# Supplementary material for: RNA-Seq Analysis Reveals MAPKKK Family Members Related to Drought Tolerance in Maize
Source: PLoS One. 2015 Nov 24;10(11):e0143128. doi: 10.1371/journal.pone.0143128 (PMC4658043; doi:10.1371/journal.pone.0143128)
Supplement: S2 File — (XLSX) [file pone.0143128.s002.xlsx]

## Sheet: up_in_leaf
Supplementary Table S1. Up Regulated Differently Expressed Genes Responded to drought in leaf.
Filter conditions:Fold change>2,p value<0.05
gene	leaf_control	leaf_drought	log2(leaf_drought/control)	p_value
GRMZM2G053669	0.144682	185.888	10.3273	0.0385
GRMZM2G059693	0.0424578	19.8468	8.86866	0.23765
GRMZM2G123394	0.123301	52.6146	8.73713	0.0885
GRMZM2G149024	0.052784	20.1355	8.57543	0.03985
GRMZM2G455440	0.123776	31.4677	7.98999	0.03985
GRMZM2G387360	0.155472	38.6621	7.95812	0.03985
GRMZM5G807269	0.305563	63.189	7.69206	0.04665
GRMZM2G069126	0.154931	31.8158	7.68197	0.1605
GRMZM2G700208	1.05288	198.764	7.56058	0.0019
GRMZM2G054807	0.263132	49.6291	7.55926	0.00815
GRMZM2G402564	0.117812	22.0967	7.5512	0.03985
GRMZM5G819965	0.218888	35.4581	7.33978	0.10495
GRMZM2G018099	4.18591	668.401	7.31903	0.00275
AC210669.3_FG001	0.097404	12.9695	7.05692	0.4177
GRMZM2G355572	2.08886	279.084	7.06184	5e-05
GRMZM2G450512	0.158298	19.5197	6.94615	0.03985
GRMZM2G002815	0.487853	57.8037	6.88857	0.10495
GRMZM2G078860	0.0414008	4.82139	6.86365	0.20375
GRMZM2G448883	0.0647252	7.00352	6.75761	0.03985
GRMZM2G002805	0.0653785	6.83605	6.7082	0.03985
GRMZM2G051943	0.0599997	6.19325	6.6896	0.03985
GRMZM2G105348	0.0550866	5.54412	6.65311	0.03985
GRMZM2G132797	0.176137	17.3415	6.62138	0.03985
GRMZM2G468585	0.251743	21.6168	6.42406	0.06805
GRMZM2G122028	0.0445474	3.81454	6.42003	0.03985
GRMZM2G122591	0.148438	12.597	6.40708	0.08435
GRMZM2G034985	0.0866378	7.23309	6.38347	0.04605
GRMZM2G484436	0.280467	21.4837	6.25927	0.10555
GRMZM2G079440	2.45886	184.403	6.22873	5e-05
GRMZM2G351330	0.556629	41.6958	6.22704	0.00855
GRMZM2G068967	1.41997	105.574	6.21624	0.00675
GRMZM2G305280	0.869293	62.3824	6.16515	0.04075
GRMZM2G042756	0.062153	4.19979	6.07835	0.20385
GRMZM5G878080	0.509727	33.9334	6.05684	0.0385
GRMZM2G154628	0.0607977	3.98196	6.03332	0.0399
GRMZM5G812099	0.363703	23.5087	6.01429	0.07095
GRMZM2G442387	0.0206557	1.30532	5.98172	0.03995
AC234526.1_FG005	0.0718915	4.47403	5.95961	0.04
GRMZM2G125034	0.668394	41.1802	5.94511	0.0003
GRMZM2G300125	0.0380105	2.34299	5.94581	0.04
GRMZM2G030688	0.0940578	5.76794	5.93836	0.03985
GRMZM2G116238	0.0503272	3.00703	5.90086	0.249
GRMZM2G131055	0.450507	26.6421	5.88601	0.00275
GRMZM2G568748	0.311168	17.9484	5.85002	0.1605
GRMZM5G853245	1.61283	92.6328	5.84385	5e-05
GRMZM2G006676	1.19975	68.3508	5.83216	0.0224
GRMZM2G122276	1.20135	66.9747	5.80089	0.00605
GRMZM2G031033	0.211975	11.8069	5.79959	0.1605
GRMZM2G167187	0.114177	6.2703	5.77919	0.21765
GRMZM2G366910	0.367225	20.1282	5.77641	0.1605
GRMZM2G410152	0.343977	18.7117	5.76548	0.10495
GRMZM2G146614	0.589736	32.0351	5.76344	0.0075
GRMZM2G067583	0.121059	6.52188	5.75151	0.20405
GRMZM2G568749	0.521736	27.9802	5.74494	0.1605
GRMZM5G820074	1.15481	60.4857	5.71087	0.00065
GRMZM2G417954	0.425169	22.2341	5.7086	0.0044
GRMZM2G018806	0.642131	33.271	5.69525	0.0385
GRMZM2G170646	0.207094	10.6738	5.68765	0.05015
GRMZM2G026322	0.0644817	3.30341	5.67892	0.1605
GRMZM2G323060	1.24834	62.9806	5.65682	0.0085
GRMZM5G803308	0.418661	20.8484	5.63801	0.0168
GRMZM2G478553	0.488926	24.2554	5.63254	0.0338
GRMZM2G044537	0.125402	6.15401	5.61689	0.1605
GRMZM2G164440	2.46441	118.796	5.5911	5e-05
GRMZM2G036711	0.524804	24.982	5.57297	0.00605
GRMZM2G073044	0.176331	8.32867	5.56173	0.10495
GRMZM2G174347	2.10767	95.1186	5.496	0.0003
GRMZM2G020054	4.73289	213.417	5.49481	5e-05
GRMZM2G316807	0.0466133	2.09962	5.49324	0.03985
GRMZM5G813011	1.23979	55.4538	5.48312	0.2469
AC225718.2_FG006	6.89603	305.015	5.46697	0.00035
GRMZM2G379780	0.0355331	1.56595	5.46173	0.0402
GRMZM2G031580	1.03218	44.2581	5.42218	0.00045
GRMZM2G051045	0.146599	6.28034	5.42089	0.03995
GRMZM2G051619	0.198263	8.50616	5.42302	0.0664
GRMZM2G006290	0.0527338	2.18246	5.37108	0.08245
GRMZM2G310144	0.0261788	1.06342	5.34416	0.03995
GRMZM2G048181	0.407053	16.1127	5.30683	0.10495
GRMZM2G047422	0.561371	22.2631	5.30955	0.0385
GRMZM2G422955	0.0948784	3.66723	5.27247	0.03985
GRMZM2G322547	0.0761041	2.9013	5.25258	0.0292
GRMZM2G112402	0.06526	2.48145	5.24884	0.03985
GRMZM2G106819	5.17962	196.504	5.24557	0.0002
GRMZM2G301939	1.15425	43.787	5.24548	0.00535
GRMZM2G059799	0.87758	33.0435	5.23469	0.00175
GRMZM2G138396	0.188204	7.08618	5.23464	0.10495
GRMZM2G088819	4.3136	155.853	5.17515	0.0002
GRMZM2G002465	0.119063	4.24326	5.15537	0.0402
GRMZM2G324999	0.705871	24.7809	5.13368	0.01965
GRMZM2G177050	2.14359	74.1225	5.11181	0.00025
GRMZM2G061626	0.08728	2.95906	5.08334	0.04005
GRMZM2G059397	0.200718	6.76936	5.07578	0.10495
GRMZM2G018372	0.0329095	1.10907	5.0747	0.15075
GRMZM2G036262	0.172074	5.77588	5.06894	0.04015
GRMZM2G148277	0.0752341	2.52362	5.06796	0.1606
GRMZM2G448627	0.103793	3.47683	5.066	0.04
AC217358.3_FG007	0.422884	14.1576	5.06517	0.05925
GRMZM2G106393	0.1049	3.49645	5.05881	0.04005
GRMZM2G145444	0.177384	5.90907	5.05799	0.05925
GRMZM5G855994	0.147233	4.82438	5.03417	0.1605
GRMZM2G071277	1.51494	49.0931	5.01819	0.00255
GRMZM2G323013	1.45114	46.6901	5.00786	0.0065
GRMZM2G040592	0.409646	13.2097	5.01108	0.0492
GRMZM2G309731	0.199046	6.41332	5.0099	0.0312
GRMZM2G107286	0.420459	13.3936	4.99343	0.05925
GRMZM2G047384	0.210665	6.60393	4.97031	0.01425
GRMZM2G080887	0.180277	5.64031	4.96749	0.05925
GRMZM2G172485	1.8942	59.1205	4.964	0.0004
GRMZM2G317428	0.34817	10.8014	4.95528	0.04045
GRMZM2G078472	0.238604	7.39805	4.95445	0.00275
GRMZM2G133430	2.6019	80.5061	4.95146	0.0006
GRMZM2G168382	0.0767315	2.36663	4.94687	0.1607
AC204050.4_FG006	0.0430006	1.32504	4.94554	0.02905
GRMZM2G069511	0.0549316	1.68791	4.94146	0.2039
GRMZM2G108537	0.155638	4.72297	4.92342	0.10495
GRMZM2G301934	0.433441	13.0637	4.91358	0.05265
GRMZM2G150688	3.80042	115.118	4.92081	5e-05
GRMZM2G018820	3.35038	100.767	4.91055	5e-05
GRMZM2G477139	0.105813	3.16597	4.90306	0.20995
GRMZM2G173738	0.156705	4.667	4.89637	0.0631
AC203231.4_FG001	0.784411	23.1738	4.88474	0.10495
GRMZM5G819464	0.774111	22.7036	4.87424	0.051
GRMZM2G357631	8.36492	244.885	4.87161	5e-05
GRMZM2G473521	0.0740982	2.16335	4.86769	0.04
GRMZM2G323387	1.27659	37.1995	4.86492	0.0023
GRMZM2G380377	0.299207	8.38368	4.80837	0.0232
GRMZM2G162396	0.847374	23.6797	4.80451	0.00755
GRMZM2G178182	0.198584	5.53757	4.80143	0.03505
GRMZM2G500285	0.135358	3.73389	4.78583	0.20695
GRMZM2G003682	0.459469	12.6184	4.77941	0.0254
GRMZM2G394321	0.0316288	0.864834	4.77311	0.03085
GRMZM2G382035	0.411073	11.1732	4.7645	0.10495
GRMZM2G022318	0.13506	3.64491	4.75421	0.01545
GRMZM2G125813	1.87295	49.8654	4.73465	0.00725
GRMZM2G002396	0.244165	6.32046	4.6941	0.10505
GRMZM5G895702	0.0426888	1.09942	4.68675	0.0408
GRMZM2G035103	3.35686	85.8555	4.67673	0.0003
GRMZM2G448247	0.162247	4.13991	4.67334	0.0168
GRMZM2G317426	0.429399	10.9281	4.66957	0.1181
GRMZM2G361210	0.520466	13.0719	4.65053	0.05925
GRMZM2G177340	0.0820276	2.06056	4.65078	0.20425
GRMZM5G809280	0.280809	6.84872	4.60817	0.10495
AC208201.3_FG002	8.97467	218.898	4.60825	5e-05
GRMZM2G131351	0.187261	4.55615	4.60469	0.04145
GRMZM2G134888	1.55348	37.186	4.58119	0.00035
GRMZM2G013299	2.00644	47.8894	4.577	0.00175
GRMZM2G587812	0.164843	3.91809	4.57099	0.0408
GRMZM2G451187	0.0680868	1.61211	4.56543	0.16055
GRMZM2G386674	0.375757	8.91237	4.56794	0.02335
GRMZM2G098209	0.275295	6.42653	4.54499	0.0077
GRMZM2G066961	5.45806	125.953	4.52835	0.0003
GRMZM2G020272	0.89553	20.1776	4.49387	0.0042
GRMZM5G883926	0.330372	7.47077	4.49909	0.16075
GRMZM2G031447	2.37809	53.3373	4.48727	0.0002
GRMZM2G004317	0.477949	10.6806	4.48199	0.16065
GRMZM2G405017	1.22141	27.2449	4.47937	0.00515
GRMZM2G114992	0.161318	3.57153	4.46856	0.04105
GRMZM2G164405	0.228385	5.00638	4.45423	0.0232
GRMZM2G014022	2.44449	53.1838	4.44338	0.0003
GRMZM2G026147	0.976274	21.1387	4.43646	0.0004
GRMZM2G020016	0.130268	2.79538	4.42348	0.10525
AC206951.3_FG017	9.39187	198.835	4.40402	0.00055
GRMZM2G468056	0.238983	5.04638	4.40027	0.16065
GRMZM2G404603	9.29735	194.791	4.38896	5e-05
GRMZM2G055698	1.04892	21.9511	4.38732	0.00285
GRMZM2G374074	0.983918	20.527	4.38284	0.02715
GRMZM2G037015	3.98036	82.8224	4.37905	5e-05
GRMZM5G896805	0.165015	3.3928	4.36181	0.1606
GRMZM2G700200	0.0567641	1.15839	4.351	0.0413
GRMZM2G082487	1.6201	33.1167	4.3534	0.0017
GRMZM2G085086	2.22249	45.1839	4.34556	0.00095
GRMZM2G026406	0.209403	4.25797	4.34581	0.1607
GRMZM2G055052	0.0464514	0.94234	4.34245	0.0412
AC233899.1_FG005	1.1136	22.345	4.32665	0.03855
GRMZM2G056988	0.0355724	0.709381	4.31773	1
GRMZM2G342856	0.795305	15.821	4.31419	0.01745
GRMZM5G809105	2.49736	49.6116	4.3122	0.06205
GRMZM2G168651	0.0545496	1.07976	4.30699	0.04235
GRMZM2G703641	0.247715	4.86838	4.29669	0.1607
GRMZM2G089949	0.0497048	0.975631	4.29488	0.0412
GRMZM2G358537	0.086304	1.68525	4.28739	0.04235
GRMZM2G117164	1.20225	23.4708	4.28707	0.00125
GRMZM2G162359	0.272497	5.30082	4.2819	0.02345
GRMZM2G304297	0.239542	4.63674	4.27476	0.0424
GRMZM2G078906	0.0432357	0.831497	4.26542	0.04265
GRMZM2G055150	0.0586064	1.12383	4.26122	0.0424
GRMZM2G060837	1.82042	34.7699	4.2555	0.00105
GRMZM2G315321	3.29399	62.139	4.23759	0.0074
GRMZM2G165099	0.222212	4.18262	4.2344	0.0386
GRMZM2G438202	4.24845	80.0641	4.23615	0.00025
GRMZM2G065829	0.299674	5.61292	4.22728	0.01755
GRMZM2G474755	1.58977	29.6869	4.22293	0.00635
GRMZM2G400714	8.8287	163.313	4.20929	5e-05
GRMZM2G059562	0.631184	11.6139	4.20165	0.00835
GRMZM2G078164	0.238177	4.35881	4.19383	0.1058
GRMZM2G151909	0.0946951	1.72518	4.18732	0.0428
GRMZM2G164591	5.68806	103.111	4.18012	0.00075
GRMZM2G066158	0.332601	5.98482	4.16944	0.0386
GRMZM2G141399	0.392299	7.03695	4.16492	0.00065
GRMZM2G115357	15.6516	280.219	4.16217	0.00395
GRMZM2G037189	2.30475	41.1925	4.1597	0.009
GRMZM2G106413	0.373703	6.66555	4.15676	0.1054
GRMZM2G037789	0.342415	6.08899	4.15239	0.01505
GRMZM2G053042	1.28937	22.831	4.14626	0.006
GRMZM2G066668	0.0471866	0.83119	4.13873	0.0428
GRMZM2G373522	3.87162	68.135	4.13739	0.00045
GRMZM2G343317	1.01801	17.8673	4.13349	0.0538
GRMZM2G156684	0.0331647	0.578805	4.12535	1
GRMZM5G814279	0.948664	16.4202	4.11343	0.00625
GRMZM2G476477	0.0918752	1.59268	4.11564	0.1613
GRMZM2G431156	0.597452	10.3224	4.11081	0.02625
GRMZM2G075245	0.325959	5.62686	4.10957	0.1052
GRMZM2G585148	1.81773	31.2065	4.10164	0.0414
GRMZM2G119322	0.111192	1.89831	4.09358	0.043
GRMZM2G169360	7.12735	121.185	4.08771	0.0598
AC209987.4_FG010	6.08953	102.758	4.07678	0.00925
GRMZM2G114048	0.193997	3.27482	4.07731	0.0386
GRMZM2G327056	5.74891	97.0562	4.07746	0.00215
GRMZM2G034428	0.0894856	1.50988	4.07664	0.1839
GRMZM2G070873	0.130034	2.17966	4.06714	0.04345
GRMZM2G069335	0.176485	2.94738	4.06181	0.16235
GRMZM2G006352	0.727356	12.1094	4.05732	0.00665
GRMZM5G887949	0.636688	10.5287	4.0476	0.11405
GRMZM2G028393	245.999	4062.34	4.04558	0.0199
GRMZM2G105863	0.163805	2.685	4.03487	0.0186
GRMZM2G150434	0.12391	2.03752	4.03945	0.04545
GRMZM2G399311	0.402094	6.59337	4.03541	0.0386
GRMZM5G842366	0.980608	16.0774	4.03522	0.0961
GRMZM2G134334	8.32372	135.789	4.02799	5e-05
GRMZM2G157982	0.463861	7.5589	4.02641	0.05975
GRMZM2G408158	0.0430849	0.699728	4.02154	1
GRMZM2G381404	4.794	77.4502	4.01397	5e-05
GRMZM2G179147	0.471581	7.59902	4.01024	0.00455
GRMZM2G340807	4.86433	78.3755	4.01009	0.0007
GRMZM5G801953	0.360705	5.73222	3.9902	0.04605
GRMZM2G403740	0.110561	1.76006	3.99271	0.143
GRMZM2G012636	0.206975	3.26396	3.97909	0.1609
AC183888.4_FG006	0.112344	1.77126	3.97878	0.0438
GRMZM2G328171	1.23679	19.3646	3.96874	0.17455
GRMZM2G462760	0.325843	5.12263	3.97463	0.10545
GRMZM5G896177	1.44212	22.747	3.97941	0.00355
GRMZM5G811731	0.306561	4.81455	3.97316	0.03235
GRMZM2G062811	0.0820164	1.28986	3.97516	0.04605
GRMZM2G372068	0.0886698	1.38797	3.96839	0.16245
GRMZM2G566679	0.0963563	1.50169	3.96206	0.0438
GRMZM2G030717	0.297565	4.6102	3.95355	0.1052
GRMZM2G087092	4.52048	69.5131	3.94274	0.005
GRMZM2G369472	0.210711	3.19563	3.92276	0.10525
GRMZM2G397780	0.371048	5.57138	3.90836	0.0434
GRMZM2G046316	0.0599004	0.88971	3.8927	0.10745
GRMZM2G425136	0.218571	3.23011	3.88541	0.0436
GRMZM2G128333	0.0391186	0.578241	3.88574	1
GRMZM5G896560	0.725142	10.696	3.88267	0.01065
AC206901.3_FG005	0.0843291	1.24406	3.88288	0.0436
GRMZM5G817173	1.77519	26.1113	3.87863	0.00175
GRMZM2G366101	1.32171	19.3807	3.87415	0.1633
GRMZM2G126900	0.920084	13.4666	3.87148	0.00195
GRMZM2G420870	0.149303	2.17816	3.86679	0.0436
GRMZM2G086841	6.93058	100.809	3.86251	0.0001
GRMZM2G467370	3.03917	44.1311	3.86005	0.0011
GRMZM2G093436	0.0449951	0.652777	3.85875	1
GRMZM2G479529	2.59661	37.6735	3.85885	0.0027
GRMZM2G073324	1.32318	18.8223	3.83036	0.01945
GRMZM2G000587	3.55141	50.3189	3.82464	5e-05
GRMZM2G496350	0.260325	3.68829	3.82457	0.1636
GRMZM2G340257	0.733267	10.3688	3.82177	0.0102
GRMZM2G387954	0.0594746	0.837412	3.81559	0.06845
GRMZM2G153523	2.00216	28.209	3.81653	0.00095
GRMZM2G076017	0.68884	9.65608	3.8092	0.0132
AC190693.1_FG006	0.0794477	1.11059	3.80518	0.0473
GRMZM2G426046	0.933241	13.056	3.80632	0.00575
AC203989.4_FG001	0.337863	4.66034	3.78592	0.0608
GRMZM2G066326	0.126024	1.73455	3.78279	0.10555
GRMZM2G014392	1.75967	24.205	3.78193	0.0012
GRMZM2G148074	1.54785	21.2397	3.77842	0.00285
AC203209.3_FG004	0.306944	4.18945	3.77071	0.04425
GRMZM2G076343	0.0591399	0.80838	3.77283	0.0472
GRMZM2G061941	0.095395	1.28468	3.75136	0.0474
GRMZM2G162093	0.146715	1.97589	3.75141	0.1633
GRMZM2G054509	0.0634468	0.850818	3.74523	0.0474
GRMZM5G854367	0.973069	12.9669	3.73614	0.02505
GRMZM2G094304	0.504604	6.68946	3.72867	0.01135
GRMZM2G339327	1.61939	21.4429	3.72698	0.0089
GRMZM2G340578	0.86058	11.4019	3.72782	0.00445
GRMZM2G097900	3.498	46.3165	3.72693	0.00115
AC199709.3_FG004	0.390436	5.15343	3.72237	0.048
GRMZM2G106792	23.9744	314.916	3.7154	0.00045
GRMZM2G364612	2.51135	32.9772	3.71493	0.0008
GRMZM2G046353	0.404682	5.30411	3.71225	0.0238
AC193656.3_FG005	0.393319	5.1335	3.70617	0.04425
GRMZM2G136884	0.249083	3.25334	3.70722	0.0261
GRMZM5G892627	0.57759	7.49966	3.69871	0.008
GRMZM2G408537	0.302066	3.9101	3.69427	0.16385
GRMZM2G049913	0.365942	4.71761	3.68837	0.0363
GRMZM2G116881	0.43197	5.57524	3.69003	0.03345
GRMZM2G142891	189.624	2444.89	3.68856	0.0469
GRMZM2G405094	5.70395	73.3472	3.68471	0.0001
GRMZM2G552956	0.598396	7.60687	3.66813	0.06905
GRMZM2G120270	0.46261	5.82123	3.65346	0.061
GRMZM2G142802	5.90396	73.8965	3.64575	5e-05
GRMZM2G489119	0.947609	11.8343	3.64253	0.0055
GRMZM2G114814	0.286603	3.57865	3.64229	0.045
GRMZM2G405090	6.52121	81.2118	3.63848	0.00045
GRMZM2G316030	2.16867	26.9078	3.63314	0.0008
AC194856.3_FG005	0.779206	9.60763	3.6241	0.1652
GRMZM2G101666	0.807606	9.89061	3.61434	0.02605
AC212392.3_FG001	0.0567878	0.695293	3.61397	1
GRMZM2G374077	0.795209	9.73356	3.61356	0.11785
GRMZM5G835903	0.110807	1.34283	3.59916	0.04915
GRMZM2G139293	1.90804	22.8124	3.57965	0.01155
GRMZM2G167394	0.632024	7.5487	3.57818	0.0131
GRMZM2G101245	1.37982	16.4687	3.57717	0.0005
GRMZM2G367094	0.841499	10.0111	3.5725	0.04215
GRMZM2G114850	0.377826	4.48159	3.56822	0.0133
GRMZM2G105219	0.0550106	0.647789	3.55774	1
GRMZM2G059428	2.50862	29.5029	3.55589	0.00065
GRMZM2G016521	2.55852	29.884	3.54599	0.00395
GRMZM2G371176	0.0584142	0.676078	3.5328	1
GRMZM5G806833	0.466204	5.34858	3.52012	0.0289
GRMZM2G162305	0.153566	1.75709	3.51626	0.16495
GRMZM2G495850	0.404888	4.59724	3.50517	0.02265
GRMZM2G079683	1.34977	15.3568	3.5081	0.0061
GRMZM2G014839	0.145763	1.65237	3.50284	0.0511
GRMZM5G879239	0.063733	0.719335	3.49655	1
GRMZM2G132185	4.08972	45.9021	3.48849	0.00135
GRMZM2G102356	1.96622	22.0478	3.48714	0.0087
GRMZM2G112629	4.15771	46.4642	3.48226	5e-05
GRMZM2G056826	0.0316257	0.350587	3.4706	1
GRMZM2G011367	0.466687	5.15271	3.46481	0.0504
GRMZM2G312661	9.31357	102.918	3.46601	5e-05
GRMZM2G099239	0.547903	6.02003	3.45778	0.0222
GRMZM2G098438	0.0637641	0.695342	3.44691	1
GRMZM2G368350	0.146916	1.59776	3.44299	0.16555
GRMZM2G165177	1.53594	16.6099	3.43485	0.00045
GRMZM2G120539	8.23899	89.0195	3.43358	0.00025
GRMZM2G113967	12.5513	135.156	3.42872	0.0006
GRMZM2G324522	1.84563	19.831	3.42557	0.04025
GRMZM5G887277	0.413579	4.41532	3.41628	0.06345
GRMZM2G323888	10.227	108.205	3.40331	0.0002
GRMZM2G335280	0.23365	2.46103	3.39684	0.0382
GRMZM2G022651	0.250247	2.63807	3.39806	0.16555
GRMZM2G377451	0.370214	3.88079	3.38992	0.0186
GRMZM2G016435	0.409354	4.27145	3.3833	0.11085
GRMZM2G099067	0.41195	4.28039	3.3772	0.04485
GRMZM2G413337	6.73611	69.8123	3.37349	0.0154
GRMZM2G168016	0.0859674	0.883221	3.36091	0.11255
GRMZM2G103771	0.219493	2.25597	3.3615	0.1224
GRMZM2G313184	0.105243	1.0799	3.3591	0.1657
GRMZM2G024350	0.0781113	0.798686	3.35403	0.16575
GRMZM2G458494	3.30593	33.7226	3.35059	0.00025
GRMZM2G141353	0.575546	5.83547	3.34184	0.03575
GRMZM2G046952	5.2776	53.1132	3.33112	0.00015
GRMZM2G152451	0.686226	6.90174	3.3302	0.03075
GRMZM2G073548	0.846982	8.49745	3.32663	0.01475
GRMZM2G065012	0.0649151	0.649972	3.32375	1
GRMZM2G173124	1.90771	18.9627	3.31325	0.0038
GRMZM2G146192	0.174344	1.72411	3.30584	0.0367
GRMZM2G125233	0.597275	5.87932	3.29918	0.00875
GRMZM2G147014	9.96287	97.8741	3.29629	0.0001
GRMZM2G301089	1.6365	16.0821	3.29677	0.001
GRMZM2G095904	0.451513	4.43002	3.29448	0.034
GRMZM2G135013	0.212109	2.07897	3.29299	0.0156
GRMZM2G106945	2.02956	19.8999	3.29352	0.0083
GRMZM2G420883	12.2143	119.494	3.2903	0.0002
GRMZM2G392125	0.255678	2.4705	3.2724	0.04325
GRMZM2G359986	0.140023	1.3527	3.27211	0.0663
GRMZM2G300784	0.31807	3.0495	3.26116	0.05475
GRMZM2G370081	0.186459	1.77674	3.2523	0.0175
GRMZM2G148783	0.0499599	0.475829	3.2516	1
GRMZM2G022627	0.118205	1.12386	3.2491	0.11315
GRMZM2G062559	0.0595574	0.564145	3.24371	1
GRMZM2G041809	1.16382	10.9948	3.23988	0.00145
GRMZM2G112072	0.673511	6.33013	3.23246	0.00665
GRMZM2G038284	55.5273	520.014	3.22728	0.00275
GRMZM2G034404	0.205547	1.92934	3.23057	0.1136
GRMZM2G414540	6.2283	58.2757	3.22599	0.0001
GRMZM5G819476	0.298933	2.79089	3.22283	0.11345
GRMZM2G033952	1.77995	16.6227	3.22324	0.00625
GRMZM2G144997	5.4616	50.5898	3.21145	0.00195
GRMZM2G089557	1.772	16.3881	3.20919	0.00595
GRMZM2G142709	6.37411	58.4201	3.19617	0.0002
GRMZM2G320827	5.07401	46.3281	3.19069	0.00135
GRMZM2G340383	0.203769	1.85287	3.18475	0.11355
GRMZM2G001375	13.8008	125.252	3.18201	0.00055
GRMZM2G145458	0.337743	3.04904	3.17436	0.11365
GRMZM2G068239	1.19678	10.7782	3.17089	0.01065
GRMZM2G551565	8.42833	75.676	3.16652	0.0022
GRMZM2G424933	5.18754	46.5203	3.16474	0.00025
GRMZM2G006981	0.324021	2.90004	3.16191	0.0331
GRMZM5G805609	0.607748	5.43298	3.1602	0.0161
GRMZM2G092432	0.576193	5.11262	3.14944	0.0117
GRMZM2G126260	0.118468	1.03883	3.13239	0.05175
GRMZM2G376825	2.09727	18.3722	3.13094	0.0143
GRMZM2G034727	3.88858	33.9831	3.1275	0.0028
GRMZM2G005815	0.146172	1.2761	3.126	0.0489
GRMZM2G428216	33.4704	291.653	3.12329	0.00015
GRMZM2G416750	1.24968	10.8303	3.11544	0.0112
GRMZM2G022931	2.10809	18.2135	3.111	0.0019
GRMZM2G457411	0.492843	4.25354	3.10946	0.01875
GRMZM2G003466	1.09958	9.4715	3.10664	0.0122
GRMZM2G304474	1.61291	13.8868	3.10597	0.04055
GRMZM2G437575	15.7997	134.207	3.08649	0.0365
GRMZM2G077755	0.562474	4.75219	3.07873	0.01285
GRMZM2G180907	0.722645	6.09913	3.07725	0.02075
GRMZM5G882378	4.00073	33.7616	3.07705	0.002
GRMZM2G158544	0.268409	2.26162	3.07485	0.04465
GRMZM2G171096	0.366571	3.08579	3.07347	0.1011
GRMZM2G121312	0.619509	5.20692	3.07123	0.01535
GRMZM5G871180	10.1368	84.9061	3.06627	0.00175
GRMZM2G082034	0.237316	1.9914	3.0689	0.03865
GRMZM2G075255	0.119158	0.995838	3.06303	0.03575
GRMZM2G497094	0.963851	8.03937	3.0602	0.1718
GRMZM2G328341	2.27289	18.9473	3.05939	0.00735
GRMZM2G421033	1.12319	9.35587	3.05827	0.00965
GRMZM2G324248	26.8089	223.403	3.05887	0.0015
GRMZM2G083932	2.33385	19.4186	3.05666	0.0023
GRMZM2G093951	0.937639	7.77948	3.05257	0.01215
GRMZM2G174558	2.10047	17.4023	3.05049	0.0086
GRMZM5G858867	1.01462	8.42107	3.05306	0.0645
GRMZM2G063069	0.366274	3.02074	3.04391	0.0206
GRMZM2G166548	0.766813	6.30731	3.04008	0.0207
GRMZM2G377215	1.25189	10.2421	3.03233	0.00225
GRMZM2G465287	3.54502	28.7038	3.01738	0.00055
GRMZM2G391596	2.6211	21.2203	3.0172	0.00325
GRMZM2G053720	1.85782	14.9513	3.00859	0.0059
GRMZM2G005207	7.94327	63.8422	3.00671	0.00015
GRMZM2G073272	0.558161	4.47928	3.00451	0.0335
GRMZM2G074267	2.01797	16.1409	2.99974	0.0008
GRMZM2G093962	0.76137	6.07505	2.99623	0.01885
GRMZM2G177510	0.151853	1.20991	2.99416	0.058
GRMZM5G847466	2.87624	22.9437	2.99585	0.00875
GRMZM2G098179	0.119064	0.949021	2.9947	0.1775
GRMZM2G423555	0.0221077	0.174447	2.98017	1
GRMZM2G103559	0.184781	1.46098	2.98305	0.1371
GRMZM2G117007	24.838	196.053	2.98062	0.00085
GRMZM2G031280	0.267789	2.10013	2.97131	0.1222
GRMZM2G084369	3.16202	24.7345	2.9676	0.01065
GRMZM2G371079	4.79221	37.504	2.96828	0.0031
GRMZM2G177110	1.53847	12.0614	2.97084	0.014
GRMZM2G392116	1.34204	10.4967	2.96743	0.01245
GRMZM2G131099	1.13489	8.87095	2.96654	0.0419
GRMZM2G315431	5.4503	42.4467	2.96125	5e-05
GRMZM2G066197	36.3267	281.778	2.95546	0.00065
GRMZM2G451746	0.318484	2.46533	2.95249	0.04375
GRMZM2G122392	0.755978	5.85123	2.95232	0.01255
GRMZM2G171468	5.71913	44.171	2.94923	0.00025
GRMZM2G044788	2.03054	15.6484	2.94608	0.0142
AC234160.1_FG003	0.482021	3.72043	2.9483	0.0235
GRMZM2G075988	0.61132	4.71159	2.94621	0.0278
GRMZM2G404126	4.67	35.9399	2.94409	0.00255
GRMZM2G083894	39.0165	299	2.93799	0.0007
GRMZM2G701449	2.89071	22.0838	2.93349	0.05775
GRMZM2G057140	0.187454	1.43158	2.933	0.04535
GRMZM2G163418	10.6234	81.0626	2.93179	0.00095
GRMZM2G055180	7.55636	57.6479	2.9315	0.00145
GRMZM2G401883	0.197396	1.5047	2.93032	0.1779
GRMZM2G106344	16.5809	126.095	2.92692	0.0002
GRMZM2G384536	1.65354	12.5632	2.92558	0.02395
GRMZM2G305325	1.43035	10.8656	2.92533	0.1759
GRMZM2G102183	0.134785	1.02378	2.92517	0.0691
GRMZM2G134235	0.643843	4.86263	2.91696	0.0177
GRMZM2G367633	0.65481	4.93399	2.91361	0.17665
GRMZM2G126413	1.07305	8.09576	2.91545	0.0151
GRMZM2G451549	0.279926	2.10699	2.91207	0.178
GRMZM2G171609	0.128417	0.962933	2.9066	0.17725
GRMZM2G019819	0.215374	1.61783	2.90914	0.0534
GRMZM2G453575	0.236411	1.77456	2.9081	0.05835
GRMZM5G801190	0.174547	1.30989	2.90776	0.1759
GRMZM2G148176	3.92581	29.394	2.90446	0.0004
GRMZM2G021973	7.40684	55.4698	2.90477	0.01165
GRMZM2G001161	0.224747	1.67876	2.90102	0.17725
AC205471.4_FG003	1.55273	11.6004	2.90129	0.00965
GRMZM2G066213	1.39764	10.45	2.90243	0.01325
GRMZM2G144420	1.06562	7.9723	2.9033	0.00315
GRMZM5G810727	1.52391	11.3348	2.89491	0.0025
GRMZM2G013430	1.57881	11.7114	2.89101	0.0116
AC235543.1_FG003	13.2273	97.7274	2.88524	0.0011
GRMZM5G879570	0.942595	6.94638	2.88155	0.00395
GRMZM2G119168	0.667296	4.89731	2.87559	0.02335
GRMZM2G154584	0.1007	0.738184	2.87391	1
GRMZM2G106650	0.117728	0.862955	2.87383	0.1242
GRMZM2G096407	0.238645	1.74775	2.87256	0.03565
GRMZM5G894968	0.474977	3.466	2.86734	0.12645
GRMZM2G163574	0.107218	0.780527	2.8639	0.17765
GRMZM5G853854	0.816556	5.93394	2.86137	0.00375
GRMZM2G127776	10.5204	76.3125	2.85873	0.00305
GRMZM2G057116	3.33594	24.2276	2.86048	0.00505
GRMZM2G159937	0.269642	1.95768	2.86003	0.04045
GRMZM2G003937	11.6719	84.4749	2.85548	0.00035
GRMZM2G362470	1.03194	7.44166	2.85026	0.0213
GRMZM2G165365	0.97797	7.02488	2.84461	0.017
GRMZM2G318652	0.149405	1.07279	2.84406	0.17785
GRMZM2G433076	0.0888714	0.637855	2.84344	1
GRMZM2G035685	0.0870721	0.623728	2.84063	1
GRMZM2G305834	0.174491	1.24753	2.83784	0.17785
GRMZM2G314660	0.271525	1.93313	2.83178	0.0216
GRMZM2G332348	0.206265	1.47142	2.83464	0.05495
GRMZM2G567897	2.6743	18.8392	2.81651	0.0144
GRMZM2G381378	0.41887	2.94657	2.81446	0.04675
GRMZM2G023237	7.80498	54.3061	2.79865	0.0017
GRMZM2G436295	1.69921	11.8025	2.79617	0.02155
GRMZM2G104639	10.2102	70.4497	2.78658	0.0015
GRMZM2G449681	16.2451	111.971	2.78505	0.005
GRMZM2G177934	1.51178	10.4038	2.78279	0.02755
GRMZM2G339736	9.48147	65.0991	2.77945	0.0005
GRMZM2G333861	0.705897	4.84186	2.77803	0.00985
GRMZM2G321041	2.76853	18.972	2.77668	0.01295
AC166636.1_FG007	0.863154	5.91011	2.7755	0.0326
GRMZM5G894619	0.685135	4.67967	2.77195	0.00905
GRMZM2G165961	0.702335	4.77009	2.76379	0.01525
GRMZM2G060383	0.410799	2.78855	2.76301	0.1346
GRMZM2G152417	1.1777	7.9879	2.76184	0.00385
GRMZM2G033236	10.1092	68.4883	2.76019	0.0023
GRMZM2G049185	2.96367	20.0822	2.76046	0.0019
GRMZM2G106468	0.266109	1.80029	2.75814	0.0471
AC206666.2_FG004	64.91	438.011	2.75445	0.00125
GRMZM2G027962	12.4914	84.1438	2.75192	0.00475
GRMZM2G107739	0.646867	4.35098	2.7498	0.0164
GRMZM2G152408	0.225677	1.49254	2.72544	0.04075
GRMZM2G166124	0.776795	5.13262	2.72409	0.0479
GRMZM2G154565	1.41401	9.32285	2.72098	0.00505
GRMZM2G095968	24.3268	160.235	2.71957	0.0049
GRMZM2G043396	1.99376	13.1084	2.71693	0.021
GRMZM2G416535	0.114121	0.747145	2.71083	1
GRMZM2G005825	0.630724	4.12892	2.71069	0.1367
GRMZM2G149683	0.209694	1.37318	2.71116	0.1367
GRMZM2G146981	1.63538	10.6811	2.70737	0.009
GRMZM2G105469	0.144307	0.942148	2.70681	0.1367
GRMZM2G159811	4.3167	28.1781	2.70657	0.0021
AC233979.1_FG008	5.33625	34.6887	2.70057	0.02385
GRMZM2G069694	20.1491	130.943	2.70016	0.0006
GRMZM2G071307	0.490141	3.17189	2.69408	0.05035
GRMZM5G827365	0.382404	2.46397	2.68782	0.04275
GRMZM2G036351	2.68293	17.2279	2.68286	0.01615
GRMZM2G700891	1.33384	8.54266	2.6791	0.0974
GRMZM2G057111	1.40879	9.01176	2.67735	0.01935
GRMZM2G027627	3.18187	20.3501	2.67709	0.00195
GRMZM2G080567	16.8744	108.139	2.67998	0.00085
GRMZM2G047613	2.07913	13.2878	2.67605	0.0178
GRMZM2G173630	10.2066	65.0288	2.67157	0.00055
GRMZM2G044843	1.10427	7.02302	2.669	0.0707
GRMZM2G434935	1.23487	7.87758	2.67339	0.02415
GRMZM2G173710	0.96468	6.12513	2.66662	0.0269
GRMZM2G144648	2.73941	17.4131	2.66823	0.00555
GRMZM2G137535	3.5034	22.2685	2.66817	0.00295
GRMZM2G077336	0.206925	1.31374	2.6665	0.1377
GRMZM2G001288	3.04368	19.3129	2.66567	0.044
GRMZM2G180195	0.582456	3.68468	2.66132	0.01225
GRMZM2G180154	1.05963	6.70462	2.66159	0.0506
GRMZM2G589470	1.72998	10.9045	2.6561	0.05005
GRMZM2G057672	1.91714	12.1115	2.65935	0.02395
GRMZM2G397684	1.12926	7.12967	2.65845	0.0258
GRMZM2G041424	6.44447	40.6088	2.65566	0.0061
GRMZM2G401436	1.66513	10.462	2.65145	0.01805
GRMZM2G067921	0.663829	4.15472	2.64587	0.052
GRMZM2G050273	4.88739	30.5739	2.64516	0.01695
GRMZM2G044902	14.172	88.5985	2.64424	0.0009
GRMZM2G004207	1.89718	11.8487	2.6428	0.01385
GRMZM2G001243	11.8599	73.9614	2.64067	0.0008
GRMZM2G151496	11.3657	70.851	2.6401	0.0002
GRMZM2G059042	0.834859	5.20108	2.63921	0.0256
GRMZM2G454056	10.0046	62.3044	2.63866	0.0023
GRMZM2G147319	2.07904	12.9373	2.63755	0.00105
GRMZM2G174441	3.74896	23.257	2.6331	0.00515
GRMZM2G124361	5.2439	32.4596	2.62993	0.0326
GRMZM2G012724	5.73404	35.4982	2.63012	0.001
AC202435.3_FG001	0.639901	3.9548	2.62769	0.03725
GRMZM2G027479	6.9885	43.1044	2.62478	0.00665
GRMZM2G091790	0.546537	3.36329	2.62148	0.1389
GRMZM2G086163	0.268043	1.64616	2.61857	0.05165
AC159612.1_FG007	0.880525	5.40047	2.61665	0.0258
GRMZM2G078887	5.2679	32.1551	2.60975	0.00255
AC217910.3_FG001	0.708812	4.31425	2.60563	0.0565
GRMZM2G173597	7.28078	44.3547	2.60692	0.0018
GRMZM2G180722	5.00994	30.3938	2.60092	0.02225
GRMZM2G132531	0.852397	5.16731	2.59982	0.0358
GRMZM2G399383	1.96126	11.8286	2.59242	0.0203
GRMZM2G041421	0.871626	5.2557	2.5921	0.0557
GRMZM5G836308	0.467618	2.80641	2.58532	0.1393
GRMZM2G098637	3.42211	20.5132	2.5836	0.0043
GRMZM2G013657	0.705335	4.22962	2.58415	0.01235
GRMZM2G085892	3.39733	20.3791	2.58462	0.0063
GRMZM2G113668	2.89019	17.3181	2.58304	0.00755
GRMZM2G569948	3.44097	20.6039	2.58203	0.003
GRMZM2G432591	1.60719	9.56324	2.57296	0.02785
GRMZM2G443690	1.98782	11.8265	2.57276	0.00865
GRMZM2G090584	2.19345	13.0015	2.56741	0.0021
GRMZM2G053485	9.13271	53.9326	2.56204	0.00665
GRMZM2G434170	0.846745	5.00089	2.56218	0.02775
GRMZM2G497928	2.29436	13.4864	2.55534	0.0418
GRMZM2G032514	32.8291	192.114	2.54892	0.00335
GRMZM2G137864	22.5611	131.77	2.54612	0.00355
AC204530.4_FG006	0.479168	2.79897	2.54629	0.04355
GRMZM2G171713	0.40629	2.37182	2.54541	0.04615
GRMZM2G080530	32.8173	191.578	2.5454	0.01885
GRMZM2G308619	0.583199	3.39908	2.54309	0.02925
GRMZM2G419739	0.147346	0.853566	2.53429	0.1166
GRMZM2G060257	23.9899	138.246	2.52673	0.00075
GRMZM2G352618	2.96093	17.066	2.527	0.0228
GRMZM2G012306	0.196568	1.13136	2.52495	0.07685
GRMZM2G013002	3.92278	22.5504	2.52321	0.00645
GRMZM2G383338	3.08558	17.7314	2.52269	0.0078
GRMZM2G364069	85.4361	488.924	2.51669	0.04055
GRMZM2G159431	2.40559	13.7187	2.51168	0.0055
GRMZM2G120320	12.168	69.3947	2.51174	0.0007
GRMZM5G803365	2.79212	15.9318	2.51248	0.00655
GRMZM2G026151	2.10122	11.9801	2.51134	0.008
GRMZM2G425629	0.268546	1.53118	2.5114	0.07715
GRMZM2G312521	6.63014	37.5993	2.50359	0.00075
GRMZM2G052288	0.79207	4.4803	2.49989	0.02975
GRMZM2G029912	11.979	67.6626	2.49785	0.00205
GRMZM2G075826	9.18674	51.7448	2.49379	0.02885
AC190933.3_FG004	1.65175	9.32952	2.49781	0.05655
GRMZM2G052720	2.92801	16.4984	2.49434	0.00865
AC208110.2_FG007	12.5141	70.413	2.49228	0.00225
GRMZM2G414915	2.51207	14.1117	2.48994	0.0227
GRMZM2G410567	0.351118	1.97069	2.48868	0.0472
GRMZM2G061723	10.3392	57.8482	2.48414	0.00035
GRMZM2G113191	0.205282	1.14867	2.48428	0.11665
GRMZM2G365677	2.7381	15.3049	2.48274	0.00935
GRMZM2G090594	3.28711	18.4031	2.48506	0.0211
GRMZM2G033228	0.998535	5.57475	2.48102	0.03895
GRMZM2G098739	8.03976	44.8649	2.48036	0.00865
GRMZM2G311898	19.164	106.828	2.47882	0.0011
GRMZM2G347043	46.5583	259.025	2.47598	0.0098
GRMZM5G867530	8.13118	45.2516	2.47643	0.01615
GRMZM2G013588	0.426879	2.36975	2.47283	0.01255
GRMZM2G017027	0.561267	3.12017	2.47486	0.12005
GRMZM2G119865	9.90708	55.0428	2.47402	0.00085
GRMZM2G020150	12.3614	68.6332	2.47307	0.0014
GRMZM2G474555	4.04751	22.3838	2.46735	0.01205
GRMZM2G364748	42.0272	232.694	2.46904	0.00455
GRMZM2G042133	6.10465	33.7003	2.46478	0.0011
GRMZM2G132547	4.1212	22.7509	2.46479	0.00255
AC209050.3_FG003	0.252677	1.39423	2.4641	0.1201
GRMZM2G011598	0.317085	1.74615	2.46123	0.06905
GRMZM2G136635	18.2614	100.213	2.45619	0.0036
GRMZM2G144782	27.5029	150.697	2.45399	0.002
GRMZM2G077858	2.72346	14.8856	2.45041	0.02205
GRMZM2G142207	0.569979	3.11664	2.45101	0.02455
GRMZM2G050764	0.794983	4.35184	2.45263	0.0485
GRMZM2G092956	0.216071	1.17791	2.44665	0.09915
GRMZM2G134878	31.7213	172.681	2.44459	0.00185
GRMZM2G124876	0.710917	3.86158	2.44144	0.01055
GRMZM2G024695	5.8495	31.7628	2.44096	0.01045
GRMZM2G159105	0.611123	3.31299	2.4386	0.0479
GRMZM2G445634	47.878	259.77	2.4398	0.001
GRMZM2G158520	0.256029	1.38212	2.4325	0.0905
GRMZM2G300135	4.55263	24.524	2.42942	0.0039
GRMZM2G059102	14.0425	75.5542	2.42771	0.00155
GRMZM2G026889	1.92987	10.3654	2.4252	0.0079
GRMZM2G429842	1.53096	8.23794	2.42785	0.00975
GRMZM2G134980	63.9701	343.367	2.42428	0.02375
GRMZM2G157505	7.0107	37.5948	2.4229	0.00935
GRMZM2G134023	7.26219	38.951	2.42319	0.0045
AC199911.5_FG001	0.477144	2.54144	2.41315	0.12205
GRMZM2G176354	14.3832	76.4206	2.40958	0.0043
GRMZM5G870959	0.531498	2.82146	2.40831	0.0309
GRMZM2G153683	7.56964	40.1535	2.40723	0.003
GRMZM5G862956	0.891973	4.73156	2.40725	0.04135
GRMZM2G047762	0.99707	5.27454	2.40328	0.0364
GRMZM2G053230	1.35609	7.11041	2.39048	0.05145
GRMZM5G818101	4.2681	22.4283	2.39366	0.0107
GRMZM2G051806	1.10926	5.8178	2.39088	0.0118
GRMZM2G364528	3.41963	17.8624	2.38502	0.01065
GRMZM2G004160	2.35423	12.3335	2.38925	0.03025
GRMZM2G414047	5.77829	30.1875	2.38524	0.00245
GRMZM2G124759	2.48296	12.9498	2.3828	0.0091
GRMZM5G895359	3.62521	18.8504	2.37846	0.01445
GRMZM5G889229	3.14884	16.3132	2.37315	0.0676
GRMZM2G126646	0.11887	0.616481	2.37467	1
GRMZM5G851862	1.84834	9.5788	2.37361	0.00955
GRMZM2G042639	3.58593	18.4712	2.36486	0.0097
GRMZM2G374629	5.67688	29.3219	2.36881	0.0019
GRMZM2G025833	0.752861	3.8888	2.36887	0.0173
GRMZM2G441947	0.709857	3.65887	2.3658	0.1036
GRMZM2G453571	0.474524	2.44889	2.36757	0.05355
GRMZM2G111394	2.077	10.714	2.36692	0.0102
GRMZM2G120918	79.5927	408.569	2.35987	0.0039
GRMZM2G007885	0.931912	4.76408	2.35393	0.01665
GRMZM2G396527	9.2015	47.0656	2.35473	0.0096
GRMZM5G829665	12.3274	62.8732	2.35058	0.1022
GRMZM2G028286	2.98468	15.1457	2.34327	0.00285
GRMZM2G057067	1.6379	8.29894	2.34108	0.01555
GRMZM2G417563	0.198994	1.00582	2.33757	0.1034
GRMZM2G125268	0.609641	3.08801	2.34065	0.0193
GRMZM2G033179	1.49711	7.559	2.33601	0.03975
GRMZM2G439311	6.20255	31.2803	2.33432	0.00225
AC186231.4_FG002	0.377869	1.90262	2.33203	0.1045
GRMZM2G037049	3.79562	19.0642	2.32846	0.01865
GRMZM2G498835	2.55922	12.805	2.32293	0.062
GRMZM2G102802	10.1075	50.6478	2.32508	0.00375
GRMZM2G122431	0.455688	2.28155	2.3239	0.03785
GRMZM2G023436	3.07151	15.3699	2.32309	0.00945
GRMZM2G133021	11.238	56.1192	2.32011	0.0016
AC209835.4_FG004	22.2298	110.759	2.31685	0.00295
GRMZM2G354209	1.23274	6.15287	2.3194	0.0618
GRMZM2G137802	5.94206	29.522	2.31275	0.0184
GRMZM2G092804	4.66436	23.1383	2.31053	0.0056
GRMZM2G356839	13.1142	64.9031	2.30716	0.00575
AC209257.4_FG008	5.41967	26.8231	2.3072	0.0443
GRMZM2G122072	0.561851	2.77101	2.30215	0.02765
GRMZM2G103647	28.4689	140.395	2.30203	0.00345
GRMZM2G169654	4.74435	23.3917	2.30171	0.00645
GRMZM2G004548	9.70564	47.8751	2.30238	0.00325
GRMZM2G091047	1.16263	5.70976	2.29603	0.04145
GRMZM2G336533	0.577287	2.83691	2.29696	0.03805
GRMZM2G068973	4.13768	20.1411	2.28325	0.0095
GRMZM2G172320	0.363573	1.76577	2.27999	0.0735
GRMZM2G432060	3.08057	14.9519	2.27907	0.01405
GRMZM2G090616	4.671	22.639	2.27701	0.013
GRMZM2G067865	0.384882	1.86494	2.27664	0.0806
GRMZM2G002104	0.666299	3.21434	2.27028	0.0637
GRMZM2G179181	376.369	1801.58	2.25904	0.0381
AC205574.3_FG006	0.979038	4.69675	2.26223	0.03545
GRMZM2G123373	0.905984	4.34104	2.26048	0.0422
GRMZM2G095894	41.4429	198.272	2.25829	0.00245
GRMZM2G015739	1.49185	7.1408	2.25899	0.05195
GRMZM2G349749	0.659689	3.15555	2.25803	0.0552
GRMZM2G109405	10.4741	49.7766	2.24864	0.00385
GRMZM2G121700	0.390212	1.85467	2.24883	0.05425
GRMZM2G038238	0.767494	3.63721	2.2446	0.06475
GRMZM2G137108	10.6611	50.5015	2.24397	0.0021
GRMZM2G508769	1.48401	7.00704	2.2393	0.0902
GRMZM2G121220	0.586821	2.75363	2.23034	0.06475
GRMZM2G145346	0.509569	2.39538	2.23291	0.0669
GRMZM2G096944	5.49903	25.7376	2.22663	0.002
GRMZM2G080103	3.67294	17.2082	2.22809	0.01545
GRMZM2G051005	0.420638	1.9591	2.21954	0.06955
GRMZM2G060742	0.986241	4.58576	2.21715	0.0204
GRMZM2G113272	0.307598	1.42294	2.20976	0.08575
GRMZM2G146380	0.853478	3.94658	2.20918	0.0686
GRMZM2G078170	2.81377	12.9766	2.20534	0.00655
GRMZM2G416418	0.698095	3.21323	2.20253	0.06845
GRMZM2G099101	0.38417	1.76067	2.19631	0.06875
GRMZM2G118766	3.18588	14.5838	2.1946	0.01965
GRMZM2G129166	5.4824	25.0776	2.19352	0.02075
GRMZM2G394203	0.871409	3.98498	2.19315	0.03035
GRMZM2G320373	4.90604	22.3894	2.19019	0.0176
GRMZM2G025250	0.562587	2.56767	2.19031	0.05975
GRMZM5G898259	5.04276	22.9511	2.18628	0.06775
GRMZM2G062156	1.09942	5.00807	2.18752	0.02155
GRMZM2G414373	3.38895	15.4494	2.18864	0.0232
GRMZM2G003752	0.453891	2.06004	2.18225	0.06965
GRMZM2G527017	0.627074	2.83787	2.1781	0.08215
GRMZM2G377904	13.6763	62.028	2.18125	0.00255
GRMZM2G058491	12.2953	55.4711	2.17363	0.00335
GRMZM2G181551	48.9242	220.755	2.17382	0.0079
GRMZM2G080630	1.62602	7.32427	2.17134	0.0516
GRMZM2G127350	0.927272	4.17116	2.16938	0.04865
GRMZM2G580993	2.97162	13.3723	2.16993	0.01915
GRMZM2G091511	1.46957	6.59417	2.16579	0.03645
GRMZM2G180668	3.69871	16.5934	2.16551	0.0198
GRMZM2G064136	249.601	1118.62	2.16402	0.0435
GRMZM2G123977	6.38434	28.5782	2.1623	0.0032
GRMZM2G023982	4.78417	21.3929	2.16079	0.011
GRMZM2G149739	0.945453	4.22966	2.16147	0.06505
GRMZM2G103900	44.5376	198.765	2.15797	0.01385
GRMZM2G031991	1.51786	6.76563	2.15619	0.0494
GRMZM2G157675	2.01579	8.93851	2.14869	0.0334
GRMZM2G063536	1.18062	5.23916	2.14979	0.04505
GRMZM2G092823	0.890104	3.94947	2.14961	0.0472
GRMZM2G316749	5.74087	25.4229	2.14679	0.03185
AC218006.3_FG001	14.0865	62.1896	2.14236	0.039
GRMZM5G859316	23.0398	101.036	2.13267	0.0044
GRMZM2G407146	9.41995	41.2198	2.12955	0.0205
GRMZM2G132367	0.721323	3.14489	2.12429	0.0488
GRMZM2G118452	12.9517	56.1236	2.11547	0.0198
GRMZM2G078650	6.36493	27.5082	2.11164	0.0043
GRMZM2G134450	1.57776	6.81719	2.1113	0.022
GRMZM2G139160	0.651241	2.79964	2.10398	0.05905
GRMZM2G071575	1.29495	5.55907	2.10194	0.0721
GRMZM2G367941	8.80498	37.7457	2.09992	0.00485
GRMZM2G079682	8.09746	34.639	2.09686	0.00325
GRMZM2G044493	1.6757	7.17378	2.09797	0.0685
GRMZM2G063812	5.64401	24.1129	2.09501	0.06955
GRMZM2G114820	0.743253	3.17218	2.09355	0.0363
GRMZM2G701362	10.8273	46.1242	2.09086	0.0091
GRMZM2G004422	12.108	51.4251	2.08652	0.00505
GRMZM2G318780	13.2951	56.214	2.08003	0.01145
GRMZM2G359521	1.18602	5.02482	2.08294	0.0356
GRMZM2G087059	0.432895	1.82939	2.07927	0.0801
GRMZM2G019777	1.78371	7.52147	2.07614	0.02105
GRMZM2G005840	81.2143	341.27	2.07111	0.0081
GRMZM2G126990	5.16424	21.6864	2.07016	0.0798
GRMZM2G056407	1.97159	8.23049	2.06162	0.03085
GRMZM2G177227	2.08422	8.69107	2.06003	0.0251
GRMZM2G028438	1.56566	6.5352	2.06146	0.02685
GRMZM2G127821	11.7627	48.8992	2.05559	0.0073
GRMZM2G322129	1.94074	8.05851	2.05391	0.0122
GRMZM2G026980	4.78147	19.8326	2.05235	0.0104
GRMZM2G050177	1.86116	7.70143	2.04893	0.01005
GRMZM2G054900	4.39087	18.1365	2.04632	0.0125
GRMZM2G049057	1.6323	6.71834	2.0412	0.03155
GRMZM2G097342	3.01734	12.4387	2.04348	0.0228
GRMZM2G138176	10.7751	44.3079	2.03987	0.0066
GRMZM5G862276	8.48877	34.849	2.03749	0.02145
GRMZM2G310368	34.137	140.015	2.03617	0.00415
AC152495.1_FG012	1.59889	6.5468	2.03372	0.0213
GRMZM2G148333	1.19969	4.91453	2.03439	0.04115
GRMZM2G021885	0.614076	2.50156	2.02634	0.0585
GRMZM2G023081	3.7009	15.0197	2.02091	0.0391
GRMZM2G050080	6.73561	27.2804	2.01798	0.02675
GRMZM2G178887	1.12206	4.5394	2.01635	0.05755
GRMZM2G177220	10.0398	40.4414	2.01011	0.0078
GRMZM2G176182	0.766042	3.08918	2.01173	0.0777
GRMZM2G148561	3.31946	13.3761	2.01064	0.0305
GRMZM2G481163	20.1251	80.5057	2.00009	0.00545
GRMZM2G091044	2.98691	11.9442	1.99958	0.02655
GRMZM2G428987	1.15887	4.63454	1.99971	0.02975
GRMZM2G070273	4.69168	18.7172	1.99619	0.0074
GRMZM2G066428	0.871671	3.4772	1.99607	0.08055
GRMZM2G056743	6.26368	24.9429	1.99355	0.01255
GRMZM2G059836	178.758	709.506	1.98881	0.02695
GRMZM2G050159	0.768792	3.04326	1.98495	0.0794
GRMZM2G102318	4.55385	18.0151	1.98405	0.008
GRMZM2G478140	2.60579	10.2816	1.98027	0.0147
GRMZM2G179528	3.20746	12.6126	1.97537	0.0181
GRMZM2G178079	1.3446	5.27729	1.97262	0.01975
GRMZM2G091857	2.2258	8.76618	1.97762	0.0497
GRMZM2G508789	3.5133	13.7327	1.96671	0.0567
GRMZM2G056039	79.1711	308.633	1.96284	0.04285
GRMZM2G131340	3.9777	15.5385	1.96584	0.03115
GRMZM2G163054	16.9913	66.1728	1.96144	0.00955
GRMZM2G171365	3.72704	14.456	1.95556	0.0318
GRMZM2G502560	2.67048	10.3395	1.953	0.0315
GRMZM5G883417	1.02238	3.95445	1.95154	0.06925
GRMZM2G318408	6.78015	26.1549	1.9477	0.01715
AC205471.4_FG007	2.33853	9.02796	1.9488	0.08575
GRMZM2G084947	7.4815	28.5327	1.93122	0.0091
GRMZM2G112285	59.4851	226.556	1.92927	0.011
GRMZM2G119468	2.38773	9.08418	1.92772	0.01885
GRMZM2G080992	1.97525	7.49982	1.92482	0.03015
GRMZM5G831993	37.9912	143.354	1.91585	0.0287
GRMZM2G475128	1.37875	5.20296	1.91597	0.0563
GRMZM2G094083	8.33346	31.4359	1.91543	0.02055
GRMZM2G172932	3.34569	12.6052	1.91365	0.0259
GRMZM2G011240	7.41333	27.9109	1.91264	0.01065
GRMZM2G153138	9.84386	36.8075	1.9027	0.0074
GRMZM5G858197	11.5263	42.9329	1.89715	0.00895
GRMZM2G168833	3.95457	14.627	1.88704	0.01995
GRMZM2G700649	6.60627	24.4034	1.88517	0.01855
GRMZM2G032766	4.21783	15.5871	1.88578	0.02315
GRMZM2G090419	5.66842	20.9453	1.8856	0.0483
GRMZM2G027375	2.2665	8.36288	1.88353	0.0496
GRMZM2G095873	6.53616	24.1077	1.88298	0.02105
GRMZM2G037193	4.43845	16.3405	1.88032	0.0182
GRMZM2G536004	6.65653	24.4892	1.8793	0.03745
GRMZM2G168502	3.09449	11.3806	1.8788	0.0329
GRMZM2G312877	2.82592	10.3874	1.87804	0.03455
GRMZM2G176253	22.9347	84.303	1.87805	0.01455
GRMZM2G160136	8.84689	32.3453	1.87031	0.02305
GRMZM2G061663	1.72072	6.28563	1.86905	0.0416
GRMZM2G147882	17.3613	63.3394	1.86722	0.00965
GRMZM5G813661	7.70548	28.0941	1.86631	0.03415
GRMZM2G088396	51.0783	185.491	1.86057	0.0306
GRMZM2G361855	1.13961	4.13034	1.85771	0.0501
GRMZM2G418223	0.796794	2.88719	1.85739	0.0769
GRMZM2G135743	7.84528	28.3775	1.85485	0.0099
GRMZM2G083058	11.5125	41.5612	1.85203	0.00925
GRMZM2G075712	11.3889	41.1182	1.85215	0.01505
GRMZM2G031131	6.67677	24.033	1.84779	0.0219
GRMZM2G144868	27.6648	99.1486	1.84154	0.0169
GRMZM2G157517	10.4727	37.3942	1.83619	0.02225
GRMZM2G031496	25.7803	91.6866	1.83044	0.01895
GRMZM2G414159	2.97202	10.5579	1.8288	0.01715
GRMZM2G374971	2.70386	9.58974	1.82647	0.0447
AC191771.3_FG008	18.8581	66.5772	1.81984	0.03985
GRMZM2G059964	6.06058	21.3646	1.81769	0.0432
GRMZM2G110286	5.77732	20.346	1.81628	0.08125
GRMZM2G027958	5.09594	17.9403	1.81578	0.01405
GRMZM2G151516	12.0259	42.1824	1.8105	0.0232
GRMZM2G042179	7.09269	24.7557	1.80336	0.01035
GRMZM2G413315	16.6513	58.0217	1.80095	0.02525
GRMZM2G324705	3.56113	12.4105	1.80115	0.0312
GRMZM2G103273	2.22132	7.7265	1.7984	0.0488
GRMZM2G010740	1.98858	6.91467	1.79792	0.0404
GRMZM2G063566	5.79842	20.0826	1.79221	0.0228
GRMZM2G084005	13.9386	48.3094	1.79322	0.0146
GRMZM5G887286	3.74928	12.8972	1.78237	0.04735
GRMZM2G170934	8.35086	28.6711	1.7796	0.0129
GRMZM2G419239	2.61346	8.94406	1.77497	0.0506
GRMZM2G153924	10.6592	36.3978	1.77175	0.01305
GRMZM2G161154	153.261	522.805	1.77028	0.02995
GRMZM2G074017	14.2435	48.6125	1.77103	0.02105
GRMZM2G340048	3.23955	11.0093	1.76486	0.0267
GRMZM2G178839	7.12609	24.1402	1.76026	0.01895
GRMZM2G428179	13.084	44.355	1.76129	0.0131
GRMZM2G129775	9.53529	32.1539	1.75365	0.01485
GRMZM2G049912	2.44986	8.24374	1.7506	0.0516
GRMZM2G304745	2.02703	6.79952	1.74607	0.0464
GRMZM2G430266	1.08122	3.61828	1.74264	0.0522
GRMZM2G080940	13.5036	45.0968	1.73968	0.01465
GRMZM2G467184	15.8425	52.9209	1.74003	0.01495
GRMZM2G038281	18.0319	59.9993	1.73439	0.0148
GRMZM2G303964	10.5989	35.2601	1.73413	0.0156
GRMZM2G074735	22.2675	73.7893	1.72847	0.021
GRMZM2G097704	10.9067	36.044	1.72454	0.0163
GRMZM5G831577	9.52333	31.428	1.72251	0.01345
GRMZM2G137321	25.0426	82.3693	1.71772	0.01845
GRMZM2G441656	34.6129	113.169	1.7091	0.0151
GRMZM2G399136	8.7705	28.6791	1.70927	0.03195
GRMZM2G091837	2.87775	9.33246	1.69732	0.05285
GRMZM2G129150	8.68859	28.0566	1.69115	0.0221
GRMZM2G405439	10.6279	34.2129	1.68669	0.0236
GRMZM2G029029	25.7323	83.0113	1.68973	0.02335
GRMZM2G178756	8.20065	26.4695	1.69052	0.0191
GRMZM2G043782	2.99101	9.55742	1.67599	0.0556
GRMZM2G007025	4.25227	13.5965	1.67693	0.0349
GRMZM2G174396	4.73624	15.1571	1.67817	0.03825
AC212728.3_FG001	6.96223	22.2244	1.67452	0.0406
GRMZM2G031586	15.2328	48.5461	1.67218	0.01955
GRMZM2G455809	7.3582	23.4796	1.67398	0.024
GRMZM2G505380	9.15176	29.1434	1.67105	0.0231
GRMZM2G311182	10.6705	33.9165	1.66836	0.01705
GRMZM2G002559	3.04668	9.47078	1.63624	0.03045
GRMZM2G012891	32.6827	101.727	1.63811	0.02895
GRMZM2G101958	151.665	469.594	1.63052	0.04615
GRMZM2G058745	8.69884	26.9052	1.62899	0.01925
GRMZM2G449709	10.2732	31.8113	1.63065	0.02885
GRMZM2G074759	5.18938	16.0715	1.63087	0.02735
GRMZM2G067225	28.4031	87.3721	1.62112	0.0231
GRMZM2G015605	32.8795	100.765	1.61573	0.015
GRMZM2G151468	12.7484	38.9774	1.61232	0.0306
GRMZM2G147942	3.19743	9.76117	1.61014	0.02605
GRMZM2G137161	6.69531	20.2254	1.59495	0.0448
GRMZM2G149636	6.62435	19.9604	1.59129	0.02315
GRMZM2G112530	6.32376	18.7779	1.57018	0.03805
GRMZM2G160005	2.36058	6.93753	1.55528	0.0348
GRMZM2G165044	7.01014	20.5963	1.55487	0.0296
GRMZM2G051103	22.8628	67.0236	1.55167	0.0314
GRMZM2G322817	20.1929	59.0058	1.54701	0.02335
GRMZM2G165060	11.4511	33.3773	1.54338	0.0242
GRMZM2G028492	9.13664	26.5787	1.54054	0.0313
GRMZM2G104783	30.592	89.132	1.54279	0.029
AC195587.4_FG004	12.902	37.2994	1.53156	0.03395
GRMZM2G317938	7.79268	22.4396	1.52586	0.03105
GRMZM2G159013	20.267	56.9671	1.49099	0.03045
GRMZM2G106462	20.8187	58.4741	1.48992	0.03555
AC220927.3_FG007	0	66.4809	1.79769e+308	5e-05
GRMZM2G361984	0	31.4611	1.79769e+308	5e-05
GRMZM2G069146	0	65.4142	1.79769e+308	5e-05
GRMZM2G045883	0	10.0295	1.79769e+308	5e-05
GRMZM2G035704	0	6.57976	1.79769e+308	5e-05
AC210168.4_FG003	0	20.2634	1.79769e+308	5e-05
GRMZM2G324671	0	4.21032	1.79769e+308	5e-05
GRMZM2G069082	0	8.84736	1.79769e+308	5e-05
GRMZM2G143640	0	4.6038	1.79769e+308	5e-05
GRMZM2G127379	0	3.52595	1.79769e+308	5e-05
GRMZM2G149422	0	4.80374	1.79769e+308	5e-05
GRMZM2G329069	0	11.8518	1.79769e+308	5e-05
GRMZM2G568290	0	10.2299	1.79769e+308	5e-05
AC231180.2_FG001	0	1.42008	1.79769e+308	5e-05
AC191281.3_FG010	0	3.41957	1.79769e+308	5e-05
GRMZM2G124011	0	5.69497	1.79769e+308	5e-05
GRMZM2G539790	0	2.79846	1.79769e+308	5e-05
GRMZM2G010494	0	1.65441	1.79769e+308	5e-05
GRMZM2G327260	0	5.94551	1.79769e+308	5e-05
GRMZM2G063287	0	2.18628	1.79769e+308	5e-05
GRMZM2G124037	0	4.49454	1.79769e+308	5e-05
GRMZM2G122816	0	1.87709	1.79769e+308	5e-05
GRMZM2G130904	0	2.83227	1.79769e+308	5e-05
GRMZM2G322819	0	3.70681	1.79769e+308	5e-05
GRMZM2G099295	0	2.5779	1.79769e+308	5e-05
GRMZM2G115422	0	1.76172	1.79769e+308	5e-05
GRMZM2G333980	0	2.10122	1.79769e+308	5e-05
GRMZM2G376743	0	1.31754	1.79769e+308	5e-05
GRMZM2G156620	0	1.16409	1.79769e+308	0.0001
GRMZM2G433475	0	4.27424	1.79769e+308	0.0001
GRMZM2G138340	0	4.06474	1.79769e+308	5e-05
GRMZM2G113941	0	3.12845	1.79769e+308	5e-05
GRMZM2G160447	0	1.52261	1.79769e+308	0.00015
GRMZM2G158700	0	2.41422	1.79769e+308	5e-05
GRMZM2G519188	0	7.53013	1.79769e+308	0.0002
GRMZM2G146108	0	3.21703	1.79769e+308	0.0003
GRMZM2G461496	0	2.7872	1.79769e+308	0.0003
AC205175.3_FG002	0	5.68299	1.79769e+308	0.00035
GRMZM2G443166	0	7.15144	1.79769e+308	0.0002
GRMZM2G568099	0	3.43754	1.79769e+308	0.0002
GRMZM2G028870	0	0.7319	1.79769e+308	1
GRMZM2G096868	0	0.641539	1.79769e+308	1
GRMZM2G076356	0	4.05584	1.79769e+308	0.0002
GRMZM2G112883	0	3.62721	1.79769e+308	0.0002
GRMZM2G173377	0	2.45547	1.79769e+308	0.0002
GRMZM5G813642	0	14.1124	1.79769e+308	0.0002
AC191780.3_FG001	0	6.55032	1.79769e+308	0.00015
GRMZM2G440855	0	4.0233	1.79769e+308	0.00015
GRMZM2G381739	0	1.24001	1.79769e+308	0.00025
GRMZM2G115803	0	2.56355	1.79769e+308	0.0003
GRMZM2G137341	0	1.35969	1.79769e+308	0.00065
GRMZM2G174819	0	2.74303	1.79769e+308	0.00065
GRMZM2G440803	0	1.4434	1.79769e+308	0.00065
GRMZM2G501124	0	3.10909	1.79769e+308	0.00065
GRMZM2G385575	0	1.31463	1.79769e+308	0.00015
GRMZM5G808843	2.87e-05	1.71772	15.8705	0.21475
GRMZM2G036397	0	1.70711	1.79769e+308	0.0012
GRMZM2G062160	0	1.62595	1.79769e+308	0.0012
GRMZM2G065227	0	3.09063	1.79769e+308	0.0012
GRMZM2G084445	0	0.808501	1.79769e+308	0.0012
GRMZM2G095798	0	1.60704	1.79769e+308	0.0012
GRMZM2G388221	0	1.9873	1.79769e+308	0.0012
GRMZM2G039477	0	4.12312	1.79769e+308	0.12145
GRMZM2G113078	0	1.26998	1.79769e+308	0.00035
AC205500.3_FG002	0	1.15633	1.79769e+308	0.001
GRMZM2G006631	0	0.762172	1.79769e+308	0.001
GRMZM2G078820	0	1.13686	1.79769e+308	0.001
GRMZM2G107128	0	3.74489	1.79769e+308	0.001
GRMZM2G138370	0	1.54649	1.79769e+308	0.001
GRMZM2G168704	0	2.42175	1.79769e+308	0.001
GRMZM2G467695	0	1.76477	1.79769e+308	0.001
GRMZM2G479596	0	2.81707	1.79769e+308	0.001
GRMZM2G336144	0	0.649358	1.79769e+308	1
GRMZM2G001824	0	0.817029	1.79769e+308	0.00105
GRMZM2G094332	0	0.919206	1.79769e+308	0.00105
GRMZM2G105269	0	1.7325	1.79769e+308	0.00105
GRMZM2G147840	0	0.860699	1.79769e+308	0.00105
GRMZM2G409245	0	0.881758	1.79769e+308	0.00105
GRMZM2G422367	0	2.81958	1.79769e+308	0.00105
GRMZM2G128313	0	0.963702	1.79769e+308	0.00025
GRMZM2G426843	0	4.74158	1.79769e+308	0.0003
GRMZM2G496579	0	3.40817	1.79769e+308	0.00155
GRMZM2G000455	0	0.609358	1.79769e+308	1
GRMZM2G080191	0	1.35748	1.79769e+308	0.00065
GRMZM2G304442	0	1.50375	1.79769e+308	0.00065
GRMZM2G390150	0	1.64622	1.79769e+308	0.00065
GRMZM2G430902	0	0.533448	1.79769e+308	1
GRMZM2G001853	0	1.23113	1.79769e+308	0.00125
GRMZM2G124229	0	0.901548	1.79769e+308	0.09635
GRMZM2G042543	0	0.513766	1.79769e+308	1
GRMZM2G047600	0	0.798945	1.79769e+308	0.00185
GRMZM2G062037	0	2.15064	1.79769e+308	0.00185
GRMZM2G076417	0	0.347617	1.79769e+308	1
GRMZM2G097081	0	1.12137	1.79769e+308	0.00185
GRMZM2G142357	0	0.553827	1.79769e+308	1
GRMZM2G164381	0	0.638164	1.79769e+308	1
GRMZM2G176056	0	1.18285	1.79769e+308	0.00185
GRMZM2G472077	0	2.31729	1.79769e+308	0.00185
GRMZM2G516301	0	1.52751	1.79769e+308	0.00185
GRMZM5G879040	0	2.32241	1.79769e+308	0.00185
GRMZM2G305446	0	1.28245	1.79769e+308	0.0007
GRMZM2G166944	0	3.27581	1.79769e+308	5e-05
GRMZM5G876786	0	5.08349	1.79769e+308	0.09935
AC211359.2_FG002	0	1.08184	1.79769e+308	0.0021
GRMZM2G054361	0	0.443108	1.79769e+308	1
GRMZM2G131409	0	0.929376	1.79769e+308	0.0021
GRMZM2G145721	0	1.24613	1.79769e+308	0.0021
GRMZM2G703598	0	1.87695	1.79769e+308	0.0021
GRMZM5G849099	0	1.31207	1.79769e+308	0.0021
GRMZM5G871891	0	4.54059	1.79769e+308	0.0021
GRMZM2G305362	0	1.08183	1.79769e+308	0.00015
GRMZM2G147051	0	0.419524	1.79769e+308	1
GRMZM2G109959	0	1.71886	1.79769e+308	0.0011
GRMZM2G449875	0	1.32494	1.79769e+308	0.00235
AC197078.4_FG002	0	2.79615	1.79769e+308	0.0029
AC202122.2_FG006	0	8.96958	1.79769e+308	0.0029
GRMZM2G016240	0	0.723977	1.79769e+308	1
GRMZM2G064521	0	1.37214	1.79769e+308	0.0029
GRMZM2G089619	0	0.712199	1.79769e+308	1
GRMZM2G112617	0	0.899777	1.79769e+308	0.0029
GRMZM2G173201	0	1.70545	1.79769e+308	0.0029
GRMZM2G173276	0	2.35682	1.79769e+308	0.0029
GRMZM2G175927	0	0.582054	1.79769e+308	1
GRMZM2G319786	0	0.866362	1.79769e+308	0.0029
GRMZM2G347762	0	0.889914	1.79769e+308	0.0029
GRMZM2G407393	0	1.85646	1.79769e+308	0.0029
GRMZM2G444874	0	1.01214	1.79769e+308	0.0029
GRMZM2G521234	0	2.16541	1.79769e+308	0.0029
GRMZM2G526706	3.69e-05	0.588699	13.9613	1
AC197146.3_FG002	0	1.00423	1.79769e+308	0.00485
AC210946.4_FG004	0	0.23311	1.79769e+308	1
GRMZM2G032702	0	1.15329	1.79769e+308	0.00485
GRMZM2G061879	0	0.548672	1.79769e+308	1
GRMZM2G096475	0	0.614508	1.79769e+308	1
GRMZM2G099937	0	0.484956	1.79769e+308	1
GRMZM2G126451	0	1.82697	1.79769e+308	0.00485
GRMZM2G128682	0	0.381003	1.79769e+308	1
GRMZM2G132007	0	0.776354	1.79769e+308	0.00485
GRMZM2G141320	0	0.405871	1.79769e+308	1
GRMZM2G169312	0	1.10594	1.79769e+308	0.00485
GRMZM2G178930	0	1.51908	1.79769e+308	0.00485
GRMZM2G323830	0	0.341179	1.79769e+308	1
GRMZM2G345776	0	6.77542	1.79769e+308	0.00485
GRMZM2G387934	0	0.292468	1.79769e+308	1
GRMZM2G478599	0	0.541146	1.79769e+308	1
GRMZM2G492471	0	1.38181	1.79769e+308	0.00485
GRMZM2G535068	0	1.04653	1.79769e+308	0.00485
GRMZM5G844514	0	0.713194	1.79769e+308	1
GRMZM2G122228	0	0.507272	1.79769e+308	1
GRMZM5G877866	0	1.50362	1.79769e+308	0.0831
GRMZM2G000752	0	1.56393	1.79769e+308	0.00075
GRMZM5G808977	0	1.64499	1.79769e+308	0.10585
GRMZM2G039845	0	1.73559	1.79769e+308	0.00025
GRMZM2G017555	0	0.300096	1.79769e+308	1
GRMZM2G019274	0	0.662661	1.79769e+308	1
GRMZM2G027697	0	0.429075	1.79769e+308	1
GRMZM2G038034	0	0.464433	1.79769e+308	1
GRMZM2G040602	0	1.12651	1.79769e+308	0.0055
GRMZM2G078077	0	0.774933	1.79769e+308	0.0055
GRMZM2G080824	0	0.93077	1.79769e+308	0.0055
GRMZM2G100412	0	0.382936	1.79769e+308	1
GRMZM2G104960	0	1.6796	1.79769e+308	0.0055
GRMZM2G139813	0	0.388648	1.79769e+308	1
GRMZM2G149360	0	1.18842	1.79769e+308	0.0055
GRMZM2G167580	0	1.41845	1.79769e+308	0.0055
GRMZM2G179728	0	0.565569	1.79769e+308	1
GRMZM2G305900	0	0.358317	1.79769e+308	1
GRMZM2G313962	0	1.59906	1.79769e+308	0.0055
GRMZM2G368215	0	1.37383	1.79769e+308	0.0055
GRMZM2G401606	0	0.215491	1.79769e+308	1
GRMZM2G417650	0	1.49404	1.79769e+308	0.0055
GRMZM2G421137	0	0.220996	1.79769e+308	1
GRMZM2G434514	0	1.21153	1.79769e+308	0.0055
GRMZM2G447480	0	0.473798	1.79769e+308	1
GRMZM2G457705	0	0.746254	1.79769e+308	1
GRMZM2G484427	0	1.58484	1.79769e+308	0.0055
GRMZM2G509794	0	1.36967	1.79769e+308	0.0055
GRMZM5G891174	0	1.02113	1.79769e+308	0.0055
GRMZM2G049925	0	11.2838	1.79769e+308	5e-05
GRMZM2G012420	0	0.335463	1.79769e+308	1
GRMZM2G165390	0	0.543108	1.79769e+308	1
GRMZM2G480954	0	0.910316	1.79769e+308	0.0031
GRMZM2G051522	0	0.497576	1.79769e+308	1
GRMZM2G459535	0	0.889812	1.79769e+308	0.00425
GRMZM2G343828	0	0.483959	1.79769e+308	1
GRMZM2G065394	0	0.334649	1.79769e+308	1
AC206557.3_FG015	0	4.56026	1.79769e+308	0.0076
AC212035.3_FG008	0	0.906419	1.79769e+308	0.0076
AC233851.1_FG008	0	1.88058	1.79769e+308	0.0076
GRMZM2G032594	0	0.548272	1.79769e+308	1
GRMZM2G036436	0	0.251396	1.79769e+308	1
GRMZM2G046570	0	0.680284	1.79769e+308	1
GRMZM2G078521	0	2.23655	1.79769e+308	0.0076
GRMZM2G089231	0	0.796243	1.79769e+308	0.0076
GRMZM2G091588	0	0.26625	1.79769e+308	1
GRMZM2G104622	0	0.782762	1.79769e+308	0.0076
GRMZM2G121729	0	1.12535	1.79769e+308	0.0076
GRMZM2G147659	0	0.608187	1.79769e+308	1
GRMZM2G324665	0	0.281829	1.79769e+308	1
GRMZM2G386276	0	0.167533	1.79769e+308	1
GRMZM2G392697	0	0.201102	1.79769e+308	1
GRMZM2G460682	0	0.643879	1.79769e+308	1
GRMZM2G474039	0	1.44296	1.79769e+308	0.0076
GRMZM2G575305	0	1.38734	1.79769e+308	0.0076
GRMZM5G890692	0	1.57108	1.79769e+308	0.0076
GRMZM2G004699	0	8.03636	1.79769e+308	5e-05
GRMZM2G071808	0	1.05573	1.79769e+308	0.0007
GRMZM2G314037	0	1.91414	1.79769e+308	0.0561
GRMZM2G162709	0	0.408036	1.79769e+308	1
GRMZM2G004191	0	0.448616	1.79769e+308	1
GRMZM2G019029	2.87e-07	0.195101	19.3737	1
GRMZM2G067919	0	0.231043	1.79769e+308	1
GRMZM2G117057	0	0.811315	1.79769e+308	0.0067
GRMZM2G148536	0	0.507199	1.79769e+308	1
GRMZM5G831204	0	4.76936	1.79769e+308	0.1034
GRMZM2G075837	0	0.649409	1.79769e+308	1
AC186233.3_FG007	0	0.175471	1.79769e+308	1
AC190915.3_FG007	0	1.03548	1.79769e+308	0.0132
AC203535.4_FG006	0	0.86634	1.79769e+308	0.0132
AC214635.3_FG006	0	4.08176	1.79769e+308	0.0132
AC234160.1_FG008	0	1.00952	1.79769e+308	0.0132
GRMZM2G004828	0	0.416933	1.79769e+308	1
GRMZM2G010702	0	0.696336	1.79769e+308	1
GRMZM2G011025	0	1.13781	1.79769e+308	0.0132
GRMZM2G012754	0	0.626472	1.79769e+308	1
GRMZM2G031102	0	0.829931	1.79769e+308	0.0132
GRMZM2G037993	0	0.134423	1.79769e+308	1
GRMZM2G056451	0	0.45576	1.79769e+308	1
GRMZM2G057283	0	0.486039	1.79769e+308	1
GRMZM2G075989	0	1.20146	1.79769e+308	0.0132
GRMZM2G083301	0	1.11543	1.79769e+308	0.0132
GRMZM2G088546	0	0.254476	1.79769e+308	1
GRMZM2G105162	0	0.82372	1.79769e+308	0.0132
GRMZM2G106445	0	0.621263	1.79769e+308	1
GRMZM2G107544	0	4.26787	1.79769e+308	0.0132
GRMZM2G112077	0	1.09707	1.79769e+308	0.0132
GRMZM2G114036	0	0.330534	1.79769e+308	1
GRMZM2G120001	0	1.11579	1.79769e+308	0.0132
GRMZM2G120158	0	0.178767	1.79769e+308	1
GRMZM2G129644	0	0.902596	1.79769e+308	0.0132
GRMZM2G131994	0	0.522873	1.79769e+308	1
GRMZM2G133781	0	0.303624	1.79769e+308	1
GRMZM2G141133	0	0.971126	1.79769e+308	0.0132
GRMZM2G145783	0	5.77951	1.79769e+308	0.0132
GRMZM2G155077	0	0.348794	1.79769e+308	1
GRMZM2G165995	0	1.5601	1.79769e+308	0.0132
GRMZM2G169580	0	0.134423	1.79769e+308	1
GRMZM2G303810	0	0.633394	1.79769e+308	1
GRMZM2G322073	0	0.359079	1.79769e+308	1
GRMZM2G327999	0	0.212077	1.79769e+308	1
GRMZM2G339907	0	0.980612	1.79769e+308	0.0132
GRMZM2G350773	0	0.552488	1.79769e+308	1
GRMZM2G362631	0	0.650246	1.79769e+308	1
GRMZM2G369079	0	0.803545	1.79769e+308	0.0132
GRMZM2G390804	0	4.76015	1.79769e+308	0.0132
GRMZM2G395950	0	1.00228	1.79769e+308	0.0132
GRMZM2G429857	0	1.5632	1.79769e+308	0.0132
GRMZM2G468537	0	0.324033	1.79769e+308	1
GRMZM2G477864	0	0.148899	1.79769e+308	1
GRMZM2G480134	0	0.38381	1.79769e+308	1
GRMZM2G520193	0	0.888672	1.79769e+308	0.0132
GRMZM2G528571	0	0.844952	1.79769e+308	0.0132
GRMZM2G571813	0	2.37646	1.79769e+308	0.0132
GRMZM2G578860	0	1.71154	1.79769e+308	0.0132
GRMZM2G700442	0	0.839636	1.79769e+308	0.0132
GRMZM5G813709	0	1.45011	1.79769e+308	0.0132
AC233979.1_FG007	0.000132959	11.2384	16.3671	0.23065

## Sheet: down_in_leaf
Supplementary Table S1. Down Regulated Differently Expressed Genes Responded to drought in leaf.
Filter conditions:Fold change>2,p value<0.05
gene	leaf_control	leaf_drought	log2(leaf_drought/control)	p_value
GRMZM2G370470	45.0066	18.1406	-1.31091	0.0609
GRMZM2G109221	41.4447	16.7053	-1.31088	0.05095
GRMZM2G128072	73.3494	29.3484	-1.3215	0.06175
GRMZM2G036455	44.9672	17.9078	-1.32828	0.04305
GRMZM2G061830	47.8115	18.8593	-1.34208	0.04735
GRMZM2G058261	65.5947	25.8498	-1.34343	0.0544
GRMZM2G076136	151.768	59.6211	-1.34798	0.05075
GRMZM5G823826	116.956	45.9735	-1.3471	0.0548
GRMZM2G160064	79.046	31.0406	-1.34854	0.05375
GRMZM2G042146	21.0006	8.2138	-1.35431	0.06225
GRMZM2G169593	28.6202	11.0151	-1.37755	0.0477
GRMZM2G347836	47.9765	18.4241	-1.38074	0.04845
GRMZM2G046186	56.8726	21.8454	-1.38041	0.05835
GRMZM2G178917	61.8088	23.6503	-1.38596	0.07855
GRMZM2G012717	79.5847	30.3252	-1.39198	0.0526
GRMZM2G047434	72.5973	27.5363	-1.39858	0.05595
GRMZM5G826714	24.8949	9.43997	-1.399	0.03905
GRMZM2G135132	16.4031	6.19102	-1.40572	0.065
GRMZM2G139600	14.3804	5.42884	-1.40539	0.0519
GRMZM2G347056	50.7405	19.1081	-1.40895	0.03875
GRMZM2G087254	45.6175	17.099	-1.41568	0.04165
GRMZM2G573867	23.2758	8.71096	-1.41792	0.04715
GRMZM5G818058	297.774	110.992	-1.42376	0.06185
GRMZM2G159632	22.3356	8.31793	-1.42505	0.0466
GRMZM5G821755	25.0847	9.31316	-1.42947	0.04305
GRMZM5G844703	36.0301	13.3391	-1.43354	0.0455
GRMZM2G431288	11.4327	4.2266	-1.4356	0.06785
GRMZM2G030494	110.185	40.6913	-1.43714	0.0411
GRMZM2G054387	57.4736	21.1021	-1.44552	0.0404
GRMZM2G167428	38.9194	14.2448	-1.45005	0.0394
GRMZM2G070520	10.7665	3.92506	-1.45576	0.04605
GRMZM2G150363	74.9332	27.3282	-1.45521	0.03875
GRMZM2G028640	271.142	98.4636	-1.46139	0.0378
GRMZM2G031613	16.5687	6.01782	-1.46115	0.03595
GRMZM2G001509	119.521	42.9417	-1.47682	0.0362
GRMZM5G863076	28.6092	10.2797	-1.47668	0.0599
GRMZM2G078143	92.0607	32.9543	-1.48212	0.03485
GRMZM2G120652	151.613	54.2869	-1.48172	0.0584
GRMZM2G018241	6.61466	2.36568	-1.48341	0.04925
GRMZM2G161310	12.9682	4.62982	-1.48595	0.056
GRMZM2G308944	281.954	100.605	-1.48676	0.0573
GRMZM2G077054	12.5192	4.4428	-1.4946	0.03165
GRMZM2G048497	27.3055	9.68967	-1.49467	0.03395
GRMZM2G161673	136.489	48.054	-1.50606	0.0321
GRMZM2G075958	100.634	35.4044	-1.50711	0.03895
GRMZM2G410766	128.706	45.2233	-1.50894	0.03145
GRMZM2G145589	8.95536	3.13294	-1.51524	0.05445
GRMZM2G093526	41.2539	14.4157	-1.51689	0.0289
GRMZM2G099367	88.3635	30.8313	-1.51905	0.03525
GRMZM2G075502	92.1683	32.1372	-1.52003	0.051
GRMZM2G164715	8.43554	2.94166	-1.51985	0.08405
GRMZM2G003246	64.0955	22.3421	-1.52046	0.02755
GRMZM2G001805	82.4224	28.6213	-1.52595	0.0308
GRMZM2G012183	11.1992	3.85362	-1.53912	0.0809
GRMZM2G076631	113.249	39.0349	-1.53667	0.0378
GRMZM2G119175	36.5178	12.5601	-1.53975	0.0282
GRMZM2G056335	15.2794	5.26313	-1.53759	0.03505
GRMZM2G058026	14.3986	4.9566	-1.53851	0.03885
GRMZM2G158131	154.206	53.034	-1.53987	0.0335
GRMZM2G152827	62.6586	21.3457	-1.55357	0.0282
GRMZM2G087041	162.828	55.4164	-1.55496	0.02615
GRMZM2G004534	170.315	57.7731	-1.55973	0.0671
GRMZM2G106950	37.041	12.5486	-1.56159	0.02695
GRMZM2G143373	27.0834	9.16668	-1.56294	0.03855
GRMZM5G886257	19.2635	6.50411	-1.56645	0.0403
GRMZM2G409133	57.6816	19.4352	-1.56944	0.0204
GRMZM2G169951	6.42892	2.1673	-1.56868	0.06865
GRMZM2G361611	12.7152	4.27378	-1.57297	0.05115
GRMZM2G481730	59.1663	19.8568	-1.57514	0.0472
GRMZM2G092379	32.8593	10.9808	-1.58131	0.02235
GRMZM2G061367	8.96535	2.99117	-1.58365	0.05115
GRMZM2G171648	28.3376	9.43964	-1.58591	0.0687
GRMZM2G147819	15.4755	5.15389	-1.58625	0.024
AC212219.3_FG005	29.8265	9.92166	-1.58794	0.0248
GRMZM2G081114	311.145	103.266	-1.59121	0.04335
GRMZM2G331638	9.73299	3.22307	-1.59445	0.0655
GRMZM2G154048	16.6699	5.49436	-1.60122	0.07015
GRMZM2G090675	263.807	86.8096	-1.60355	0.03805
GRMZM2G056283	23.0369	7.58399	-1.60292	0.07465
GRMZM2G148693	6.3073	2.07032	-1.60717	0.07345
GRMZM5G826658	16.0154	5.25303	-1.60824	0.03355
GRMZM2G051270	100.798	33.0244	-1.60986	0.0261
GRMZM2G398854	11.1419	3.64738	-1.61107	0.0315
GRMZM2G094978	100.521	32.8712	-1.61261	0.01795
GRMZM2G164131	46.2103	15.0504	-1.61841	0.02205
GRMZM2G046459	19.1651	6.24271	-1.61824	0.02145
GRMZM2G443833	168.244	54.5469	-1.62499	0.0793
GRMZM2G348125	242.25	78.6876	-1.62229	0.0446
GRMZM2G385428	6.93547	2.24986	-1.62415	0.06565
GRMZM2G106408	17.7711	5.74006	-1.6304	0.02345
GRMZM2G154508	103.052	33.2175	-1.63336	0.0215
GRMZM2G409131	5.40533	1.7383	-1.63671	0.0645
GRMZM2G115635	6.58673	2.1173	-1.63734	0.06215
GRMZM2G162369	144.105	45.9946	-1.64758	0.03165
GRMZM2G078500	15.2288	4.86832	-1.64531	0.0415
GRMZM2G081239	32.3979	10.3448	-1.647	0.02775
GRMZM2G162388	100.615	32.0971	-1.64833	0.01935
GRMZM2G132811	46.0623	14.7043	-1.64735	0.02025
GRMZM2G070199	22.7256	7.21132	-1.65598	0.0263
GRMZM2G383088	314.037	99.1572	-1.66314	0.06985
GRMZM2G341302	2.96928	0.935829	-1.6658	0.0794
GRMZM2G098679	18.9077	5.95116	-1.66773	0.02335
AC203294.3_FG012	54.3104	17.0425	-1.67209	0.04235
GRMZM2G106578	12.9926	4.07438	-1.67303	0.0327
GRMZM2G076526	3.48117	1.091	-1.67392	0.0578
GRMZM2G053779	15.9764	5.00395	-1.67481	0.0645
GRMZM2G109787	36.2084	11.3153	-1.67805	0.0347
GRMZM2G043095	6.00517	1.8806	-1.67501	0.06045
GRMZM2G054267	66.5039	20.8267	-1.675	0.02665
GRMZM2G389173	35.4842	11.0436	-1.68397	0.01775
GRMZM2G094428	13.0739	4.06943	-1.6838	0.0392
GRMZM2G155253	121.207	37.608	-1.68836	0.0197
GRMZM2G063931	34.9054	10.8029	-1.69203	0.03155
GRMZM2G014695	233.905	72.2918	-1.69402	0.06685
GRMZM2G171390	18.9609	5.85662	-1.69489	0.01855
GRMZM2G164814	13.2021	4.07028	-1.69757	0.0302
GRMZM5G806622	62.1354	19.1148	-1.70073	0.0169
GRMZM2G043198	59.1845	18.1629	-1.70422	0.01315
GRMZM2G118951	8.99968	2.7612	-1.70458	0.0496
GRMZM2G044247	105.297	32.273	-1.70606	0.0255
GRMZM5G863645	2.22652	0.681428	-1.70816	0.0966
GRMZM2G419994	21.5686	6.59159	-1.71024	0.01885
GRMZM2G138589	212.588	64.5688	-1.71915	0.0642
GRMZM2G312997	183.99	55.8249	-1.72064	0.03655
GRMZM2G103847	9.99433	3.02649	-1.72347	0.03025
GRMZM2G120621	10.076	3.03823	-1.72962	0.0487
GRMZM2G143187	18.4019	5.54541	-1.73049	0.02045
GRMZM2G172834	17.5207	5.27268	-1.73246	0.029
GRMZM2G041442	10.665	3.19472	-1.73913	0.0656
GRMZM2G007012	6.55059	1.96344	-1.73824	0.05345
GRMZM2G106190	32.1482	9.6089	-1.7423	0.0197
GRMZM2G348890	28.5641	8.55011	-1.74019	0.04765
GRMZM2G022402	14.5193	4.33395	-1.74422	0.0328
GRMZM2G009103	11.3126	3.3787	-1.74339	0.04855
GRMZM2G111926	105.856	31.5634	-1.74578	0.0163
GRMZM2G072205	25.2994	7.5306	-1.74826	0.0105
GRMZM2G128935	35.0935	10.4498	-1.74772	0.0157
GRMZM2G001956	111.115	33.029	-1.75025	0.01635
GRMZM2G325938	6.81605	2.0211	-1.7538	0.04975
GRMZM2G166745	2.19597	0.652124	-1.75164	0.11155
GRMZM2G114801	7.70414	2.2759	-1.7592	0.04745
GRMZM2G390345	4.05264	1.19414	-1.7629	0.05025
GRMZM2G079913	3.53101	1.0404	-1.76294	0.0935
GRMZM2G455974	9.35671	2.75704	-1.76288	0.04245
GRMZM2G032551	2.07198	0.610125	-1.76383	0.1131
GRMZM2G023946	25.6057	7.51232	-1.76913	0.0133
GRMZM2G356938	8.27918	2.4293	-1.76895	0.0659
GRMZM2G339645	15.5623	4.56231	-1.77022	0.02015
GRMZM2G113486	2.11276	0.618938	-1.77126	0.10655
AC233922.1_FG008	28.2879	8.27732	-1.77295	0.02815
GRMZM2G127853	6.71126	1.96369	-1.77302	0.08815
GRMZM2G523064	57.9643	16.8264	-1.78444	0.01645
GRMZM2G168364	45.1912	13.0745	-1.78929	0.0098
GRMZM2G029407	81.2744	23.5281	-1.78841	0.0215
GRMZM2G153208	6.14425	1.78043	-1.78701	0.08945
GRMZM2G133249	4.26077	1.2313	-1.79093	0.0846
GRMZM2G051630	16.8418	4.85757	-1.79374	0.0247
GRMZM2G070912	86.5207	24.9621	-1.79331	0.0243
GRMZM2G104325	85.1122	24.5263	-1.79504	0.02565
GRMZM2G105604	15.1307	4.35416	-1.79701	0.0247
GRMZM2G166976	9.12213	2.62262	-1.79836	0.02485
GRMZM2G066500	7.55261	2.17197	-1.79797	0.0374
GRMZM2G057630	69.9648	20.0807	-1.80082	0.0151
GRMZM2G150867	20.1575	5.78589	-1.80071	0.02425
GRMZM5G839738	210.384	60.3413	-1.8018	0.0118
GRMZM2G121612	57.0635	16.3526	-1.80305	0.02
GRMZM2G154678	4.88926	1.40511	-1.79893	0.04635
GRMZM2G323499	3.02276	0.863831	-1.80704	0.10605
GRMZM2G054050	18.0047	5.15142	-1.80533	0.0151
GRMZM2G142345	13.9484	3.98498	-1.80745	0.022
GRMZM2G080044	35.0755	10.0029	-1.81005	0.00875
GRMZM5G833124	96.8747	27.4561	-1.81899	0.0203
GRMZM5G835128	11.6715	3.30884	-1.8186	0.0494
GRMZM2G134476	15.8296	4.47998	-1.82106	0.03235
GRMZM2G135877	18.0484	5.10097	-1.82303	0.01375
GRMZM2G093708	5.11971	1.44604	-1.82396	0.0839
GRMZM2G123996	14.947	4.21879	-1.82496	0.0323
GRMZM2G104608	108.313	30.274	-1.83906	0.0146
GRMZM2G084339	1.30524	0.365118	-1.83788	0.1084
GRMZM2G085970	6.40579	1.78697	-1.84186	0.0337
GRMZM2G175065	4.19865	1.16544	-1.84905	0.05315
GRMZM2G172723	50.0309	13.8914	-1.84863	0.01125
GRMZM5G844562	15.4869	4.29651	-1.84981	0.03205
GRMZM2G101769	90.4271	25.071	-1.85073	0.0145
GRMZM2G049882	58.2851	16.148	-1.85177	0.00855
GRMZM2G337706	82.6338	22.8343	-1.85553	0.01015
GRMZM2G381071	108.513	30.0051	-1.85459	0.0088
GRMZM2G159643	40.7088	11.2408	-1.8566	0.01695
GRMZM2G129209	47.7656	13.1828	-1.85732	0.0181
GRMZM2G079470	13.8914	3.8348	-1.85697	0.01175
GRMZM2G083016	91.1299	25.1304	-1.85849	0.0232
GRMZM2G479546	12.5223	3.45015	-1.85976	0.03935
GRMZM5G848550	29.3674	8.08809	-1.86035	0.03365
GRMZM5G886177	21.3103	5.83715	-1.86822	0.03705
GRMZM2G326854	3.52087	0.960874	-1.87351	0.06795
GRMZM2G056938	7.15142	1.95182	-1.87341	0.0767
GRMZM2G029385	7.4903	2.03562	-1.87956	0.0763
GRMZM2G108487	55.7972	15.1069	-1.88498	0.0089
GRMZM2G000932	34.0156	9.23096	-1.88165	0.0142
GRMZM2G576752	22.5607	6.09343	-1.88848	0.0054
GRMZM5G860335	7.36825	1.98624	-1.89128	0.0656
GRMZM5G872070	36.7323	9.9154	-1.88931	0.0185
GRMZM2G079559	5.25776	1.41952	-1.88904	0.10115
GRMZM2G080041	1.48922	0.4016	-1.89072	0.07325
GRMZM2G000423	54.7267	14.7485	-1.89168	0.00495
GRMZM5G824221	27.0592	7.30199	-1.88976	0.0304
GRMZM2G133684	222.996	59.8171	-1.89839	0.0199
GRMZM2G396540	14.8682	3.98301	-1.9003	0.0493
GRMZM2G146437	22.8059	6.09517	-1.90367	0.01135
GRMZM2G125832	11.6972	3.11723	-1.90782	0.03655
GRMZM2G040508	171.534	45.6791	-1.90889	0.03845
GRMZM2G100714	7.67051	2.03864	-1.91172	0.01745
GRMZM2G080724	2.87315	0.764961	-1.90918	0.09605
GRMZM2G064302	185.294	49.0713	-1.91687	0.03895
GRMZM2G086258	357.152	94.4378	-1.9191	0.0332
GRMZM2G045849	14.5151	3.83093	-1.92179	0.03315
GRMZM2G056903	8.38862	2.21461	-1.92138	0.02975
GRMZM2G125785	8.31884	2.18658	-1.92771	0.0995
GRMZM2G122251	12.1886	3.20739	-1.92606	0.02045
GRMZM2G032218	12.6114	3.30848	-1.93049	0.0086
GRMZM2G108714	10.1794	2.66708	-1.93233	0.0297
GRMZM2G156026	10.4667	2.74208	-1.93247	0.03455
GRMZM2G342243	48.2446	12.6272	-1.93383	0.0066
GRMZM2G369839	97.6659	25.4271	-1.94149	0.0071
GRMZM2G042171	143.522	37.2451	-1.94615	0.03505
GRMZM5G832229	505.896	131.259	-1.94643	0.01125
GRMZM2G323422	6.96667	1.80475	-1.94867	0.0835
GRMZM2G134703	5.50687	1.42359	-1.9517	0.04645
GRMZM2G047055	22.8011	5.85067	-1.96243	0.0097
GRMZM2G430029	11.9509	3.06427	-1.9635	0.037
GRMZM2G154078	101.617	26.0299	-1.96491	0.0098
GRMZM2G097505	11.6039	2.97059	-1.96579	0.01415
AC233882.1_FG003	3.1222	0.797606	-1.96882	0.03185
GRMZM2G380414	702.518	179.534	-1.96828	0.01805
GRMZM2G164470	4.85579	1.23787	-1.97185	0.0246
GRMZM2G133718	29.2264	7.47457	-1.96721	0.00885
GRMZM5G805911	23.238	5.9218	-1.97238	0.0252
GRMZM2G108144	3.31481	0.838944	-1.98228	0.07885
GRMZM2G031504	30.2043	7.62478	-1.98599	0.0142
GRMZM2G091228	7.49027	1.88813	-1.98806	0.02535
GRMZM2G107065	7.64154	1.92776	-1.98694	0.06385
GRMZM2G174732	2.4698	0.623304	-1.98639	0.03715
GRMZM2G156754	3.41955	0.861695	-1.98856	0.10305
GRMZM2G108766	29.3459	7.38796	-1.98991	0.00845
GRMZM2G167253	11.3807	2.86214	-1.99143	0.0083
GRMZM2G302080	3.01059	0.7532	-1.99894	0.0802
GRMZM2G116614	254.952	63.8607	-1.99723	0.0183
GRMZM2G010831	5.6345	1.40945	-1.99915	0.0509
GRMZM2G146206	5.5858	1.39366	-2.00288	0.04165
GRMZM2G084859	10.3065	2.57182	-2.0027	0.05895
GRMZM2G059845	6.39924	1.59541	-2.00397	0.0263
GRMZM2G041622	6.08396	1.51489	-2.0058	0.09475
GRMZM2G050108	74.814	18.5611	-2.01103	0.01885
GRMZM2G071396	3.51616	0.86697	-2.01995	0.04875
GRMZM2G427054	8.92379	2.19838	-2.02122	0.0603
GRMZM2G446253	3.30264	0.812879	-2.02251	0.07345
GRMZM2G150248	126.45	31.1082	-2.0232	0.00645
GRMZM2G015889	28.547	7.02375	-2.02303	0.0044
GRMZM2G011347	1.82121	0.447656	-2.02443	0.0743
GRMZM2G388585	5.4658	1.33955	-2.02869	0.02455
GRMZM2G047187	84.8019	20.7393	-2.03173	0.00655
GRMZM2G458195	2.65928	0.649906	-2.03273	0.0921
GRMZM2G328500	64.19	15.6912	-2.03239	0.00505
GRMZM2G059129	26.113	6.37517	-2.03423	0.00365
GRMZM2G177518	59.9805	14.6385	-2.03472	0.0059
GRMZM2G076348	7.72829	1.88153	-2.03824	0.0382
GRMZM2G320287	2.56382	0.62286	-2.04132	0.07405
GRMZM2G181507	1.92281	0.467925	-2.03887	0.0798
GRMZM2G115841	141.357	34.3549	-2.04075	0.0126
GRMZM2G026833	7.93296	1.9241	-2.04367	0.0256
AC208897.3_FG004	7.8502	1.90262	-2.04474	0.03185
GRMZM5G809218	45.6506	10.9921	-2.05417	0.02895
GRMZM2G110412	3.5446	0.850947	-2.05848	0.05665
GRMZM2G056093	270.723	64.9663	-2.05905	0.06135
GRMZM2G316789	2.68267	0.644062	-2.0584	0.0886
GRMZM2G702599	12.5643	3.00711	-2.06288	0.0746
GRMZM5G869762	10.2551	2.44731	-2.06707	0.07815
GRMZM2G316474	4.89075	1.16572	-2.06883	0.029
GRMZM2G029048	44.0535	10.4918	-2.06999	0.00325
GRMZM2G099467	67.8038	16.1126	-2.07318	0.00425
GRMZM2G117193	7.92854	1.88196	-2.07482	0.0254
GRMZM2G029082	3.58884	0.847913	-2.08153	0.0204
GRMZM2G140107	14.8572	3.50982	-2.08169	0.00445
GRMZM2G007729	3.99007	0.94233	-2.08211	0.06195
GRMZM2G457309	9.31733	2.19148	-2.08801	0.06735
GRMZM2G119783	20.224	4.75856	-2.08748	0.01075
GRMZM2G166218	50.6201	11.8931	-2.08959	0.0053
GRMZM2G164318	2.64807	0.622228	-2.08942	0.07725
GRMZM2G047713	2.86696	0.669121	-2.09918	0.05365
GRMZM2G441753	172.857	40.3274	-2.09974	0.0061
GRMZM2G145579	1.90714	0.443592	-2.10411	0.07165
GRMZM2G165387	66.1546	15.3643	-2.10626	0.004
GRMZM2G102681	17.1159	3.96256	-2.11083	0.0205
GRMZM2G164945	1.87733	0.434887	-2.10997	0.08335
GRMZM2G021706	86.4076	19.9468	-2.115	0.0051
GRMZM2G027723	34.7453	8.01602	-2.11586	0.0034
GRMZM2G310955	357.65	82.5536	-2.11515	0.00505
GRMZM2G127841	4.77454	1.09502	-2.12441	0.06605
GRMZM2G092223	1.53027	0.349865	-2.12891	0.0942
GRMZM2G483598	67.0247	15.3134	-2.12989	0.0038
GRMZM2G155021	6.73602	1.53801	-2.13083	0.04125
GRMZM2G422450	1.29325	0.294754	-2.13342	0.10305
GRMZM2G039983	3.3897	0.77176	-2.13493	0.02465
GRMZM2G046609	1.50656	0.343582	-2.13253	0.05045
AC148152.3_FG005	4.9904	1.13471	-2.13683	0.03085
GRMZM2G342907	2.0293	0.460447	-2.13988	0.07975
GRMZM2G081883	7.08802	1.60712	-2.14091	0.0625
GRMZM2G108597	11.7703	2.66208	-2.14452	0.01965
GRMZM2G144097	21.0577	4.7598	-2.14538	0.00335
GRMZM2G159554	12.7742	2.88663	-2.14578	0.022
GRMZM2G328224	4.56749	1.02995	-2.14882	0.0501
GRMZM2G455124	13.0335	2.93802	-2.14931	0.0188
GRMZM2G349839	254.942	57.2466	-2.15491	0.0091
GRMZM2G085550	4.25745	0.95196	-2.16102	0.06265
GRMZM2G028104	9.30703	2.08433	-2.15873	0.01925
GRMZM2G321033	5.38969	1.20586	-2.16015	0.0387
GRMZM2G137775	3.91506	0.874688	-2.16219	0.1266
GRMZM2G317451	241.557	53.8254	-2.166	0.00745
GRMZM2G325462	4.61358	1.02894	-2.16473	0.0787
GRMZM2G117276	3.3326	0.741776	-2.16759	0.14795
GRMZM2G033273	1.1224	0.249392	-2.17011	0.07955
GRMZM2G180080	1.01253	0.224873	-2.17079	0.12
GRMZM2G070315	56.4299	12.5085	-2.17355	0.00325
GRMZM2G413030	0.523487	0.11597	-2.17441	1
GRMZM2G030772	5.85299	1.2864	-2.18583	0.06055
GRMZM2G329181	12.2706	2.70907	-2.17934	0.01285
GRMZM2G107886	59.2112	13.051	-2.18171	0.0024
GRMZM2G007249	2.35698	0.518171	-2.18544	0.0594
GRMZM2G131205	26.1233	5.7275	-2.18936	0.0071
GRMZM2G077664	8.84206	1.92952	-2.19614	0.1103
GRMZM2G331253	13.9132	3.04024	-2.1942	0.0148
GRMZM2G012656	38.7844	8.47593	-2.19403	0.0662
GRMZM2G059801	44.1115	9.63085	-2.19542	0.00255
GRMZM2G058227	12.5455	2.74072	-2.19454	0.01775
GRMZM2G050961	78.5024	17.1072	-2.19813	0.00585
GRMZM2G332225	2.15451	0.469788	-2.19728	0.06185
GRMZM2G128971	181.19	39.5067	-2.19733	0.0048
GRMZM2G024708	5.07391	1.10506	-2.19898	0.01975
GRMZM2G031167	12.1289	2.63332	-2.20349	0.01365
GRMZM2G083759	1.24461	0.269744	-2.20603	0.06545
GRMZM2G054341	3.07075	0.664575	-2.20809	0.12025
GRMZM2G467372	1.81131	0.391022	-2.21171	0.13695
GRMZM5G830671	1.81285	0.391849	-2.20989	0.1336
GRMZM2G160541	15.8159	3.40788	-2.21443	0.00555
GRMZM2G058404	1.43456	0.308899	-2.2154	0.13585
GRMZM2G030814	2.90663	0.624933	-2.21757	0.0617
GRMZM2G166979	2.19895	0.472196	-2.21935	0.1401
GRMZM2G030436	5.93308	1.27003	-2.22392	0.03435
GRMZM2G042895	15.237	3.24092	-2.23311	0.01365
GRMZM2G130230	194.597	41.2799	-2.23698	0.0116
GRMZM2G026802	2.32746	0.49386	-2.23658	0.0571
GRMZM2G058518	0.811456	0.171993	-2.23816	0.13195
GRMZM2G444039	1.49477	0.316237	-2.24085	0.12105
GRMZM2G099491	1.21088	0.256081	-2.24138	0.13415
GRMZM2G425728	3.86186	0.813725	-2.24668	0.05805
GRMZM2G178356	4.3079	0.90664	-2.24838	0.01655
AC234155.1_FG002	6.48772	1.36147	-2.25255	0.04165
GRMZM2G149714	7.13922	1.49801	-2.25272	0.0403
GRMZM2G004572	11.7958	2.47684	-2.25171	0.0054
GRMZM2G069523	3.21373	0.674669	-2.252	0.066
GRMZM2G176307	6.76495	1.41762	-2.25461	0.01995
GRMZM2G012865	9.85484	2.06646	-2.25367	0.01525
GRMZM2G145655	10.6429	2.21992	-2.26131	0.0368
GRMZM2G048430	9.31624	1.93081	-2.27054	0.0417
GRMZM2G068943	18.0105	3.72879	-2.27206	0.00225
GRMZM2G129453	6.24163	1.29109	-2.27333	0.0247
GRMZM2G135218	2.16839	0.448137	-2.27461	0.05945
GRMZM2G366146	6.30888	1.30276	-2.27582	0.01405
GRMZM2G021410	2.53114	0.523359	-2.27391	0.0717
GRMZM2G126261	6.94093	1.43478	-2.2743	0.0238
GRMZM2G021106	13.5105	2.79017	-2.27566	0.01245
GRMZM2G157127	3.78985	0.78162	-2.2776	0.0567
GRMZM2G457003	16.2118	3.34307	-2.2778	0.00215
GRMZM2G134260	16.2231	3.33292	-2.28319	0.0144
GRMZM2G019411	21.1325	4.33872	-2.28412	0.0061
GRMZM2G093736	2.12483	0.436635	-2.28284	0.05565
GRMZM5G875238	225.668	46.2243	-2.28748	0.075
GRMZM2G173718	149.154	30.5861	-2.28585	0.0016
GRMZM2G411129	3.52284	0.719746	-2.29118	0.12925
GRMZM2G176968	8.90031	1.81654	-2.29266	0.0146
GRMZM2G388746	2.41938	0.491957	-2.29803	0.1196
GRMZM2G092604	0.67029	0.136445	-2.29647	1
GRMZM2G125095	2.59078	0.526899	-2.29779	0.08275
AC152495.1_FG002	9.50734	1.93176	-2.29913	0.0062
AC186603.6_FG003	4.50438	0.916115	-2.29773	0.0435
GRMZM2G308238	1.01171	0.205193	-2.30174	0.05055
GRMZM2G147560	2.02638	0.410817	-2.30234	0.07935
GRMZM2G077752	4.01533	0.814159	-2.30214	0.05265
GRMZM2G169372	273.714	55.3278	-2.30659	0.00505
GRMZM2G018314	8.99733	1.81032	-2.31326	0.0057
GRMZM2G112336	15.5295	3.1229	-2.31405	0.00185
GRMZM2G004036	21.8604	4.38866	-2.31647	0.0111
GRMZM2G087896	15.4843	3.10681	-2.3173	0.01955
GRMZM2G388608	2.14743	0.430264	-2.31932	0.1722
GRMZM2G104718	0.739843	0.147988	-2.32174	1
GRMZM2G107228	0.917112	0.183468	-2.32157	0.1722
GRMZM2G415007	41.4392	8.28825	-2.32186	0.00225
GRMZM5G837137	14.7662	2.9486	-2.3242	0.15345
GRMZM2G170593	2.39865	0.47925	-2.32337	0.1107
GRMZM2G469380	300.825	60.1002	-2.32348	0.01265
GRMZM2G170625	4.59084	0.917708	-2.32265	0.0156
GRMZM2G019974	1.55143	0.309322	-2.32641	0.06095
GRMZM2G528918	11.0187	2.18966	-2.33117	0.1107
GRMZM5G854655	0.61427	0.122236	-2.32921	1
GRMZM2G462711	1.91645	0.379543	-2.3361	0.1498
GRMZM2G017081	1.14406	0.226183	-2.33861	0.071
GRMZM2G165506	14.957	2.9572	-2.33852	0.01275
GRMZM2G017894	0.627417	0.123841	-2.34094	1
GRMZM2G092666	4.56273	0.899511	-2.34269	0.0953
GRMZM2G180920	7.76122	1.52579	-2.34673	0.02695
GRMZM2G081843	12.3637	2.43091	-2.34654	0.0131
GRMZM2G012631	59.9808	11.7588	-2.35076	0.0053
GRMZM2G055704	1.86936	0.364325	-2.35924	0.09325
GRMZM2G568636	67.2318	13.0947	-2.36016	0.00735
GRMZM2G108609	6.93108	1.34729	-2.36302	0.09935
GRMZM2G172491	112.374	21.8212	-2.3645	0.0122
GRMZM2G436659	0.570805	0.110443	-2.3697	1
GRMZM2G166719	4.06891	0.787843	-2.36866	0.0197
GRMZM2G035937	2.01085	0.387951	-2.37386	0.1501
GRMZM2G118809	0.82309	0.159032	-2.37173	0.1455
GRMZM2G114190	0.988112	0.190381	-2.37579	0.0805
GRMZM2G178815	0.842418	0.162341	-2.37551	0.112
GRMZM2G358059	139.473	26.8189	-2.37867	0.0059
GRMZM2G108103	16.4158	3.16034	-2.37694	0.00475
GRMZM2G015285	26.0723	5.01603	-2.3779	0.00505
GRMZM2G172429	0.32154	0.0616298	-2.3833	1
GRMZM2G408038	49.2362	9.4237	-2.38535	0.0023
AC200872.4_FG003	17.0923	3.25492	-2.39265	0.0468
GRMZM2G543664	8.06193	1.53629	-2.39167	0.06945
AC195351.3_FG001	4.19263	0.799821	-2.39011	0.0485
GRMZM2G048120	6.76558	1.2882	-2.39286	0.06665
GRMZM2G031354	56.9802	10.8366	-2.39455	0.00545
GRMZM2G374302	671.865	127.825	-2.39401	0.0841
GRMZM2G312146	1.86423	0.355265	-2.39161	0.1091
GRMZM2G140355	4.52845	0.860592	-2.39561	0.14565
GRMZM2G339562	15.8713	3.00278	-2.40205	0.0122
GRMZM2G114793	62.7236	11.8173	-2.40811	0.0037
GRMZM2G117754	18.6341	3.49839	-2.41318	0.00465
AC234152.1_FG005	2.00763	0.37678	-2.4137	0.04705
GRMZM2G130375	11.9388	2.23531	-2.41712	0.00385
GRMZM2G320248	3.26949	0.60922	-2.42403	0.1125
GRMZM2G084609	6.98634	1.30721	-2.41804	0.0348
GRMZM2G168898	47.367	8.83658	-2.42232	0.00565
GRMZM2G063897	4.80959	0.896307	-2.42385	0.01325
GRMZM2G325693	5.97755	1.1057	-2.4346	0.0451
GRMZM2G017237	1.27812	0.235813	-2.43831	0.03575
GRMZM2G434335	0.743499	0.136464	-2.44582	1
AC208976.3_FG003	2.19208	0.400937	-2.45086	0.14695
GRMZM5G898274	22.4481	4.10642	-2.45064	0.02625
GRMZM5G814148	5.07835	0.928391	-2.45155	0.07965
GRMZM2G117246	4.48712	0.814181	-2.46237	0.03145
GRMZM2G152466	86.0152	15.56	-2.46675	0.00055
GRMZM2G144407	0.506983	0.0917717	-2.46582	1
GRMZM2G109041	7.50032	1.35509	-2.46856	0.00935
GRMZM2G044027	20.3096	3.66224	-2.47136	0.0019
GRMZM2G159711	1.75909	0.316534	-2.4744	0.07545
GRMZM2G000219	42.2869	7.5747	-2.48095	0.0015
GRMZM2G063917	1.37681	0.245998	-2.48461	0.04945
GRMZM2G456669	1.64695	0.29368	-2.48748	0.0306
GRMZM5G871264	123.997	22.0679	-2.49028	0.0012
GRMZM2G468661	1.70059	0.302712	-2.49001	0.0996
GRMZM2G382569	251.914	44.772	-2.49226	0.00445
GRMZM2G124739	1.63187	0.29006	-2.49211	0.0751
GRMZM2G094028	1.07691	0.190781	-2.49691	0.1044
GRMZM2G155242	29.0087	5.13557	-2.49789	0.002
GRMZM2G028570	79.148	13.9981	-2.49932	0.0014
GRMZM2G039556	21.7901	3.85093	-2.5004	0.04325
GRMZM5G883632	3.83988	0.679685	-2.49812	0.03025
GRMZM2G167336	7.99953	1.40812	-2.50614	0.0223
GRMZM2G160966	1.62139	0.284484	-2.51082	0.0746
AC217947.4_FG002	18.012	3.14543	-2.51763	0.0011
GRMZM5G857917	1.45262	0.253449	-2.51889	0.10655
GRMZM2G097706	15.7219	2.74572	-2.51752	0.00185
GRMZM2G098662	14.0131	2.43971	-2.52199	0.1024
GRMZM2G467893	2.80541	0.488639	-2.52137	0.0292
GRMZM2G073223	5.47824	0.9498	-2.52802	0.0242
GRMZM2G047255	2.54066	0.440804	-2.527	0.0357
GRMZM2G152079	111.454	19.2413	-2.53417	0.00075
GRMZM2G173413	32.169	5.52723	-2.54104	0.0011
GRMZM2G357317	1.4526	0.24844	-2.54767	0.0735
GRMZM2G170289	0.636459	0.10879	-2.54852	1
GRMZM2G001514	13.4053	2.29134	-2.54854	0.0066
GRMZM2G116029	5.17594	0.883354	-2.55076	0.03725
GRMZM2G123407	5.66555	0.966946	-2.55071	0.0378
GRMZM2G444621	6.66452	1.13614	-2.55237	0.03265
GRMZM2G128771	1.33109	0.226227	-2.55677	0.13865
GRMZM2G341410	0.651555	0.110663	-2.55772	1
GRMZM2G090266	8.87534	1.50704	-2.55809	0.03225
GRMZM2G074687	18.8009	3.18446	-2.56168	0.00315
GRMZM2G052796	8.3064	1.40418	-2.56449	0.04165
GRMZM2G396212	2.85992	0.482912	-2.56614	0.02495
GRMZM5G804323	746.53	125.481	-2.57273	0.0113
GRMZM2G000836	1.84398	0.309369	-2.57542	0.07315
GRMZM2G179792	0.601445	0.10071	-2.57823	1
GRMZM2G124417	5.76104	0.962453	-2.58154	0.0371
GRMZM2G141383	3.58632	0.598817	-2.58232	0.03175
GRMZM2G177668	24.1541	4.02269	-2.58604	0.00225
GRMZM2G080178	2.11021	0.351243	-2.58685	0.04205
GRMZM2G357834	11.2337	1.86844	-2.58792	0.07635
GRMZM2G130053	18.6822	3.10321	-2.58983	0.00725
GRMZM2G155281	35.6776	5.92099	-2.59111	0.0011
GRMZM2G475683	4.49374	0.74268	-2.5971	0.0375
GRMZM2G148052	1.78502	0.294916	-2.59756	0.04375
GRMZM2G049077	2.31328	0.381493	-2.60021	0.0415
GRMZM2G048161	9.62028	1.58366	-2.60282	0.02165
GRMZM5G841343	8.10808	1.32872	-2.60932	0.0521
GRMZM5G834691	23.1485	3.78761	-2.61156	0.055
GRMZM2G160430	18.6939	3.05239	-2.61456	0.0014
GRMZM2G426336	16.8058	2.72703	-2.62356	0.0213
GRMZM5G864903	38.6872	6.2695	-2.62543	0.001
GRMZM2G424832	26.0761	4.21747	-2.62828	0.0005
GRMZM2G176721	12.901	2.08223	-2.63128	0.0075
GRMZM2G062042	108.435	17.3613	-2.64289	0.00035
GRMZM2G145461	2.11767	0.33949	-2.64104	0.07585
GRMZM2G143258	1.28528	0.205645	-2.64386	0.06815
GRMZM2G113332	171.606	27.4138	-2.64613	0.0003
GRMZM2G111920	2.03037	0.324699	-2.64457	0.1686
GRMZM2G049990	6.25182	0.994685	-2.65197	0.04945
GRMZM2G132704	21.3898	3.39694	-2.65461	0.00065
GRMZM2G152555	5.6161	0.890462	-2.65694	0.0398
GRMZM2G444567	2.88786	0.458002	-2.65658	0.07555
GRMZM2G436730	1.70652	0.269803	-2.66108	0.08515
GRMZM2G129019	71.6785	11.3006	-2.66514	0.00105
GRMZM2G124365	15.0135	2.36111	-2.66872	0.01
GRMZM2G006363	29.7871	4.67414	-2.67192	0.00045
AC208897.3_FG003	0.43107	0.0675511	-2.67387	1
GRMZM2G414834	84.7598	13.2706	-2.67514	0.00575
GRMZM2G046615	1.60075	0.250087	-2.67824	0.0557
GRMZM2G083841	3734.66	583.369	-2.6785	0.1015
GRMZM5G845682	2.30059	0.357246	-2.68701	0.0369
GRMZM2G010791	180.433	28.0228	-2.68679	0.0007
GRMZM2G053869	0.653035	0.101216	-2.68972	1
GRMZM2G579294	1.57335	0.243122	-2.69408	0.16505
GRMZM2G084116	20.2623	3.12348	-2.69758	0.0189
GRMZM2G158147	78.8238	12.1402	-2.69884	0.00025
GRMZM2G411766	2.51726	0.388294	-2.69663	0.06005
GRMZM2G155329	56.2219	8.63789	-2.70238	0.0013
GRMZM2G349996	11.49	1.76262	-2.70458	0.05165
GRMZM2G056912	0.92299	0.140907	-2.71157	0.16385
AC205471.4_FG004	4.00312	0.609755	-2.71482	0.12475
GRMZM2G554885	0.731535	0.110706	-2.7242	1
GRMZM2G133169	0.73266	0.11099	-2.72271	1
GRMZM2G036980	11.2577	1.70345	-2.72438	0.0164
GRMZM2G118272	3.28809	0.496662	-2.72691	0.0598
GRMZM2G417835	4.15673	0.627817	-2.72703	0.058
GRMZM2G109326	12.6401	1.90079	-2.73333	0.0036
GRMZM2G156019	24.7393	3.71507	-2.73534	0.00465
GRMZM2G407949	1.05487	0.158545	-2.7341	0.16275
GRMZM2G141081	3.09135	0.459927	-2.74876	0.03085
AC234524.1_FG006	2.92092	0.430224	-2.76326	0.0576
GRMZM2G082227	2.33502	0.343352	-2.76567	0.046
GRMZM2G079956	33.5615	4.90954	-2.77315	0.0017
GRMZM2G136895	0.926083	0.134361	-2.78503	0.05435
GRMZM2G018649	1.25624	0.182064	-2.78659	0.16085
GRMZM2G001304	9.25135	1.33379	-2.79413	0.0046
GRMZM2G025231	74.0954	10.5354	-2.81413	0.00215
GRMZM2G001653	1093.66	155.32	-2.81585	0.0345
GRMZM2G319187	17.2116	2.41586	-2.83277	0.00335
GRMZM2G147544	30.9491	4.34196	-2.83348	0.00025
GRMZM2G074358	4.23276	0.593097	-2.83526	0.032
GRMZM2G413717	10.5773	1.4808	-2.83652	0.04985
GRMZM2G342327	1.92462	0.268633	-2.84087	0.02095
GRMZM2G149952	191.439	26.5655	-2.84926	0.0011
GRMZM2G138736	21.966	3.03658	-2.85475	0.05025
GRMZM2G007324	2.20585	0.305502	-2.85208	0.0399
GRMZM2G145374	2.87429	0.3987	-2.84983	0.03235
GRMZM5G834195	5.9149	0.81754	-2.85499	0.02215
GRMZM2G018716	0.551713	0.0760121	-2.85962	1
GRMZM2G323024	104.915	14.4132	-2.86376	0.01375
GRMZM5G863586	57.0605	7.83465	-2.86455	0.014
GRMZM2G073244	2.63026	0.361105	-2.86472	0.0507
GRMZM2G155450	51.1534	6.99876	-2.86966	0.00015
GRMZM2G155502	10.2356	1.39883	-2.87131	0.0028
GRMZM2G136857	3.65372	0.498786	-2.87287	0.0348
GRMZM2G463222	0.459653	0.0625657	-2.8771	1
GRMZM2G051753	50.1542	6.80229	-2.88228	5e-05
GRMZM2G103929	1.73929	0.234822	-2.88886	0.03225
GRMZM2G117497	2.49652	0.33475	-2.89877	0.1106
GRMZM2G024668	38.9206	5.19207	-2.90615	0.00045
GRMZM2G039996	330.627	43.9384	-2.91165	0.00105
GRMZM5G841660	2.31324	0.304901	-2.9235	0.06345
GRMZM2G067315	46.5175	6.12469	-2.92506	0.0004
GRMZM2G323352	12.2128	1.60827	-2.92481	0.154
GRMZM2G053324	7.4028	0.972318	-2.92857	0.05355
GRMZM2G064096	781.589	102.784	-2.92679	0.00925
GRMZM2G085513	1.36226	0.178954	-2.92834	0.15225
GRMZM2G158140	11.118	1.45804	-2.93079	0.00955
AC212023.4_FG004	67.5399	8.85445	-2.93126	0.03525
GRMZM2G351469	3.24087	0.421237	-2.94368	0.15215
GRMZM2G350783	2.28022	0.296227	-2.94439	0.15215
GRMZM2G023152	21.8536	2.83619	-2.94585	0.00315
GRMZM2G118959	2.042	0.262735	-2.9583	0.05425
GRMZM2G131243	17.5488	2.25066	-2.96295	0.004
GRMZM2G093684	8.21666	1.0545	-2.96199	0.06215
GRMZM2G362303	1.86227	0.238263	-2.96643	0.04875
GRMZM2G132273	3.76412	0.480299	-2.97031	0.0619
GRMZM2G169198	0.463276	0.0589625	-2.974	1
GRMZM2G047129	18.6874	2.37585	-2.97555	0.00355
GRMZM2G124963	3.66579	0.465023	-2.97875	0.01705
GRMZM2G076723	2.80767	0.356306	-2.97818	0.01825
AC217050.4_FG007	86.1476	10.8862	-2.98432	0.0001
GRMZM2G175164	1.92353	0.242382	-2.9884	0.0484
GRMZM2G141931	86.1944	10.7787	-2.99942	0.00065
AC199439.4_FG005	0.666142	0.0828271	-3.00765	1
GRMZM2G075775	7.20345	0.8951	-3.00857	0.06435
GRMZM2G003165	5.41955	0.671885	-3.01189	0.0156
GRMZM5G800014	2.06521	0.243609	-3.08365	0.12665
GRMZM2G178645	21.2712	2.63169	-3.01484	0.0024
GRMZM2G085467	9.40924	1.16106	-3.01863	0.00785
GRMZM2G045154	0.931191	0.114962	-3.01792	0.0951
GRMZM2G024150	446.407	54.9655	-3.02176	0.00105
GRMZM5G818961	1.86883	0.229814	-3.0236	0.1515
GRMZM2G040736	34.3181	4.20863	-3.02755	0.0032
GRMZM2G013781	1.0917	0.133102	-3.03597	0.14965
GRMZM2G382682	2.5712	0.313456	-3.03611	0.14965
GRMZM2G114861	3.3026	0.399826	-3.04616	0.01145
GRMZM2G026143	9.77816	1.17121	-3.06157	0.0431
GRMZM2G109830	3.97324	0.475243	-3.06358	0.01605
GRMZM2G078595	8.01528	0.954392	-3.0701	0.0194
GRMZM2G180328	3.30595	0.392725	-3.07347	0.03165
GRMZM2G132371	0.58209	0.0687977	-3.08081	1
GRMZM2G066413	58.3736	6.8918	-3.08236	0.00015
GRMZM2G467576	6.73168	0.791933	-3.08752	0.0427
GRMZM2G165720	32.2226	3.76509	-3.09731	0.002
GRMZM2G172043	3.91324	0.454809	-3.10503	0.00335
GRMZM2G094990	12.1588	1.40442	-3.11395	0.00845
GRMZM2G115480	3.8324	0.441234	-3.11864	0.03525
GRMZM2G068220	0.845016	0.0968761	-3.12477	0.14625
GRMZM2G165757	4.91592	0.561725	-3.12953	0.0077
GRMZM2G419938	18.3141	2.08947	-3.13175	0.01185
GRMZM2G057514	4.25196	0.485231	-3.13138	0.0221
GRMZM2G127080	14.648	1.65921	-3.14214	0.0026
GRMZM2G125669	2.97029	0.334562	-3.15026	0.0306
GRMZM2G091597	81.0062	9.09217	-3.15534	0.0023
GRMZM2G148884	55.2369	6.19307	-3.15691	0.0024
GRMZM2G002523	0.206854	0.0230798	-3.16391	1
GRMZM2G175860	46.6489	5.20061	-3.16509	0.0002
GRMZM2G105954	4.20917	0.468012	-3.16892	0.01335
GRMZM2G043695	4.39725	0.488065	-3.17145	0.01965
GRMZM2G017328	3.20053	0.354247	-3.17548	0.25045
GRMZM2G016434	0.632134	0.0696894	-3.18122	1
GRMZM2G175761	9.20957	1.01003	-3.18874	0.01235
GRMZM2G178699	3.21047	0.351028	-3.19313	0.1474
GRMZM2G058394	3.6788	0.403025	-3.19029	0.05205
GRMZM2G071688	8.31533	0.899897	-3.20794	0.01815
GRMZM2G370193	1.06603	0.115439	-3.20704	0.2499
GRMZM2G117030	8.43843	0.910757	-3.21184	0.0036
GRMZM2G472696	1.05141	0.113206	-3.2153	0.24985
GRMZM2G118345	1.37807	0.148411	-3.21498	0.0382
GRMZM2G132995	2.86172	0.307541	-3.21803	0.03735
GRMZM2G094273	9.4669	1.01211	-3.22553	0.0068
GRMZM2G032807	37.1124	3.96797	-3.22543	0.0015
GRMZM2G306105	380.772	40.7826	-3.2229	0.001
GRMZM2G155086	1.4983	0.159921	-3.2279	0.1081
AC213431.4_FG005	0.353597	0.0375897	-3.2337	1
GRMZM2G463996	8.30887	0.884099	-3.23237	0.0084
AC211651.4_FG001	0.894332	0.0946605	-3.23998	0.14725
GRMZM2G122172	3.80682	0.403204	-3.239	0.01495
GRMZM2G136364	30.532	3.22461	-3.24313	0.0014
GRMZM2G100020	3.79716	0.399136	-3.24997	0.03915
GRMZM2G133966	6.25555	0.657597	-3.24986	0.0141
GRMZM5G815077	0.689394	0.0723699	-3.25187	1
GRMZM5G801307	73.0782	7.64969	-3.25597	0.00145
GRMZM2G012923	9.61678	1.00502	-3.25833	0.0013
GRMZM2G155216	522.538	54.6328	-3.2577	0.00365
GRMZM2G320705	10.4029	1.08783	-3.25747	0.04265
GRMZM2G481440	2.11817	0.220868	-3.26156	0.04655
GRMZM2G306282	1.96005	0.204224	-3.26266	0.0521
GRMZM2G164074	11.7591	1.22575	-3.26204	0.0014
GRMZM2G479272	0.639874	0.0663444	-3.26974	1
GRMZM2G036880	454.905	47.0268	-3.27401	0.00095
AC184133.3_FG001	3.34303	0.343198	-3.28404	0.14485
GRMZM2G127924	0.437256	0.0449175	-3.28313	1
GRMZM2G102483	23.6897	2.42916	-3.28573	0.00145
GRMZM2G314769	22.1994	2.27303	-3.28783	0.0057
GRMZM2G137861	2.01654	0.205946	-3.29154	0.02745
GRMZM2G156388	1.12283	0.114663	-3.29167	0.10335
GRMZM2G068763	124.168	12.6622	-3.29369	0.00125
GRMZM2G002142	0.52972	0.0539466	-3.29563	1
GRMZM2G174975	1.81382	0.184031	-3.30102	0.05335
GRMZM2G137532	2.43404	0.245782	-3.3079	0.24835
GRMZM2G172450	4.28037	0.429416	-3.31729	0.0517
GRMZM2G119693	1.37684	0.137706	-3.32169	0.1451
GRMZM2G050536	3.31717	0.330543	-3.32704	0.02355
GRMZM2G056889	0.613846	0.061206	-3.32613	1
GRMZM2G074083	53.5706	5.31861	-3.33232	0.00045
GRMZM2G023847	2.18815	0.216082	-3.34006	0.143
GRMZM2G047400	2.194	0.215714	-3.34637	0.1435
AC211175.3_FG005	1.88305	0.185102	-3.34668	0.09
GRMZM2G300672	3.14928	0.309169	-3.34855	0.03565
AC217351.3_FG005	4.14704	0.40689	-3.34937	0.2477
GRMZM2G073175	1.28385	0.126107	-3.34776	0.24675
GRMZM2G375236	4.33429	0.423916	-3.35395	0.2426
GRMZM2G147787	2.68235	0.261853	-3.35667	0.0582
GRMZM2G089244	1.87681	0.182895	-3.35919	0.0348
GRMZM2G064406	1.67905	0.163572	-3.35965	0.0546
GRMZM2G143998	9.30321	0.90372	-3.36378	0.00685
GRMZM2G125850	169.342	16.3758	-3.37031	0.00075
GRMZM2G153127	0.829422	0.0802783	-3.36902	0.0529
GRMZM2G313750	3.94252	0.381525	-3.36927	0.01855
GRMZM2G039810	14.5513	1.39298	-3.38491	0.01895
GRMZM2G123212	3.61918	0.3462	-3.38599	0.0888
GRMZM2G081173	2.47502	0.235054	-3.39638	0.0889
GRMZM2G019373	2.01323	0.189069	-3.41253	0.17165
GRMZM5G818346	3.47523	0.327142	-3.40912	0.0552
GRMZM2G422750	34.4421	3.23588	-3.41195	0.00065
GRMZM2G123107	0.770616	0.0718231	-3.42349	0.24195
GRMZM2G168375	8.69861	0.808151	-3.42809	0.00685
GRMZM2G111954	67.505	6.27236	-3.42791	5e-05
GRMZM2G055135	98.1265	9.09772	-3.43107	0.00025
GRMZM2G324956	12.8101	1.18093	-3.43929	0.01235
GRMZM5G825515	31.6821	2.91394	-3.44263	0.00085
GRMZM2G089895	1.83456	0.168073	-3.44827	0.0887
GRMZM2G175076	9.40949	0.860555	-3.45078	0.01035
GRMZM2G456644	1.25938	0.114417	-3.46035	0.2412
GRMZM2G138918	1.4292	0.129468	-3.46454	0.14315
GRMZM2G056875	1.09174	0.097534	-3.48458	0.14125
GRMZM2G047368	5.30353	0.47097	-3.49325	0.02565
AC195206.3_FG003	3.68129	0.32633	-3.49581	0.241
GRMZM2G339866	137.668	12.1907	-3.49735	0.0001
GRMZM2G046618	0.5156	0.045515	-3.50184	1
AC217293.3_FG007	0.435536	0.038273	-3.50839	1
GRMZM2G345622	134.467	11.7804	-3.5128	5e-05
GRMZM2G179616	4.56677	0.399931	-3.51335	0.0481
GRMZM2G428779	1.34676	0.116504	-3.53104	0.24095
GRMZM2G465987	0.962991	0.0834104	-3.52922	0.08805
GRMZM2G013957	72.3752	6.21496	-3.54168	0.0011
GRMZM2G104092	0.449336	0.0383358	-3.55103	1
GRMZM2G078024	27.2746	2.3178	-3.55673	0.00105
GRMZM2G478568	69.4109	5.81327	-3.57774	0.0002
GRMZM2G071630	25.5717	2.12736	-3.58741	0.0011
GRMZM2G029863	9.25153	0.765693	-3.59485	0.0019
GRMZM2G355752	29.286	2.41674	-3.59908	0.00065
GRMZM2G163086	1.64498	0.133969	-3.6181	0.1414
GRMZM2G436448	4.07069	0.323075	-3.65533	0.01355
GRMZM2G043493	5.08743	0.403367	-3.65677	0.01555
GRMZM2G149273	6.92689	0.54526	-3.66719	0.01995
GRMZM2G089359	1.64492	0.129128	-3.67114	0.23945
GRMZM2G135990	4.22307	0.33037	-3.67614	0.0762
GRMZM2G108514	1.27835	0.0997565	-3.67973	0.13995
GRMZM2G122618	3.1414	0.244007	-3.68641	0.02495
GRMZM2G099305	78.6693	6.12017	-3.68416	5e-05
GRMZM2G092427	746.591	58.0959	-3.68381	0.00025
AC204212.4_FG001	30.0015	2.31076	-3.69859	0.0707
GRMZM2G146627	2.7384	0.21007	-3.70439	0.1123
GRMZM2G351977	485.844	37.1405	-3.70943	0.00015
GRMZM2G178775	16.1765	1.23623	-3.70988	0.0675
GRMZM2G134205	0.856864	0.0649246	-3.72223	0.14085
GRMZM2G091490	2.65711	0.20053	-3.72797	0.0872
GRMZM2G135108	1.77243	0.133403	-3.73187	0.1399
GRMZM2G544145	8.51285	0.637619	-3.73888	0.087
GRMZM2G429955	4.07095	0.298754	-3.76833	0.0672
GRMZM2G093622	2.92288	0.212586	-3.78127	0.0871
GRMZM2G402631	8.47375	0.616919	-3.77985	0.01865
GRMZM2G404443	0.644869	0.0468103	-3.78411	1
GRMZM2G037555	2.95449	0.213052	-3.79363	0.2409
GRMZM2G305526	0.6284	0.0452384	-3.79606	1
GRMZM2G410916	13.1183	0.94418	-3.79638	0.00455
GRMZM2G508397	5.06033	0.361495	-3.80718	0.2389
GRMZM2G020460	2.37685	0.169511	-3.8096	0.0202
GRMZM2G024448	1.71949	0.12235	-3.8129	0.13965
GRMZM2G372553	2.85589	0.203055	-3.814	0.2384
GRMZM2G394500	22.6953	1.61047	-3.81684	0.00105
GRMZM2G371793	455.697	32.2503	-3.82069	5e-05
GRMZM2G034471	56.1459	3.96432	-3.82404	0.0005
AC233888.1_FG001	4.90225	0.345603	-3.82626	0.02865
GRMZM2G414317	5.87731	0.412971	-3.83104	0.04625
AC194405.3_FG021	0.523237	0.0365876	-3.83804	1
GRMZM2G085924	38.0656	2.6384	-3.85075	0.0006
GRMZM2G023422	1.29529	0.0895496	-3.85445	0.05575
GRMZM2G312736	1.5052	0.102804	-3.87199	0.2367
GRMZM2G146161	1.38554	0.0944411	-3.87489	0.13815
GRMZM5G892991	0.673015	0.045735	-3.87927	1
GRMZM2G096171	23.5525	1.59092	-3.88795	0.00235
GRMZM2G176446	17.3713	1.17108	-3.89079	0.00195
GRMZM2G058310	71.6069	4.82192	-3.89242	0.00115
GRMZM2G081458	0.814472	0.0543322	-3.90599	0.2379
GRMZM2G458960	20.5113	1.36708	-3.90725	0.2364
GRMZM2G037781	0.918808	0.0611385	-3.90961	0.23685
GRMZM2G455817	9.39092	0.623738	-3.91225	0.00155
GRMZM2G072388	3.90902	0.259803	-3.91132	0.08685
GRMZM5G839640	27.2595	1.80508	-3.91663	0.01355
GRMZM2G176472	1.48935	0.0981699	-3.92326	0.08705
GRMZM2G148441	0.733068	0.0478074	-3.93864	1
GRMZM2G012224	5.32432	0.347127	-3.93906	0.0222
GRMZM2G114503	55.0624	3.57568	-3.94478	0.0006
GRMZM2G115705	7.89667	0.513015	-3.94417	0.00255
GRMZM2G030216	7.09498	0.4601	-3.94678	0.01095
GRMZM2G123594	3.56978	0.230984	-3.94997	0.0863
GRMZM2G450939	0.936041	0.0602247	-3.95814	0.2377
GRMZM2G058173	845.059	53.5199	-3.9809	0.0095
GRMZM5G892308	6.7837	0.428793	-3.98372	0.23615
GRMZM2G157120	4.42105	0.279244	-3.98479	0.08665
GRMZM2G401848	1.71802	0.108196	-3.98903	0.23675
GRMZM2G553379	76.9352	4.71371	-4.02871	5e-05
GRMZM2G017186	599.563	36.5429	-4.03625	0.00595
GRMZM2G057281	89.5928	5.44788	-4.03962	0.0001
GRMZM5G803981	1.79207	0.106643	-4.07077	0.0338
GRMZM2G149930	2.03633	0.118659	-4.10108	0.2356
AC200298.4_FG001	2.41212	0.14022	-4.10453	0.2361
GRMZM2G322618	9.69571	0.559781	-4.11441	0.02615
GRMZM2G051675	1.24961	0.072027	-4.1168	0.236
GRMZM2G041544	15.4016	0.878044	-4.13265	0.001
GRMZM2G121753	59.4701	3.37119	-4.14084	0.00245
GRMZM5G883407	8.0963	0.459301	-4.13975	0.1227
GRMZM2G021617	1.82201	0.10282	-4.14735	0.13665
GRMZM2G169726	1.86589	0.102111	-4.19165	0.23585
GRMZM2G059078	0.819827	0.043311	-4.24252	0.23495
GRMZM2G059012	0.894304	0.0458966	-4.28431	0.1382
GRMZM2G133802	18.7413	0.959535	-4.28774	0.0002
GRMZM2G058208	6.81676	0.348397	-4.29028	0.08665
GRMZM2G450771	6.14325	0.311006	-4.30399	0.0096
GRMZM2G014356	1.71453	0.0859652	-4.31791	0.23455
GRMZM2G112456	2.39781	0.117196	-4.35472	0.0582
GRMZM2G023325	25.8516	1.24123	-4.38041	0.0022
GRMZM2G107027	2.21702	0.105559	-4.3925	0.13795
GRMZM2G312732	2.09786	0.099861	-4.39285	0.23445
GRMZM2G133175	34.6243	1.64004	-4.39998	0.00505
GRMZM2G104655	0.730153	0.034389	-4.40818	1
GRMZM2G122302	14.1184	0.664016	-4.41022	0.0168
GRMZM5G882280	21.9812	1.0255	-4.42187	0.2473
GRMZM2G334660	1.42459	0.0660931	-4.42991	0.13835
GRMZM2G414621	1.66875	0.0771835	-4.43433	0.2341
GRMZM2G441347	4.77626	0.219144	-4.44593	0.02955
GRMZM2G070011	51.0906	2.32232	-4.45942	0.0002
GRMZM2G028736	3.47898	0.154477	-4.4932	0.24905
GRMZM2G105518	36.1105	1.62102	-4.47745	0.0046
GRMZM2G420732	1.58089	0.0705315	-4.48632	0.0787
AC226235.2_FG001	28.3784	1.24072	-4.51555	0.0022
GRMZM5G805732	1.30424	0.0567446	-4.52258	0.23455
GRMZM2G048904	3.01798	0.129651	-4.54088	0.19065
GRMZM2G179679	27.4985	1.1735	-4.55047	0.0045
GRMZM2G071846	5.91179	0.24783	-4.57617	0.0447
GRMZM2G055545	1.21466	0.0506393	-4.58416	0.23425
GRMZM2G074032	1.59042	0.0658958	-4.59307	0.23325
GRMZM2G052562	14.6528	0.602119	-4.60498	0.0028
GRMZM2G454474	2.45844	0.100376	-4.61425	0.23445
GRMZM2G074672	3.26779	0.133536	-4.61301	0.14055
GRMZM2G027447	2.67741	0.109213	-4.61563	0.23375
GRMZM2G119067	2.37439	0.0959001	-4.62988	0.23335
GRMZM2G165972	4.95174	0.184482	-4.74638	0.05665
GRMZM2G147390	2.01693	0.0716774	-4.8145	0.2332
GRMZM2G039408	2.16179	0.0762605	-4.82515	0.23335
GRMZM2G066219	5.85008	0.201707	-4.85812	0.0863
GRMZM2G175232	4.28359	0.146498	-4.86987	0.1381
GRMZM2G129954	104.852	3.56693	-4.87753	0.0001
GRMZM2G348863	10.4393	0.344263	-4.92237	0.2331
GRMZM2G100158	12.6098	0.406515	-4.95509	0.00555
GRMZM2G065979	76.6753	2.46518	-4.95899	0.2332
GRMZM2G029833	1.91378	0.0606251	-4.98037	0.2006
GRMZM2G180283	19.9292	0.618692	-5.00952	0.00325
GRMZM2G392101	8.86459	0.271061	-5.03136	0.0863
GRMZM2G330635	14.1899	0.433891	-5.03139	0.0072
GRMZM2G070322	1.77273	0.0551264	-5.00708	0.2538
GRMZM2G138203	4.95672	0.147698	-5.06867	0.21115
GRMZM2G349834	2.43252	0.0702788	-5.11322	0.13785
GRMZM5G839644	0.895837	0.0253467	-5.14336	0.233
GRMZM2G009223	107.992	2.99744	-5.17105	5e-05
GRMZM2G142898	4.10752	0.113838	-5.17321	0.02465
GRMZM5G885126	2.37898	0.0624435	-5.25165	0.2493
GRMZM2G024799	1.26011	0.0339255	-5.21503	0.233
GRMZM2G080466	11.8792	0.316404	-5.23053	0.0279
GRMZM2G099678	354.396	9.40439	-5.23588	5e-05
GRMZM2G406951	1.85942	0.049213	-5.23967	0.2331
GRMZM2G360234	7.36198	0.194452	-5.24261	0.0863
GRMZM2G101735	39.0369	1.01595	-5.26394	0.01665
GRMZM2G447271	3.19351	0.0800548	-5.31801	0.1392
GRMZM2G170692	6.83475	0.168203	-5.34461	0.0271
GRMZM2G049378	9.29129	0.215145	-5.4325	0.1392
AC198998.2_FG003	1.79299	0.0413952	-5.43676	0.233
GRMZM2G087101	3.01783	0.0670924	-5.49122	0.22995
GRMZM2G117608	15.9726	0.353564	-5.49748	0.009
GRMZM2G320023	4.43737	0.0968461	-5.51787	0.23305
GRMZM2G036783	4.3168	0.088367	-5.61031	0.18565
GRMZM2G001079	2.79342	0.0558219	-5.64506	0.13845
GRMZM2G091643	6.4957	0.127891	-5.6665	0.06555
GRMZM2G025832	48.9459	0.962906	-5.66765	0.0005
GRMZM2G001508	639.194	12.1385	-5.71859	5e-05
GRMZM2G032887	10.0927	0.172578	-5.86992	0.07285
GRMZM2G079616	3.45276	0.0577369	-5.90211	0.23305
GRMZM2G141756	12.0631	0.198323	-5.92661	0.2331
GRMZM2G363971	21.1793	0.34766	-5.92884	0.13785
GRMZM2G170400	160.987	2.61469	-5.94417	5e-05
GRMZM2G102079	3.19102	0.0510966	-5.96465	0.233
GRMZM2G135387	2.78949	0.0434586	-6.00422	0.233
AC208201.3_FG003	3.28373	0.0486826	-6.07579	0.233
GRMZM2G531230	179.585	2.48341	-6.17621	0.00435
GRMZM2G171395	3.91559	0.0533645	-6.19721	0.18555
GRMZM2G074546	66.6361	0.900817	-6.20893	5e-05
GRMZM2G082032	194.658	2.33348	-6.38231	0.0002
GRMZM2G174799	16.0244	0.177866	-6.49333	0.09805
GRMZM2G162755	19.2135	0.185849	-6.69185	0.05015
GRMZM2G101069	4.15118	0.0268803	-7.27083	0.2486
GRMZM2G050307	14.0355	0.115377	-6.92658	0.13785
GRMZM2G179827	53.7578	0.364067	-7.20613	0.01515
GRMZM2G179810	35.9006	0.0763188	-8.87775	0.0816
GRMZM2G073969	449.836	0.822773	-9.09469	0.0447
GRMZM2G392863	62.0328	0	-1.79769e+308	5e-05
GRMZM2G016351	4.18152	0	-1.79769e+308	5e-05
GRMZM2G091742	3.39741	0	-1.79769e+308	5e-05
GRMZM2G177242	6.09971	0	-1.79769e+308	5e-05
GRMZM2G041961	5.03111	0	-1.79769e+308	5e-05
GRMZM2G122853	4.3044	0	-1.79769e+308	5e-05
GRMZM2G158117	9.55243	0	-1.79769e+308	5e-05
GRMZM2G332259	6.52664	0	-1.79769e+308	5e-05
GRMZM2G108723	17.0555	0	-1.79769e+308	5e-05
GRMZM2G392076	8.00911	0	-1.79769e+308	5e-05
GRMZM2G018499	10.3167	0	-1.79769e+308	5e-05
GRMZM2G336824	3.24944	0	-1.79769e+308	5e-05
GRMZM2G072808	1.88335	0	-1.79769e+308	5e-05
GRMZM5G883759	4.36015	0	-1.79769e+308	5e-05
GRMZM2G087069	2.55078	0	-1.79769e+308	5e-05
GRMZM2G031432	2.95079	0	-1.79769e+308	5e-05
AC220970.4_FG002	1.62787	0	-1.79769e+308	5e-05
GRMZM2G016836	1.94379	0	-1.79769e+308	0.00025
GRMZM2G537793	4.42257	0	-1.79769e+308	5e-05
GRMZM2G134846	1.67743	0	-1.79769e+308	5e-05
GRMZM2G064527	1.61609	0	-1.79769e+308	5e-05
GRMZM2G485120	14.2601	0	-1.79769e+308	5e-05
GRMZM2G032244	22.6329	0	-1.79769e+308	5e-05
GRMZM2G049025	6.61018	0	-1.79769e+308	5e-05
GRMZM2G043954	3.28987	0	-1.79769e+308	5e-05
GRMZM2G060760	2.28022	0	-1.79769e+308	0.0002
AC191524.3_FG007	2.96077	0	-1.79769e+308	5e-05
GRMZM2G144421	2.29419	0	-1.79769e+308	5e-05
AC213608.3_FG003	1.44504	0	-1.79769e+308	0.00015
GRMZM2G340618	0.662075	0	-1.79769e+308	1
GRMZM2G134254	4.18139	0	-1.79769e+308	0.0002
GRMZM2G389944	0.99022	0	-1.79769e+308	0.0002
GRMZM2G124428	1.22878	0	-1.79769e+308	0.00015
GRMZM2G085486	3.52937	0	-1.79769e+308	5e-05
GRMZM2G022874	1.12223	0	-1.79769e+308	0.0002
GRMZM2G101872	2.38938	0	-1.79769e+308	0.0002
GRMZM2G144546	1.02321	0	-1.79769e+308	0.0002
GRMZM5G819806	3.0861	0	-1.79769e+308	0.0002
GRMZM2G123450	1.47223	0	-1.79769e+308	0.10275
GRMZM2G157929	0.75677	0	-1.79769e+308	0.00015
GRMZM2G063495	5.09323	0	-1.79769e+308	0.00055
GRMZM2G082520	1.35167	0	-1.79769e+308	0.0003
GRMZM2G055834	0.707538	0	-1.79769e+308	1
GRMZM2G359260	0.551588	0	-1.79769e+308	1
GRMZM5G878558	0.435416	0	-1.79769e+308	1
GRMZM2G144034	1.11534	0	-1.79769e+308	0.00085
GRMZM2G303337	3.00469	0	-1.79769e+308	0.00085
GRMZM2G419992	2.39904	0	-1.79769e+308	0.00085
GRMZM5G835985	1.14418	0	-1.79769e+308	0.00015
GRMZM2G068322	0.986193	0	-1.79769e+308	0.0011
GRMZM2G105327	0.495368	0	-1.79769e+308	1
GRMZM2G127635	1.05389	0	-1.79769e+308	0.0011
GRMZM2G150260	1.86978	0	-1.79769e+308	0.0011
GRMZM2G161569	0.973588	0	-1.79769e+308	0.0011
GRMZM2G339122	1.08965	0	-1.79769e+308	0.00025
GRMZM2G071620	0.769812	0	-1.79769e+308	0.001
GRMZM2G093390	0.563851	0	-1.79769e+308	1
GRMZM2G565441	4.50803	0	-1.79769e+308	0.001
GRMZM2G531231	1.53603	0	-1.79769e+308	0.00045
GRMZM2G015361	2.69888	0	-1.79769e+308	5e-05
AC203294.3_FG001	0.711714	0	-1.79769e+308	1
GRMZM2G073774	0.461093	0	-1.79769e+308	1
GRMZM2G139662	2.13737	0	-1.79769e+308	0.00105
GRMZM2G143756	0.474754	0	-1.79769e+308	1
GRMZM2G474942	2.92758	0	-1.79769e+308	0.00105
GRMZM2G395508	0.613484	3.81e-06	-17.2988	1
GRMZM5G804575	0.702004	0	-1.79769e+308	1
GRMZM2G150107	2.96958	0	-1.79769e+308	0.00115
GRMZM2G158447	1.60199	0	-1.79769e+308	0.00115
GRMZM2G344669	3.57383	0	-1.79769e+308	0.00115
GRMZM2G456422	1.72899	0	-1.79769e+308	0.00115
GRMZM2G059634	1.01422	0	-1.79769e+308	0.00075
GRMZM2G021794	4.27356	0	-1.79769e+308	5e-05
GRMZM2G012062	0.3966	0	-1.79769e+308	1
GRMZM2G082335	0.976217	0	-1.79769e+308	0.00115
GRMZM2G168608	2.34197	0	-1.79769e+308	0.00115
GRMZM2G180539	0.672463	0	-1.79769e+308	1
GRMZM2G347995	1.04185	0	-1.79769e+308	0.00115
GRMZM2G359929	0.235792	0	-1.79769e+308	1
GRMZM2G167497	0.778522	0	-1.79769e+308	0.0001
GRMZM2G152793	0.327496	0	-1.79769e+308	1
GRMZM2G406945	3.72061	0	-1.79769e+308	0.00255
GRMZM2G703772	4.99894	0	-1.79769e+308	0.00255
AC183758.4_FG005	2.47179	0	-1.79769e+308	0.00315
AC214051.3_FG005	3.6188	0	-1.79769e+308	0.00315
GRMZM2G013474	2.34789	0	-1.79769e+308	0.00315
GRMZM2G063024	0.451299	0	-1.79769e+308	1
GRMZM2G077324	1.941	0	-1.79769e+308	0.00315
GRMZM2G125092	2.2276	0	-1.79769e+308	0.00315
GRMZM2G461465	1.48672	0	-1.79769e+308	0.00315
GRMZM5G834462	1.47572	0	-1.79769e+308	0.00315
GRMZM2G459373	1.87677	0	-1.79769e+308	0.0998
AC203535.4_FG009	1.46864	0	-1.79769e+308	0.0026
GRMZM5G869984	0.625835	0	-1.79769e+308	1
AC195307.3_FG001	1.78559	0	-1.79769e+308	0.00385
GRMZM2G044273	0.296873	0	-1.79769e+308	1
GRMZM2G056186	9.62693	0	-1.79769e+308	0.00385
GRMZM2G081644	0.481791	0	-1.79769e+308	1
GRMZM2G095415	0.595753	0	-1.79769e+308	1
GRMZM2G117016	1.35171	0	-1.79769e+308	0.00385
GRMZM2G139467	0.413666	0	-1.79769e+308	1
GRMZM2G368865	0.202415	0	-1.79769e+308	1
GRMZM2G374405	1.87132	0	-1.79769e+308	0.00385
GRMZM2G468111	0.913239	0	-1.79769e+308	0.00385
GRMZM2G493468	1.35524	0	-1.79769e+308	0.00385
GRMZM2G163560	2.06056	0	-1.79769e+308	0.00155
GRMZM2G014945	0.826845	0	-1.79769e+308	0.0036
GRMZM2G052460	0.738246	0	-1.79769e+308	1
GRMZM2G066345	0.311525	0	-1.79769e+308	1
GRMZM2G120016	0.441176	0	-1.79769e+308	1
GRMZM2G150453	0.857758	0	-1.79769e+308	0.0036
GRMZM2G420992	1.17948	0	-1.79769e+308	0.0036
GRMZM2G433090	0.898832	0	-1.79769e+308	0.0036
GRMZM2G021369	0.895902	0	-1.79769e+308	0.0011
GRMZM2G055684	0.259235	0	-1.79769e+308	1
GRMZM2G102616	1.95307	0	-1.79769e+308	0.1014
GRMZM2G374323	1.8898	0	-1.79769e+308	0.10345
GRMZM2G390905	1.96775	0	-1.79769e+308	0.0028
GRMZM2G538644	1.74327	0	-1.79769e+308	0.00355
GRMZM2G104549	1.57313	0	-1.79769e+308	0.0005
AC197705.4_FG004	1.61321	0	-1.79769e+308	0.0051
AC218972.3_FG002	0.441411	0	-1.79769e+308	1
AC233966.1_FG003	1.30461	0	-1.79769e+308	0.0051
GRMZM2G007289	0.809889	0	-1.79769e+308	0.0051
GRMZM2G034623	0.808321	0	-1.79769e+308	0.0051
GRMZM2G067448	1.09856	0	-1.79769e+308	0.0051
GRMZM2G078543	1.30744	0	-1.79769e+308	0.0051
GRMZM2G110425	0.821326	0	-1.79769e+308	0.0051
GRMZM2G115628	0.633211	0	-1.79769e+308	1
GRMZM2G132706	0.304591	0	-1.79769e+308	1
GRMZM2G140805	0.441492	0	-1.79769e+308	1
GRMZM2G141376	0.267021	0	-1.79769e+308	1
GRMZM2G143342	0.619031	0	-1.79769e+308	1
GRMZM2G168039	0.576803	0	-1.79769e+308	1
GRMZM2G180435	5.41676	0	-1.79769e+308	0.0051
GRMZM2G348695	0.564457	0	-1.79769e+308	1
GRMZM2G463445	0.438458	0	-1.79769e+308	1
GRMZM2G557750	0.291713	0	-1.79769e+308	1
GRMZM5G878102	5.19589	0	-1.79769e+308	0.0051
AC199039.3_FG003	0.472642	0	-1.79769e+308	1
GRMZM2G044858	0.367165	0	-1.79769e+308	1
GRMZM2G107373	0.282064	0	-1.79769e+308	1
GRMZM2G168474	0.47134	0	-1.79769e+308	1
GRMZM5G852911	0.845005	0	-1.79769e+308	0.0038
AC194425.3_FG005	0.95893	0	-1.79769e+308	0.0064
AC185286.3_FG012	0.831767	0	-1.79769e+308	0.0092
AC186663.3_FG006	0.925052	0	-1.79769e+308	0.0092
AC201746.4_FG001	1.15275	0	-1.79769e+308	0.0092
AC220970.4_FG001	0.12709	0	-1.79769e+308	1
GRMZM2G036256	1.15065	0	-1.79769e+308	0.0092
GRMZM2G038019	0.421627	0	-1.79769e+308	1
GRMZM2G066208	0.51591	0	-1.79769e+308	1
GRMZM2G095164	0.604411	0	-1.79769e+308	1
GRMZM2G096831	0.290888	0	-1.79769e+308	1
GRMZM2G133311	0.374835	0	-1.79769e+308	1
GRMZM2G134857	0.449159	0	-1.79769e+308	1
GRMZM2G135384	0.935731	0	-1.79769e+308	0.0092
GRMZM2G136032	0.423476	0	-1.79769e+308	1
GRMZM2G140317	1.6841	0	-1.79769e+308	0.0092
GRMZM2G142999	0.50038	0	-1.79769e+308	1
GRMZM2G143871	0.5159	0	-1.79769e+308	1
GRMZM2G152563	0.799855	0	-1.79769e+308	0.0092
GRMZM2G154267	0.28326	0	-1.79769e+308	1
GRMZM2G168093	2.23084	0	-1.79769e+308	0.0092
GRMZM2G460903	0.392301	0	-1.79769e+308	1
GRMZM2G557542	1.49735	0	-1.79769e+308	0.0092
GRMZM5G805485	0.307826	0	-1.79769e+308	1
GRMZM5G814228	4.68398	0	-1.79769e+308	0.0092
GRMZM5G886326	1.60126	0	-1.79769e+308	0.0092
GRMZM2G563190	0.260749	0	-1.79769e+308	1
GRMZM2G341771	0.265041	0	-1.79769e+308	1
GRMZM2G098370	0.304383	0	-1.79769e+308	1
AC202835.3_FG004	2.51453	0	-1.79769e+308	0.0088
GRMZM2G034833	0.301316	0	-1.79769e+308	1
GRMZM2G097884	0.796348	0	-1.79769e+308	0.00615
GRMZM2G106558	0.357004	0	-1.79769e+308	1
GRMZM2G170322	0.290206	0	-1.79769e+308	1
GRMZM2G386113	0.420936	0	-1.79769e+308	1
GRMZM2G402211	0.618549	0	-1.79769e+308	1
GRMZM2G476902	0.691264	0	-1.79769e+308	1
GRMZM5G834130	0.497673	0	-1.79769e+308	1
AC191782.3_FG002	4.52152	0	-1.79769e+308	0.01155
AC208427.3_FG010	16.6896	0	-1.79769e+308	0.01155
AC213769.3_FG001	0.263563	0	-1.79769e+308	1
GRMZM2G036072	1.81651	0	-1.79769e+308	0.01155
GRMZM2G036562	1.33678	0	-1.79769e+308	0.01155
GRMZM2G059708	0.49122	0	-1.79769e+308	1
GRMZM2G077193	1.55026	0	-1.79769e+308	0.01155
GRMZM2G080293	1.48839	0	-1.79769e+308	0.01155
GRMZM2G100675	0.74019	0	-1.79769e+308	1
GRMZM2G101007	0.745253	0	-1.79769e+308	1
GRMZM2G105682	0.508799	0	-1.79769e+308	1
GRMZM2G112801	0.328093	0	-1.79769e+308	1
GRMZM2G124616	0.344028	0	-1.79769e+308	1
GRMZM2G139773	0.328342	0	-1.79769e+308	1
GRMZM2G146152	0.230436	0	-1.79769e+308	1
GRMZM2G148292	0.514369	0	-1.79769e+308	1
GRMZM2G149219	0.500676	0	-1.79769e+308	1
GRMZM2G173654	0.779712	0	-1.79769e+308	0.01155
GRMZM2G301462	0.928948	0	-1.79769e+308	0.01155
GRMZM2G342288	0.764101	0	-1.79769e+308	0.01155
GRMZM2G367267	0.161673	0	-1.79769e+308	1
GRMZM2G370044	0.704527	0	-1.79769e+308	1
GRMZM2G387387	0.293571	0	-1.79769e+308	1
GRMZM2G417921	0.794416	0	-1.79769e+308	0.01155
GRMZM2G443836	0.381382	0	-1.79769e+308	1
GRMZM2G462719	0.247307	0	-1.79769e+308	1
GRMZM2G466563	0.380412	0	-1.79769e+308	1
GRMZM2G515671	1.61277	0	-1.79769e+308	0.01155
GRMZM2G545874	2.86939	0	-1.79769e+308	0.01155
GRMZM2G549416	1.398	0	-1.79769e+308	0.01155
GRMZM5G876241	1.67415	0	-1.79769e+308	0.01155
GRMZM5G890815	0.135808	0	-1.79769e+308	1
GRMZM2G140774	0.73527	0	-1.79769e+308	1
GRMZM2G549568	1.02476	0	-1.79769e+308	0.0008
GRMZM2G050412	0.358078	0	-1.79769e+308	1

## Sheet: up_in_stem
Supplementary Table S1. Up Regulated Differently Expressed Genes Responded to drought in stem.
Filter conditions:Fold change>2,p value<0.05
gene	stem_control	stem_drought	log2(stem_drought/control)	p_value
AC148167.6_FG001	33.2661	110.704	1.73458	0.0317319
AC155376.2_FG003	0.48624	4.37036	3.16801	0.00764899
AC155622.2_FG004	2.48057	8.66165	1.80397	0.044278
AC183950.2_FG004	0	0.195123	1.79769e+308	0.0414272
AC186231.4_FG002	0.692656	2.74466	1.98642	0.0465977
AC186603.6_FG003	0.425272	1.93259	2.18408	0.0320174
AC189062.2_FG005	0.187312	1.71658	3.19602	0.0490813
AC189879.3_FG003	2.58166	9.23276	1.83846	0.0161627
AC190628.4_FG007	5.59464	17.6577	1.65818	0.0245384
AC190811.1_FG003	22.8915	134.187	2.55136	0.000636505
AC190909.3_FG003	1.35911	5.23699	1.94608	0.0225831
AC190999.2_FG004	0.995048	3.51766	1.82178	0.0256787
AC191283.3_FG004	5.4177	21.8098	2.00922	0.0122045
AC191598.3_FG007	0.163165	1.75211	3.4247	0.0338851
AC194158.3_FG005	0	1.57671	1.79769e+308	0.0234024
AC194232.3_FG001	0	1.08088	1.79769e+308	0.0414272
AC194264.3_FG006	1.373	8.68915	2.66188	0.00441898
AC194425.3_FG005	2.70985	18.4281	2.76562	0.00256468
AC196968.2_FG001	0	1.84363	1.79769e+308	0.0339753
AC197034.3_FG013	0.57573	3.7078	2.6871	0.0175515
AC197672.3_FG002	4.5986	13.9774	1.60383	0.0306734
AC198700.2_FG004	0	0.483712	1.79769e+308	0.0413311
AC198871.3_FG001	1.96397	9.67985	2.30121	0.0308133
AC198982.3_FG006	17.9129	70.029	1.96696	0.0151362
AC200498.2_FG007	0	0.884448	1.79769e+308	0.0313171
AC202835.3_FG004	1.73944	10.8847	2.6456	0.0143386
AC202985.3_FG006	6.42743	27.1672	2.07955	0.0194782
AC203754.4_FG008	0	0.343805	1.79769e+308	0.0291218
AC203909.3_FG006	0.160513	2.12267	3.72512	0.0204835
AC204050.4_FG006	0.302789	1.47297	2.28234	0.0358292
AC205419.3_FG001	7.22885	19.6953	1.44602	0.0497004
AC205608.4_FG004	22.6671	92.18	2.02385	0.00668695
AC206201.3_FG004	26.0672	117.66	2.17432	0.0212858
AC206582.2_FG002	2.61951	9.82813	1.90762	0.0392786
AC206611.3_FG002	1.72289	19.8209	3.52412	0.0283555
AC208110.2_FG006	1.61454	6.25618	1.95416	0.010397
AC208201.3_FG003	21.4854	118.209	2.45991	0.00143685
AC208436.3_FG007	0.0885951	0.651395	2.87823	0.00799607
AC209454.3_FG001	0.504983	2.48354	2.29809	0.026844
AC209705.3_FG004	2.27097	8.95408	1.97924	0.011622
AC210168.4_FG003	1.32441	6.07155	2.19672	0.0264006
AC211349.4_FG001	17.7621	53.936	1.60244	0.0294982
AC211513.3_FG003	1.65544	8.27435	2.32143	0.0187705
AC212835.3_FG002	8.87856	27.9683	1.65539	0.0472049
AC215201.3_FG005	67.0215	356.291	2.41036	0.00631067
AC217811.3_FG002	5.43981	25.9171	2.25227	0.0108111
AC217811.3_FG003	27.2513	76.2208	1.48386	0.0444673
AC217947.4_FG002	9.57966	26.5133	1.46867	0.0461202
AC220970.4_FG002	2.62662	12.2852	2.22564	0.00490737
AC225718.2_FG004	0	0.702263	1.79769e+308	0.0413311
AC226235.2_FG001	71.323	210.595	1.56203	0.0416184
AC226245.1_FG003	1.25059	6.49533	2.37679	0.036562
AC231180.2_FG006	0.230545	1.20289	2.38339	0.0341206
AC233788.2_FG002	149.243	561.915	1.91269	0.0359602
AC233851.1_FG008	0.861161	13.8502	4.00748	0.00026803
AC233879.1_FG002	0	3.10646	1.79769e+308	0.0339753
AC233899.1_FG004	0	0.318448	1.79769e+308	0.0414272
AC233922.1_FG003	1.05795	3.89973	1.88211	0.0485022
AC233979.1_FG011	0.0806777	0.906309	3.48976	0.0299343
AC234156.1_FG005	1.05741	4.83181	2.19203	0.0243811
AC234160.1_FG003	0.6615	6.71518	3.34361	0.000131872
AC234521.1_FG006	0	0.395654	1.79769e+308	0.0468817
EF517601.1_FG016	0	4.03371	1.79769e+308	0.0195566
GRMZM2G000581	13.7476	80.5464	2.55064	0.000830677
GRMZM2G000964	1.66581	9.78213	2.55392	0.00590916
GRMZM2G001241	0.336656	2.75586	3.03315	0.00852948
GRMZM2G001514	56.9196	186.921	1.71543	0.0345475
GRMZM2G001585	0.411588	1.90619	2.21142	0.0406098
GRMZM2G002220	32.2727	120.076	1.89556	0.0208245
GRMZM2G002260	2.29075	14.8036	2.69206	0.000538904
GRMZM2G002523	2.60449	11.1275	2.09505	0.00536129
GRMZM2G002776	0	1.37625	1.79769e+308	0.0468817
GRMZM2G002805	0.168886	1.48014	3.13161	0.00837571
GRMZM2G003109	0	0.217784	1.79769e+308	0.0339753
GRMZM2G003138	7.61079	49.371	2.69755	0.000338242
GRMZM2G003165	15.1152	65.8092	2.12228	0.00735258
GRMZM2G003648	0.228864	3.66923	4.00291	0.0122012
GRMZM2G004092	2.38839	6.82918	1.51567	0.049113
GRMZM2G004119	0	0.4729	1.79769e+308	0.0468817
GRMZM2G004207	0.186971	1.9229	3.3624	0.0259595
GRMZM2G004572	9.40555	85.6453	3.18679	0.000280446
GRMZM2G004590	17.544	91.68	2.38563	0.0124336
GRMZM2G004959	6.43385	25.4558	1.98424	0.0394977
GRMZM2G005276	0	1.66364	1.79769e+308	0.037261
GRMZM2G005954	6.11924	21.2166	1.79377	0.0235345
GRMZM2G006197	0.418321	2.08099	2.31459	0.0221341
GRMZM2G007647	8.59266	25.341	1.5603	0.0387628
GRMZM2G008047	0	0.656985	1.79769e+308	0.0286133
GRMZM2G008819	0.685675	3.51873	2.35946	0.0196789
GRMZM2G008972	0.141853	1.59465	3.49077	0.00313606
GRMZM2G009348	0.0837239	0.598018	2.83648	0.0309877
GRMZM2G009435	0.376238	2.92959	2.96098	0.00274451
GRMZM2G009510	1.20164	8.87864	2.88533	0.000922229
GRMZM2G010034	46.4235	267.277	2.52541	0.0199038
GRMZM2G010321	13.0583	51.7238	1.98586	0.00932707
GRMZM2G010657	0.789399	2.91904	1.88667	0.0412278
GRMZM2G010791	10.1281	45.0348	2.15268	0.00587008
GRMZM2G010861	3.58663	12.6478	1.81819	0.0364535
GRMZM2G011347	0.14527	2.65278	4.19069	2.97655e-05
GRMZM2G011626	0	0.215194	1.79769e+308	0.0414272
GRMZM2G011651	0.0654669	0.327721	2.32363	0.040967
GRMZM2G012143	4.6011	25.2347	2.45536	0.0087477
GRMZM2G012183	75.1464	465.299	2.63038	0.00151438
GRMZM2G012269	0	1.3911	1.79769e+308	0.0191368
GRMZM2G012874	19.7645	84.0884	2.08899	0.0200704
GRMZM2G013214	6.77913	85.7009	3.66014	1.74615e-05
GRMZM2G013465	0.663596	2.40176	1.85571	0.0376439
GRMZM2G013530	0.221489	1.06706	2.26834	0.0379433
GRMZM2G013773	1.78773	6.42086	1.84464	0.0302989
GRMZM2G013814	23.8943	68.6659	1.52293	0.038655
GRMZM2G014558	0.175027	0.85485	2.28809	0.0244621
GRMZM2G014622	0.101368	1.77791	4.13251	0.00967008
GRMZM2G014720	25.6287	84.7129	1.72482	0.0216548
GRMZM2G014844	1.98561	7.6577	1.94733	0.0161495
GRMZM2G015037	0.204437	1.08519	2.40822	0.0441961
GRMZM2G015143	0	1.16282	1.79769e+308	0.0468817
GRMZM2G015219	2.67351	8.00116	1.58148	0.0496098
GRMZM2G015277	1.17456	4.35651	1.89105	0.0427858
GRMZM2G015361	18.4551	85.8379	2.2176	0.0209315
GRMZM2G016836	1.40611	8.16373	2.53752	0.00302946
GRMZM2G017285	0.492146	6.2284	3.6617	8.71355e-05
GRMZM2G017359	0	1.26208	1.79769e+308	0.0413311
GRMZM2G017555	0.0618825	0.643739	3.37887	0.00948766
GRMZM2G017666	6.97294	24.1423	1.79173	0.0414776
GRMZM2G018082	2.31781	9.78709	2.07812	0.0295851
GRMZM2G018241	5.08868	36.5485	2.84445	0.000176933
GRMZM2G018649	0.200027	1.11029	2.47267	0.0395212
GRMZM2G018849	0.321656	1.63531	2.34597	0.0270536
GRMZM2G019586	11.0535	73.607	2.73535	0.00105458
GRMZM2G019688	0	0.272162	1.79769e+308	0.037261
GRMZM2G019872	4.46569	25.7163	2.52573	0.00210749
GRMZM2G019912	11.4744	40.9176	1.83431	0.0140635
GRMZM2G019956	0.0972002	0.79421	3.03049	0.0111004
GRMZM2G020016	0.105525	0.898981	3.09071	0.00936715
GRMZM2G020054	21.9384	65.1362	1.57	0.0406515
GRMZM2G020131	0.349738	1.82395	2.38272	0.0487559
GRMZM2G020151	0.976409	4.47703	2.19698	0.0134952
GRMZM2G020254	3.21927	18.2499	2.50308	0.00473053
GRMZM2G020586	0	0.420776	1.79769e+308	0.0468817
GRMZM2G021794	10.6497	57.7076	2.43795	0.00530058
GRMZM2G022651	0.304716	1.93577	2.66737	0.0259924
GRMZM2G023325	4.09669	90.5368	4.46597	5.66517e-08
GRMZM2G023557	0.164955	2.37062	3.84512	0.00299264
GRMZM2G023847	3.00948	10.2387	1.76644	0.0402427
GRMZM2G023888	0.130541	1.22409	3.22914	0.047623
GRMZM2G024260	0.671294	3.54312	2.40001	0.0116119
GRMZM2G024576	3.56193	12.1253	1.76729	0.020592
GRMZM2G024592	0.544135	2.61871	2.26682	0.038072
GRMZM2G024624	0.0650094	0.398844	2.6171	0.0489747
GRMZM2G024799	8.08615	34.5129	2.09361	0.00487643
GRMZM2G025159	0	0.319643	1.79769e+308	0.0468817
GRMZM2G025240	0	1.27393	1.79769e+308	0.0339753
GRMZM2G025885	1.04236	5.54177	2.41049	0.019375
GRMZM2G026371	21.3014	63.3033	1.57133	0.037915
GRMZM2G026780	0.7209	4.05407	2.4915	0.0107847
GRMZM2G026795	0	0.355158	1.79769e+308	0.0468817
GRMZM2G026881	20.722	57.323	1.46795	0.0466439
GRMZM2G026910	6.74042	21.1824	1.65196	0.0388252
GRMZM2G027268	0	1.58818	1.79769e+308	0.0291218
GRMZM2G027493	0	0.425895	1.79769e+308	0.0339753
GRMZM2G028104	39.3701	131.583	1.7408	0.0242167
GRMZM2G028505	25.5439	138.319	2.43694	0.00614796
GRMZM2G028556	0.43512	2.42102	2.47613	0.0335738
GRMZM2G029400	0.0406761	0.531062	3.70663	0.0207216
GRMZM2G029407	3.96741	16.0503	2.01633	0.00787199
GRMZM2G029690	0	0.798938	1.79769e+308	0.029752
GRMZM2G030717	0.186751	1.27111	2.76691	0.0353505
GRMZM2G030776	10.1663	29.2866	1.52645	0.0492851
GRMZM2G030862	1.88183	6.01673	1.67684	0.039165
GRMZM2G031131	0	0.341069	1.79769e+308	0.0468817
GRMZM2G031200	3.732	25.6243	2.77949	0.000604821
GRMZM2G031311	1.56406	6.88838	2.13887	0.0179009
GRMZM2G031432	0.0601451	1.6905	4.81285	0.00235838
GRMZM2G031551	0.244947	1.67369	2.77249	0.0356203
GRMZM2G031893	0.824416	3.52886	2.09776	0.016815
GRMZM2G031909	0.28111	1.50941	2.42478	0.0188577
GRMZM2G031938	2.19652	10.1321	2.20565	0.00968173
GRMZM2G032514	1.4132	9.56491	2.75879	0.0110167
GRMZM2G032896	2.56032	8.23836	1.68603	0.0334461
GRMZM2G033226	18.2774	89.4871	2.29162	0.00230892
GRMZM2G033566	0	0.197389	1.79769e+308	0.0468817
GRMZM2G034271	0.161373	1.02441	2.66632	0.0258873
GRMZM2G034278	0.302184	5.66007	4.22732	1.64845e-05
GRMZM2G034985	10.5385	47.5464	2.17367	0.0114841
GRMZM2G035248	0.782161	4.28468	2.45365	0.01012
GRMZM2G035290	1.42427	9.2632	2.70129	0.0166975
GRMZM2G035859	0	0.418906	1.79769e+308	0.0413311
GRMZM2G035890	0	0.99478	1.79769e+308	0.0145482
GRMZM2G036257	0.169519	1.01174	2.57733	0.0227311
GRMZM2G036262	0.43979	3.33504	2.92282	0.01423
GRMZM2G036288	0.0742311	1.38329	4.21994	0.00804159
GRMZM2G036297	0.530251	1.99223	1.90964	0.0469449
GRMZM2G036711	3.85913	13.2222	1.77662	0.024472
GRMZM2G036759	1.52424	6.39579	2.06903	0.0206401
GRMZM2G037102	0	1.62097	1.79769e+308	0.0339753
GRMZM2G037469	14.4695	56.1441	1.95612	0.00881585
GRMZM2G037650	8.33703	27.635	1.72889	0.0193792
GRMZM2G038094	0	0.48837	1.79769e+308	0.0468817
GRMZM2G038340	0.428003	2.68337	2.64835	0.00354369
GRMZM2G038436	1.23636	7.52444	2.60549	0.00972611
GRMZM2G038722	0.279768	1.95264	2.80313	0.00496218
GRMZM2G038723	0	0.646976	1.79769e+308	0.0339753
GRMZM2G039983	6.91846	52.9652	2.93652	0.000356429
GRMZM2G040369	0.533121	5.82441	3.44958	6.78988e-05
GRMZM2G040555	0.932058	4.57044	2.29384	0.0310597
GRMZM2G040706	1.33147	6.82123	2.35701	0.0185512
GRMZM2G041493	1.10729	7.61256	2.78135	0.0174788
GRMZM2G041685	0.440163	2.96822	2.75349	0.0148645
GRMZM2G041774	0.133826	1.445	3.43264	0.00361327
GRMZM2G041961	8.65757	47.6353	2.46	0.00107798
GRMZM2G042101	0	0.764602	1.79769e+308	0.0225115
GRMZM2G042127	0.0681546	1.2488	4.19559	0.000318852
GRMZM2G042253	8.50535	35.7728	2.07242	0.00521467
GRMZM2G042895	4.10229	13.2598	1.69256	0.0353794
GRMZM2G042905	0	4.72718	1.79769e+308	0.0339753
GRMZM2G042920	0.147523	1.55636	3.39917	0.00813055
GRMZM2G043035	0.227796	2.25377	3.30653	0.0150815
GRMZM2G043336	0.356813	7.79986	4.45021	6.64023e-06
GRMZM2G043663	0	0.916627	1.79769e+308	0.0291218
GRMZM2G043954	2.01784	26.2	3.69869	1.79083e-05
GRMZM2G044027	46.9128	155.667	1.73042	0.0376607
GRMZM2G044281	3.63215	11.4742	1.6595	0.0329804
GRMZM2G044481	0.244316	7.77366	4.99177	1.90395e-08
GRMZM2G045067	1.92471	11.2012	2.54094	0.00312944
GRMZM2G045215	0.474904	2.4923	2.39177	0.0131994
GRMZM2G045376	0.292707	2.00313	2.77473	0.0142754
GRMZM2G045398	14.7724	61.6211	2.06052	0.00616756
GRMZM2G046209	5.40552	23.2222	2.103	0.00672701
GRMZM2G046229	7.47377	44.2332	2.56522	0.00446301
GRMZM2G046542	0	2.91643	1.79769e+308	0.0414272
GRMZM2G047319	2.77663	14.2754	2.36213	0.00240111
GRMZM2G047379	0.0599586	1.06491	4.15062	0.0402639
GRMZM2G047414	1.71104	5.97226	1.8034	0.031481
GRMZM2G047918	0.0760106	0.8289	3.44692	0.0323433
GRMZM2G048154	0	0.707317	1.79769e+308	0.037261
GRMZM2G048335	1.15254	12.2242	3.40685	0.00034772
GRMZM2G048377	1.76416	9.44272	2.42022	0.00548615
GRMZM2G048474	0.912479	3.58332	1.97343	0.027922
GRMZM2G049767	0.553988	6.18194	3.48013	0.000364404
GRMZM2G049909	4.78663	18.1355	1.92174	0.0259498
GRMZM2G050131	0.0742748	1.70874	4.52392	0.0016575
GRMZM2G050450	0.243077	2.59921	3.41859	0.000880113
GRMZM2G051619	1.03018	6.92739	2.74942	0.00218472
GRMZM2G051943	8.52335	45.4233	2.41394	0.00143215
GRMZM2G052034	1.21346	5.22201	2.10548	0.0266179
GRMZM2G052100	38.0783	104.474	1.4561	0.0491718
GRMZM2G052389	3.8208	17.223	2.17239	0.0126717
GRMZM2G052422	5.14965	18.0983	1.81331	0.0183498
GRMZM2G053111	0.546738	4.35077	2.99235	0.00060823
GRMZM2G053343	5.9138	18.8871	1.67525	0.031893
GRMZM2G053939	3.12618	22.3136	2.83545	0.0011893
GRMZM2G055000	0	0.489215	1.79769e+308	0.0286133
GRMZM2G055313	0.831669	3.3006	1.98865	0.0211531
GRMZM2G055469	6.10645	48.2144	2.98106	0.000114971
GRMZM2G055795	0.0359203	0.41333	3.52442	0.0206045
GRMZM2G056500	38.7776	253.514	2.70877	0.000806888
GRMZM2G056889	1.12207	3.92035	1.80482	0.043861
GRMZM2G057352	1.85084	7.22451	1.96472	0.0320326
GRMZM2G057374	53.7845	177.233	1.72039	0.0243691
GRMZM2G057459	0.57433	2.30604	2.00547	0.0254977
GRMZM2G057514	0.202665	5.15796	4.66963	3.79882e-06
GRMZM2G057841	0.274761	3.20802	3.54543	0.00645356
GRMZM2G058173	38.3632	131.443	1.77664	0.0183393
GRMZM2G058470	0.227508	1.61345	2.82616	0.0122159
GRMZM2G058518	6.22905	39.0006	2.64641	0.000433566
GRMZM2G058647	0.811897	3.28736	2.01756	0.0259353
GRMZM2G058948	9.59062	34.257	1.8367	0.013279
GRMZM2G059165	0.0579676	0.562005	3.27726	0.0120046
GRMZM2G059634	2.86193	17.3358	2.5987	0.00173987
GRMZM2G059825	67.1298	211.869	1.65815	0.0425474
GRMZM2G060090	2.05391	21.8357	3.41025	0.000754225
GRMZM2G060116	0	0.314254	1.79769e+308	0.0414272
GRMZM2G060161	0.847259	4.92249	2.53852	0.00756072
GRMZM2G060324	0.029842	0.319174	3.41893	0.0341867
GRMZM2G060460	0	5.50595	1.79769e+308	0.0468817
GRMZM2G060795	2.77048	16.2491	2.55215	0.00322733
GRMZM2G060974	0	0.401287	1.79769e+308	0.0468817
GRMZM2G061303	0	0.142565	1.79769e+308	0.0468817
GRMZM2G061354	1.71325	8.60132	2.32782	0.0238766
GRMZM2G061367	0.464796	2.87667	2.62973	0.00378188
GRMZM2G061751	3.77329	14.338	1.92594	0.0137255
GRMZM2G062042	5.51763	25.9698	2.23471	0.00451105
GRMZM2G063244	35.9242	100.327	1.48168	0.0462047
GRMZM2G063693	0.910128	9.35865	3.36216	0.000179916
GRMZM2G063975	1.09439	5.72359	2.38679	0.0126044
GRMZM2G064202	0.106555	0.712638	2.74157	0.0253243
GRMZM2G064360	2.51835	20.3938	3.01758	0.000246653
GRMZM2G064503	0	0.107814	1.79769e+308	0.0414272
GRMZM2G065021	0	0.208574	1.79769e+308	0.0468817
GRMZM2G065423	0.0996649	0.618336	2.63323	0.0188145
GRMZM2G065718	14.9588	65.5817	2.1323	0.0397864
GRMZM2G065967	0.514148	3.47249	2.75572	0.0112865
GRMZM2G066101	0.0199257	0.377564	4.24402	0.00772971
GRMZM2G066862	0	0.242623	1.79769e+308	0.0468817
GRMZM2G067355	0.420851	2.82334	2.74602	0.0217625
GRMZM2G067713	0.105559	0.615168	2.54292	0.0198738
GRMZM2G068322	1.64605	11.7616	2.83701	0.000863277
GRMZM2G068577	0	0.473178	1.79769e+308	0.037261
GRMZM2G069503	0	0.315429	1.79769e+308	0.0339753
GRMZM2G069938	0	38.5784	1.79769e+308	0.0225115
GRMZM2G070013	1.65504	12.4502	2.91123	0.00101533
GRMZM2G070242	0.0340991	0.428909	3.65287	0.0228338
GRMZM2G070375	0.916898	4.20139	2.19603	0.031388
GRMZM2G070620	0	0.406609	1.79769e+308	0.0225115
GRMZM2G071461	0	1.23802	1.79769e+308	0.0291218
GRMZM2G071494	1.2302	6.64532	2.43345	0.0170665
GRMZM2G071720	4.09868	20.1513	2.29764	0.00465813
GRMZM2G071750	0	1.09545	1.79769e+308	0.0339753
GRMZM2G071873	0.116308	1.39502	3.58427	0.00769558
GRMZM2G072091	8.78849	27.3018	1.63531	0.0274033
GRMZM2G072500	0.742915	2.92401	1.97668	0.0306913
GRMZM2G072563	0.0224721	0.235991	3.39252	0.0367188
GRMZM2G072780	0.269985	1.63138	2.59515	0.03683
GRMZM2G072861	8.70422	78.485	3.17263	4.96455e-05
GRMZM2G073079	5.35103	21.7552	2.02347	0.0390071
GRMZM2G073290	0	16.267	1.79769e+308	0.0139462
GRMZM2G074517	3.88003	14.2096	1.87272	0.0169548
GRMZM2G074896	19.8138	72.6603	1.87466	0.0333941
GRMZM2G075245	0	1.00429	1.79769e+308	0.0244585
GRMZM2G075290	9.01338	58.7732	2.70502	0.000346155
GRMZM2G075826	13.9873	54.3405	1.95791	0.025036
GRMZM2G075892	1.11991	4.17187	1.89731	0.0341513
GRMZM2G076234	0	0.792971	1.79769e+308	0.0414272
GRMZM2G076348	8.70228	34.33	1.98	0.0140965
GRMZM2G076356	126.49	1172.55	3.21255	8.16481e-05
GRMZM2G076905	0.165045	0.752978	2.18975	0.0288829
GRMZM2G076950	19.706	61.7361	1.64748	0.0276965
GRMZM2G076980	0.924137	4.27787	2.21072	0.0332041
GRMZM2G077015	30.1337	165.762	2.45966	0.0022554
GRMZM2G077147	3.13114	11.9947	1.93764	0.0178756
GRMZM2G078480	0.421409	1.85348	2.13694	0.0368035
GRMZM2G078497	0	0.740586	1.79769e+308	0.0468817
GRMZM2G078500	34.1256	210.985	2.62822	0.000838661
GRMZM2G078595	11.8316	63.2865	2.41925	0.00186071
GRMZM2G078959	17.4514	118.216	2.76002	0.000318153
GRMZM2G079256	10.5116	54.3881	2.37131	0.00168761
GRMZM2G079342	20.6346	150.739	2.86891	0.01089
GRMZM2G079616	2.87031	23.7117	3.04632	0.000139069
GRMZM2G079956	65.3541	253.401	1.95508	0.0467322
GRMZM2G080955	5.81464	27.5177	2.24259	0.00301461
GRMZM2G081603	9.61811	34.3066	1.83466	0.0132024
GRMZM2G081886	12.6689	39.8953	1.65493	0.0468666
GRMZM2G082490	0.407701	2.19663	2.42971	0.0216331
GRMZM2G082494	0.589345	2.7164	2.20451	0.0444972
GRMZM2G082580	0.898591	3.56121	1.98663	0.0204011
GRMZM2G083350	0.133284	1.58758	3.57425	0.00123915
GRMZM2G084339	1.49863	6.82812	2.18784	0.0069221
GRMZM2G084389	0	0.520681	1.79769e+308	0.0291218
GRMZM2G084891	0.910919	4.52285	2.31184	0.0173286
GRMZM2G085078	24.8664	84.5308	1.76528	0.0469274
GRMZM2G085513	32.0021	176.114	2.46027	0.00124073
GRMZM2G085812	22.0094	77.5248	1.81654	0.0142254
GRMZM2G087069	5.71614	20.6521	1.85318	0.0152992
GRMZM2G087527	1.51091	6.8855	2.18815	0.0396913
GRMZM2G087619	1.60856	5.74935	1.83762	0.0340011
GRMZM2G087901	1.0268	3.81882	1.89497	0.0434676
GRMZM2G088543	0.377412	3.01217	2.99659	0.00321197
GRMZM2G088964	0.7247	2.53455	1.80628	0.0382033
GRMZM2G089231	0.917859	4.39041	2.25801	0.0232642
GRMZM2G089257	0.0646535	0.365183	2.49782	0.0384596
GRMZM2G089351	4.11386	15.4561	1.90961	0.0211452
GRMZM2G089397	0.49542	2.16505	2.12768	0.04072
GRMZM2G089813	0.201437	2.1725	3.43096	0.0335602
GRMZM2G089982	0.422092	6.30273	3.90035	0.00979051
GRMZM2G090086	1.96812	8.23712	2.06532	0.0156176
GRMZM2G090328	0	0.217438	1.79769e+308	0.0414272
GRMZM2G090563	2.10182	9.45043	2.16874	0.00851886
GRMZM2G090626	7.38554	33.3884	2.17657	0.0275656
GRMZM2G090718	270.684	817.372	1.59438	0.0492777
GRMZM2G091232	0.58354	2.33258	1.99902	0.0467588
GRMZM2G091490	4.73827	32.0956	2.75994	0.000400148
GRMZM2G091742	0	0.182486	1.79769e+308	0.043987
GRMZM2G091822	0	0.436208	1.79769e+308	0.0205171
GRMZM2G091916	0.824181	2.85224	1.79106	0.0425392
GRMZM2G091956	0.141484	1.02811	2.86128	0.016497
GRMZM2G092107	5.30967	24.0946	2.18202	0.00423828
GRMZM2G092174	5.48818	23.0381	2.06962	0.00526016
GRMZM2G092474	4.56115	30.3983	2.73652	0.000631816
GRMZM2G092599	2.12613	7.48795	1.81634	0.0372832
GRMZM2G092666	5.05326	23.4489	2.21424	0.00901322
GRMZM2G092694	0.709876	6.08805	3.10034	0.000971171
GRMZM2G092796	0	0.759173	1.79769e+308	0.0414272
GRMZM2G093125	0.0748884	0.467004	2.64062	0.0453607
GRMZM2G093488	0.184362	2.26377	3.61812	0.0243977
GRMZM2G093632	0.0538855	0.486386	3.17413	0.0499052
GRMZM2G094360	0	0.326102	1.79769e+308	0.0414272
GRMZM2G094428	18.3455	52.1537	1.50734	0.0414333
GRMZM2G096048	0.608831	2.59711	2.09279	0.0402318
GRMZM2G096247	0.607394	3.48492	2.52042	0.00877608
GRMZM2G096269	0.17554	2.78892	3.98983	0.000270699
GRMZM2G096370	3.0255	8.83596	1.54621	0.0367553
GRMZM2G097141	4.42089	60.5259	3.77514	5.75495e-06
GRMZM2G097286	80.3113	489.488	2.6076	0.002958
GRMZM2G097404	1.47817	14.1853	3.26252	0.000103431
GRMZM2G097641	1.16427	4.52586	1.95877	0.0417868
GRMZM2G097739	8.14844	29.3624	1.84937	0.0123908
GRMZM2G097967	12.8551	65.4346	2.34772	0.0017459
GRMZM2G097981	3.25252	16.742	2.36384	0.00522949
GRMZM2G097989	0.457603	2.96415	2.69545	0.0221398
GRMZM2G098236	0.222373	0.953353	2.10003	0.0310268
GRMZM2G098260	0.0729931	0.826067	3.50043	0.0301323
GRMZM2G098370	0.882436	4.09962	2.21593	0.0353794
GRMZM2G098714	0	0.173147	1.79769e+308	0.0339753
GRMZM2G099363	37.6546	139.636	1.89077	0.0405888
GRMZM2G099425	0.835846	2.88032	1.78492	0.0417112
GRMZM2G099642	4.00399	14.0871	1.81487	0.0208042
GRMZM2G099967	0.147101	1.19137	3.01773	0.011306
GRMZM2G100060	0.0279348	0.962502	5.10665	0.0165865
GRMZM2G100152	7.57872	26.7473	1.81937	0.0442532
GRMZM2G100380	0	0.455014	1.79769e+308	0.0200092
GRMZM2G100412	0.964203	6.28014	2.70339	0.00191313
GRMZM2G100478	0.0396798	0.361229	3.18644	0.0490249
GRMZM2G100492	0.164811	1.30445	2.98456	0.0232163
GRMZM2G100639	0.0559678	0.368084	2.71737	0.0236696
GRMZM2G100864	0.344899	1.44552	2.06735	0.0354438
GRMZM2G101270	0.668484	2.6452	1.98441	0.0327914
GRMZM2G101393	7.092	86.913	3.61531	4.39594e-06
GRMZM2G101576	0.264834	2.37337	3.16377	0.000941545
GRMZM2G101735	11.2951	148.453	3.71624	2.58507e-06
GRMZM2G101893	0.349942	1.79314	2.3573	0.0156512
GRMZM2G102161	0.304865	2.936	3.26761	0.00117187
GRMZM2G103270	7.30641	30.634	2.0679	0.0138605
GRMZM2G104313	4.0993	37.9308	3.20992	0.0489611
GRMZM2G104504	5.34254	18.4623	1.78898	0.0180481
GRMZM2G104551	8.18111	29.29	1.84004	0.0278034
GRMZM2G104789	0.0660765	0.557373	3.07644	0.0321222
GRMZM2G105327	0.0883248	0.471062	2.41503	0.0336487
GRMZM2G105770	3.47852	11.3643	1.70797	0.0260749
GRMZM2G106263	24.0541	87.6986	1.86627	0.0218254
GRMZM2G106741	0.0385211	0.576561	3.90375	0.0146151
GRMZM2G106819	4.21555	20.2889	2.26689	0.0241119
GRMZM2G107027	1.95405	14.0379	2.84478	0.000533214
GRMZM2G107092	21.2775	77.1798	1.85889	0.0324368
GRMZM2G107495	8.48815	32.1297	1.92038	0.0101704
GRMZM2G108035	4.12966	17.0318	2.04414	0.037311
GRMZM2G108144	0.179576	0.929993	2.37263	0.0373365
GRMZM2G108265	0.319815	2.66897	3.06098	0.00360408
GRMZM2G108501	0	1.0127	1.79769e+308	0.0257285
GRMZM2G108514	8.59881	25.5093	1.56881	0.0341168
GRMZM2G108668	0.424199	2.074	2.28961	0.0358608
GRMZM2G108714	16.6326	78.7089	2.24252	0.00298449
GRMZM2G108847	8.14792	80.6321	3.30685	8.20682e-05
GRMZM2G108851	0.953248	4.71113	2.30515	0.0108167
GRMZM2G109326	70.7369	255.154	1.85083	0.0439703
GRMZM2G110131	0.622542	4.02878	2.6941	0.0074991
GRMZM2G110366	0	1.03962	1.79769e+308	0.037261
GRMZM2G111014	12.4411	37.6629	1.59803	0.0313376
GRMZM2G111939	0	0.535569	1.79769e+308	0.0414272
GRMZM2G111954	8.10143	28.6547	1.82252	0.0215811
GRMZM2G111998	3.98267	11.1734	1.48826	0.0467427
GRMZM2G112149	56.9371	394.549	2.79276	0.0121909
GRMZM2G112251	0	1.2712	1.79769e+308	0.0244585
GRMZM2G112629	7.13931	20.8363	1.54524	0.0494953
GRMZM2G112836	1.26806	6.03374	2.25043	0.00834234
GRMZM2G113191	7.90273	34.2907	2.1174	0.00465076
GRMZM2G113423	0.372172	1.36598	1.8759	0.0409564
GRMZM2G113432	4.17726	11.7397	1.49076	0.0448482
GRMZM2G113967	5.22762	19.1468	1.87288	0.0119578
GRMZM2G114055	1.76669	8.20299	2.2151	0.0136541
GRMZM2G114356	0.182851	4.23041	4.53206	0.000499163
GRMZM2G114706	1.59293	5.35059	1.74801	0.0367043
GRMZM2G114841	6.25444	59.784	3.25681	2.10553e-05
GRMZM2G114861	5.98463	33.3877	2.47998	0.000906992
GRMZM2G114945	0.164618	2.16105	3.71454	0.000764561
GRMZM2G114988	0.297376	1.64277	2.46577	0.012872
GRMZM2G115516	0.71126	3.14222	2.14333	0.0196841
GRMZM2G115566	0.128207	2.31051	4.17166	0.00127154
GRMZM2G116087	7.47279	27.284	1.86834	0.022633
GRMZM2G116526	2.41277	18.9727	2.97516	0.000481981
GRMZM2G117228	0.245921	1.20395	2.29151	0.0371543
GRMZM2G117240	13.1404	46.1967	1.81378	0.0315769
GRMZM2G117786	7.46687	22.8646	1.61454	0.0296669
GRMZM2G118062	12.1539	55.1931	2.18307	0.0129878
GRMZM2G118172	1.12329	13.8239	3.62136	0.000116768
GRMZM2G118959	11.0799	34.5306	1.63994	0.031104
GRMZM2G119067	6.03351	51.8639	3.10366	8.43102e-05
GRMZM2G119496	4.03629	15.5821	1.94879	0.0123713
GRMZM2G119499	0.489092	4.25878	3.12226	0.00223721
GRMZM2G119693	1.66544	7.96144	2.25713	0.00855033
GRMZM2G119705	29.4472	91.2328	1.63142	0.0301236
GRMZM2G119783	41.1136	129.117	1.651	0.0315229
GRMZM2G119998	0.206577	0.974815	2.23845	0.0413193
GRMZM2G120163	6.37657	22.2638	1.80385	0.0146184
GRMZM2G121418	0.0234856	0.266738	3.50557	0.0295137
GRMZM2G121957	0.39088	2.01551	2.36635	0.0196014
GRMZM2G121990	0	0.692862	1.79769e+308	0.0468817
GRMZM2G122028	0.151832	0.868521	2.51609	0.0262924
GRMZM2G122073	7.04051	25.8276	1.87516	0.0125174
GRMZM2G122280	0	0.373729	1.79769e+308	0.0339446
GRMZM2G122413	0	0.505585	1.79769e+308	0.0468817
GRMZM2G122577	0.571455	2.8518	2.31916	0.0287277
GRMZM2G122618	18.2493	90.3801	2.30816	0.00522504
GRMZM2G122853	1.58041	8.36928	2.4048	0.00431673
GRMZM2G123394	0.949466	3.48733	1.87694	0.0474825
GRMZM2G123440	2.70794	11.6856	2.10946	0.00764426
GRMZM2G123450	3.57329	11.8722	1.73226	0.0344006
GRMZM2G123703	0	0.284894	1.79769e+308	0.0471376
GRMZM2G123714	8.38256	28.1914	1.74979	0.03878
GRMZM2G123818	10.5209	36.453	1.79278	0.0237419
GRMZM2G124042	3.53861	15.6827	2.14792	0.00758026
GRMZM2G124099	0.160832	1.12437	2.80549	0.0342961
GRMZM2G124805	0.285772	2.53142	3.14701	0.00801757
GRMZM2G124963	30.13	109.115	1.85657	0.0256297
GRMZM2G125032	17.9796	128.391	2.83611	0.000193943
GRMZM2G125448	1.64038	11.1368	2.76324	0.0010771
GRMZM2G125768	0.185983	0.805536	2.11478	0.039291
GRMZM2G126019	6.24036	20.0075	1.68084	0.0324918
GRMZM2G126237	0.44181	3.12351	2.82167	0.0324754
GRMZM2G126397	0.911001	4.6707	2.35811	0.0164595
GRMZM2G126865	15.1856	42.6454	1.48969	0.0447606
GRMZM2G127031	8.37926	29.173	1.79974	0.0157131
GRMZM2G127123	16.2582	63.4781	1.96509	0.0263879
GRMZM2G127336	0.244703	1.67106	2.77166	0.00697061
GRMZM2G127909	0	1.43843	1.79769e+308	0.0468817
GRMZM2G128212	1.43024	6.61064	2.20853	0.0136152
GRMZM2G128395	1.87551	7.18973	1.93866	0.0414569
GRMZM2G128426	2.19104	10.3323	2.23747	0.00344991
GRMZM2G128491	29.4712	107.01	1.86037	0.0136737
GRMZM2G128547	0	1.45404	1.79769e+308	0.0468817
GRMZM2G128907	0	1.21605	1.79769e+308	0.0291218
GRMZM2G129068	0.477228	1.8466	1.95212	0.0472829
GRMZM2G129112	0.502846	2.30643	2.19747	0.0180258
GRMZM2G129140	0	0.817227	1.79769e+308	0.0413311
GRMZM2G129415	0	1.20936	1.79769e+308	0.0225115
GRMZM2G129929	22.7711	73.0007	1.68071	0.0242365
GRMZM2G130284	0	2.19899	1.79769e+308	0.037261
GRMZM2G130605	13.5909	40.9126	1.58991	0.0416469
GRMZM2G131055	5.56292	15.4376	1.47253	0.0490568
GRMZM2G131836	5.11071	17.6727	1.78993	0.038145
GRMZM2G132154	0	0.189061	1.79769e+308	0.0414272
GRMZM2G132273	16.7033	84.5569	2.33979	0.00184871
GRMZM2G132461	23.72	96.5831	2.02567	0.0163724
GRMZM2G133044	30.8261	132.325	2.10187	0.00457023
GRMZM2G133249	2.05962	6.64156	1.68915	0.0459801
GRMZM2G133291	0.545038	5.10392	3.22718	0.00181103
GRMZM2G133311	2.63387	14.7292	2.48342	0.00232744
GRMZM2G133322	0	0.541433	1.79769e+308	0.0244585
GRMZM2G133698	15.9309	189.324	3.57096	1.55948e-05
GRMZM2G133802	33.7931	116.302	1.78308	0.0387502
GRMZM2G134393	3.13932	10.6397	1.76094	0.0416642
GRMZM2G134419	5.72694	26.7105	2.22157	0.0079935
GRMZM2G134857	0.644998	5.55019	3.10517	0.000944244
GRMZM2G135111	6.70796	30.3633	2.17838	0.0131607
GRMZM2G135132	15.0866	57.6735	1.93464	0.00894093
GRMZM2G136158	0.385511	3.24187	3.07198	0.00839351
GRMZM2G136439	34.2273	97.9878	1.51745	0.0406705
GRMZM2G136559	0	13.8596	1.79769e+308	0.00352692
GRMZM2G136838	0.0808611	0.433615	2.4229	0.0269178
GRMZM2G137118	6.93874	23.9979	1.79017	0.0292895
GRMZM2G137426	0.691211	2.66453	1.94669	0.0281097
GRMZM2G137458	0.109985	0.749904	2.76939	0.036677
GRMZM2G138382	2.44964	20.8361	3.08845	0.000143912
GRMZM2G138427	1.27649	10.1175	2.9866	0.00079023
GRMZM2G138450	0.112539	0.695499	2.62762	0.0464322
GRMZM2G138548	0.972687	8.10077	3.05801	0.00044334
GRMZM2G138710	21.4544	61.2048	1.51237	0.040811
GRMZM2G138752	0	0.304539	1.79769e+308	0.0466489
GRMZM2G139396	0.0456767	0.413272	3.17756	0.0496586
GRMZM2G139811	0	0.126793	1.79769e+308	0.037261
GRMZM2G140293	0.0895601	0.723274	3.01361	0.0213906
GRMZM2G140328	2.38578	8.13153	1.76907	0.0401639
GRMZM2G140455	1.86813	10.9115	2.54619	0.0036167
GRMZM2G140561	6.26639	22.2627	1.82892	0.0157742
GRMZM2G140600	0.116634	0.663224	2.50751	0.0274116
GRMZM2G140609	7.15279	23.5957	1.72195	0.0242983
GRMZM2G140694	0.372926	1.51576	2.02308	0.0445156
GRMZM2G140811	6.40591	19.744	1.62394	0.0276029
GRMZM2G141277	16.9525	55.5953	1.71346	0.021455
GRMZM2G141383	0.0392509	0.846501	4.43071	0.00526532
GRMZM2G142266	0.798267	3.64178	2.1897	0.0296545
GRMZM2G142898	31.1234	147.642	2.24603	0.0198461
GRMZM2G143258	4.66227	18.7359	2.0067	0.00868855
GRMZM2G143373	6.38663	19.0776	1.57875	0.0380397
GRMZM2G143494	12.5456	40.8745	1.70401	0.0217789
GRMZM2G143625	0.399437	2.04748	2.35781	0.0179084
GRMZM2G143664	12.7559	43.1573	1.75844	0.0266227
GRMZM2G143720	13.2541	41.2238	1.63704	0.0399754
GRMZM2G143788	51.5671	145.121	1.49273	0.0473299
GRMZM2G144421	2.78578	13.4661	2.27318	0.00689985
GRMZM2G144570	0	0.755594	1.79769e+308	0.0313171
GRMZM2G144578	0.808834	3.34899	2.04981	0.0294533
GRMZM2G145374	10.9375	37.5983	1.78139	0.0162063
GRMZM2G145458	3.93098	13.3742	1.7665	0.0402951
GRMZM2G145554	0.124803	0.688501	2.46381	0.040516
GRMZM2G145589	1.42974	5.0856	1.83067	0.0257017
GRMZM2G146015	0.633144	2.44534	1.94943	0.0498932
GRMZM2G146627	0.80625	8.59281	3.41383	0.000254462
GRMZM2G146951	28.6927	83.878	1.54761	0.0433504
GRMZM2G147390	43.034	148.688	1.78875	0.0198628
GRMZM2G147399	0	0.583471	1.79769e+308	0.0386663
GRMZM2G147491	1.26649	5.62888	2.15201	0.013563
GRMZM2G147659	0.863986	7.01293	3.02094	0.00117698
GRMZM2G147966	8.67696	28.114	1.69603	0.0218381
GRMZM2G148064	0	0.774574	1.79769e+308	0.0291218
GRMZM2G148292	0	0.311501	1.79769e+308	0.0468817
GRMZM2G148441	16.0503	146.752	3.19271	4.91323e-05
GRMZM2G148483	1.5786	6.4537	2.03148	0.0254297
GRMZM2G148555	5.2649	17.9562	1.77	0.0165062
GRMZM2G148790	0.517912	2.75669	2.41216	0.0146109
GRMZM2G149060	0.222849	2.23299	3.32483	0.0399883
GRMZM2G149422	0	0.337445	1.79769e+308	0.0339753
GRMZM2G150107	0.509962	13.3943	4.71508	4.24642e-05
GRMZM2G150453	1.26845	5.57185	2.13509	0.021428
GRMZM2G150674	0.551449	2.16926	1.9759	0.0380566
GRMZM2G151227	9.63488	77.1578	3.00147	0.0065905
GRMZM2G151257	8.94387	42.4396	2.24644	0.00261564
GRMZM2G151639	0.414908	1.73654	2.06536	0.042922
GRMZM2G152029	0	0.28138	1.79769e+308	0.0468817
GRMZM2G153040	0	0.405643	1.79769e+308	0.037261
GRMZM2G154300	7.04948	21.5654	1.61313	0.0418704
GRMZM2G154320	0.294921	1.48324	2.33035	0.0401742
GRMZM2G154747	0.22665	1.56177	2.78464	0.0189816
GRMZM2G154870	0.178427	0.990191	2.47237	0.0232274
GRMZM2G155045	0	2.10438	1.79769e+308	0.0468817
GRMZM2G155077	0.756161	4.00347	2.40449	0.00920998
GRMZM2G155111	6.48339	23.6961	1.86983	0.0259843
GRMZM2G155281	13.53	51.7271	1.93476	0.017127
GRMZM2G155517	1.38683	5.13992	1.88996	0.0473873
GRMZM2G155720	0	1.84944	1.79769e+308	0.0313171
GRMZM2G155962	10.8367	34.3651	1.66502	0.0418007
GRMZM2G156760	1.56203	9.45075	2.597	0.00369591
GRMZM2G156761	0.688849	4.41464	2.68004	0.017574
GRMZM2G156937	16.1014	50.9998	1.66331	0.0245074
GRMZM2G157153	8.20297	23.8987	1.54272	0.0388945
GRMZM2G157249	0	0.369386	1.79769e+308	0.0468817
GRMZM2G157269	30.2736	143.326	2.24317	0.0060757
GRMZM2G157481	13.6525	61.8587	2.17981	0.00600722
GRMZM2G157517	6.44918	38.4534	2.57592	0.0013003
GRMZM2G157927	9.27512	36.7535	1.98644	0.0198815
GRMZM2G158232	1.32523	24.5714	4.21266	1.17261e-06
GRMZM2G158429	1.0339	3.58889	1.79544	0.0480801
GRMZM2G159002	4.46956	16.3538	1.87142	0.01695
GRMZM2G159924	19.0699	56.6393	1.57051	0.0417071
GRMZM2G159962	0.191095	1.02949	2.42957	0.043385
GRMZM2G160393	0.735515	3.65048	2.31126	0.0349597
GRMZM2G160444	1.38306	4.85522	1.81167	0.0430379
GRMZM2G160447	51.8039	371.214	2.84112	0.000775877
GRMZM2G160702	7.12011	19.9893	1.48926	0.0429251
GRMZM2G160840	0	0.392974	1.79769e+308	0.037261
GRMZM2G161097	7.67619	31.1925	2.02273	0.00960917
GRMZM2G161787	4.18883	16.8072	2.00446	0.0103603
GRMZM2G162286	1.67568	6.96674	2.05574	0.0177089
GRMZM2G162396	0.0853787	1.63772	4.26167	0.00733585
GRMZM2G162486	56.0113	170.377	1.60494	0.0389489
GRMZM2G162702	45.9234	219.139	2.25455	0.00454484
GRMZM2G162732	13.9783	118.626	3.08516	0.00012516
GRMZM2G162755	7.61121	31.167	2.03382	0.00623342
GRMZM2G163086	12.43	40.7377	1.71254	0.0208254
GRMZM2G163132	0	0.611368	1.79769e+308	0.0414272
GRMZM2G163325	1.09284	10.8562	3.31236	0.00150875
GRMZM2G164062	44.3918	497.455	3.4862	0.00867776
GRMZM2G164440	54.7009	171.496	1.64853	0.0384841
GRMZM2G164539	1.61864	11.5986	2.84109	0.0175999
GRMZM2G165601	0	0.599102	1.79769e+308	0.037261
GRMZM2G166218	42.5453	158.479	1.89722	0.0202357
GRMZM2G166616	0.248682	1.13675	2.19254	0.0452361
GRMZM2G166695	2.50273	10.0159	2.00071	0.00872729
GRMZM2G166767	7.2327	30.4069	2.07179	0.00819231
GRMZM2G167689	5.94458	44.2661	2.89656	0.000757213
GRMZM2G167722	1.24743	6.67722	2.42029	0.00536562
GRMZM2G167794	19.258	58.2075	1.59575	0.0312439
GRMZM2G168651	2.69526	13.0389	2.27433	0.00554016
GRMZM2G169005	6.04749	22.1217	1.87105	0.048237
GRMZM2G169198	0.578955	4.51046	2.96175	0.000584358
GRMZM2G169564	0.0385656	0.43926	3.50969	0.0293235
GRMZM2G169782	0.108652	0.87734	3.01342	0.019131
GRMZM2G170567	3.23446	12.2453	1.92063	0.016239
GRMZM2G171028	11.2722	45.5705	2.01533	0.0240829
GRMZM2G171383	6.46554	22.1757	1.77814	0.0183438
GRMZM2G171559	7.85084	32.7737	2.06162	0.0096621
GRMZM2G171873	8.09962	31.9673	1.98067	0.0212248
GRMZM2G172065	7.0159	28.878	2.04127	0.00705371
GRMZM2G172307	0	0.815461	1.79769e+308	0.0313171
GRMZM2G172410	4.87213	13.7655	1.49843	0.0427959
GRMZM2G172652	6.1827	21.0139	1.76504	0.0208243
GRMZM2G173685	26.1486	128.946	2.30196	0.00489842
GRMZM2G173965	0.621949	2.31871	1.89845	0.0473668
GRMZM2G174048	3.90849	14.4143	1.88282	0.0138081
GRMZM2G174310	0.918085	3.80787	2.05228	0.0315374
GRMZM2G174650	0.234071	1.24821	2.41483	0.0336629
GRMZM2G174673	1.22571	4.75266	1.95512	0.0193823
GRMZM2G174799	31.6983	119.839	1.91862	0.044803
GRMZM2G174837	1.23048	5.37895	2.12811	0.0239915
GRMZM2G175076	19.3027	104.512	2.43679	0.00118914
GRMZM2G175232	3.90062	14.0917	1.85307	0.0210986
GRMZM2G175258	0.0829393	0.897822	3.4363	0.00208467
GRMZM2G175447	23.0666	75.7679	1.71578	0.0210284
GRMZM2G175955	0.537853	2.94434	2.45266	0.017618
GRMZM2G176056	2.71458	37.8161	3.8002	5.4418e-06
GRMZM2G176131	0.331763	2.18868	2.72184	0.0226786
GRMZM2G176182	0.187511	3.60517	4.26502	8.71104e-05
GRMZM2G176307	9.58817	39.5936	2.04594	0.00792091
GRMZM2G176521	18.9689	64.2669	1.76044	0.0170627
GRMZM2G176968	67.1393	319.085	2.24871	0.0336174
GRMZM2G177242	78.6142	331.234	2.07499	0.0108779
GRMZM2G178486	54.7575	245.183	2.16273	0.0152774
GRMZM2G179170	8.66692	35.1531	2.02006	0.0120917
GRMZM2G179842	0.121062	1.62992	3.75099	0.0196237
GRMZM2G180150	4.34369	19.2672	2.14915	0.0135156
GRMZM2G180541	0.0469296	0.519641	3.46895	0.0309271
GRMZM2G180547	0.044107	0.481615	3.4488	0.0322493
GRMZM2G180568	0	1.58978	1.79769e+308	0.0376044
GRMZM2G180605	1.4467	4.58729	1.66488	0.0492531
GRMZM2G180920	27.0116	117.153	2.11675	0.00505805
GRMZM2G181435	0.405794	2.21984	2.45164	0.0247601
GRMZM2G181456	0.226677	3.14778	3.79563	0.000192436
GRMZM2G181566	0.485087	2.37879	2.29391	0.0132728
GRMZM2G181568	3.56944	11.914	1.73889	0.0279842
GRMZM2G300412	1.51237	5.50766	1.86463	0.0350536
GRMZM2G301403	0.339518	1.65369	2.28413	0.0447665
GRMZM2G301512	0.166043	1.46693	3.14317	0.00150286
GRMZM2G301552	0.037889	0.340305	3.16697	0.00780341
GRMZM2G303105	1.42977	5.04906	1.82024	0.0463275
GRMZM2G303964	6.27116	18.0378	1.52422	0.0468023
GRMZM2G304474	1.42026	12.6546	3.15543	0.00650742
GRMZM2G305048	8.76201	41.1542	2.2317	0.00810347
GRMZM2G305066	0	1.08227	1.79769e+308	0.0191368
GRMZM2G305900	0	0.699949	1.79769e+308	0.0181332
GRMZM2G306643	0	0.560275	1.79769e+308	0.037261
GRMZM2G310652	3.99062	22.6491	2.50477	0.00177285
GRMZM2G310868	0	0.259247	1.79769e+308	0.0468817
GRMZM2G311036	0.0424652	1.98457	5.5464	0.000417622
GRMZM2G311347	0	1.09072	1.79769e+308	0.0217504
GRMZM2G312061	0.617993	5.516	3.15796	0.00798065
GRMZM2G312301	0.314965	1.96456	2.64094	0.00547658
GRMZM2G312997	7.43576	49.7006	2.74071	0.000255951
GRMZM2G314233	7.10087	29.5516	2.05717	0.0160594
GRMZM2G314582	0	1.46214	1.79769e+308	0.0291218
GRMZM2G314652	11.3734	37.5893	1.72466	0.0291124
GRMZM2G315806	13.2773	47.0961	1.82664	0.0140419
GRMZM2G315879	1.46661	6.72018	2.19602	0.0234631
GRMZM2G316007	0.292076	1.45167	2.31329	0.0418741
GRMZM2G316030	1.6795	6.03333	1.84492	0.0300971
GRMZM2G316089	0	0.173719	1.79769e+308	0.037261
GRMZM2G316232	1.64311	6.23797	1.92465	0.0314536
GRMZM2G316275	7.67315	23.6609	1.62462	0.0347524
GRMZM2G316721	0	0.758032	1.79769e+308	0.0341804
GRMZM2G316789	1.85023	8.67387	2.22897	0.00983974
GRMZM2G318319	5.10008	15.4621	1.60014	0.0480315
GRMZM2G319625	0.0512255	0.455889	3.15375	0.0164613
GRMZM2G319842	14.4156	69.7894	2.27537	0.00696861
GRMZM2G321041	3.40913	12.5173	1.87645	0.029354
GRMZM2G322618	43.3614	131.309	1.59848	0.0471102
GRMZM2G323415	0.246344	2.34977	3.25378	0.00364997
GRMZM2G323422	1.68747	9.79043	2.53651	0.00509687
GRMZM2G323888	6.3695	21.2892	1.74087	0.0348774
GRMZM2G324157	2.19709	7.25914	1.72421	0.0490924
GRMZM2G324705	3.29807	14.451	2.13147	0.0140031
GRMZM2G325139	0	1.0376	1.79769e+308	0.0291218
GRMZM2G325907	1.94682	15.8164	3.02222	0.000394648
GRMZM2G325938	5.39617	16.0519	1.57273	0.0383109
GRMZM2G326250	1.51233	11.6502	2.9455	0.0253195
GRMZM2G326854	9.36517	45.641	2.28495	0.00213122
GRMZM2G327349	1.52153	6.3528	2.06187	0.0145599
GRMZM2G329029	0	0.292655	1.79769e+308	0.0339753
GRMZM2G330012	0.895091	5.84846	2.70795	0.00361452
GRMZM2G331274	1.1087	5.4326	2.29277	0.0366337
GRMZM2G332259	47.5163	134.098	1.49679	0.0437636
GRMZM2G332522	13.9289	56.4317	2.01842	0.0125916
GRMZM2G332660	0.236184	1.12189	2.24795	0.0298439
GRMZM2G333054	8.52757	27.607	1.69483	0.0387114
GRMZM2G333274	0.542217	2.86194	2.40005	0.0096836
GRMZM2G333399	0.201725	1.22802	2.60587	0.0300354
GRMZM2G333795	2.97865	16.4577	2.46603	0.00252682
GRMZM2G334676	0.176014	1.09095	2.63182	0.0190496
GRMZM2G335000	0.0527974	0.639142	3.5976	0.0262586
GRMZM2G335052	0.0167127	0.176716	3.40241	0.0346433
GRMZM2G335323	10.2144	73.7491	2.85202	0.000273907
GRMZM2G336437	0	0.57581	1.79769e+308	0.0244585
GRMZM2G336448	4.55102	14.6993	1.69148	0.0377888
GRMZM2G336533	0.357202	1.47861	2.04943	0.041203
GRMZM2G336824	1.51825	28.695	4.24032	0.000419431
GRMZM2G336879	3.65102	13.6015	1.89739	0.018907
GRMZM2G341010	0.0726584	7.62515	6.71349	1.49785e-09
GRMZM2G341410	4.11547	31.561	2.93901	0.000155314
GRMZM2G342010	0	1.55375	1.79769e+308	0.0191496
GRMZM2G342107	0.222016	1.20663	2.44225	0.0316976
GRMZM2G342327	0.488325	1.73553	1.82946	0.0460866
GRMZM2G343036	0.198336	1.56315	2.97844	0.0125637
GRMZM2G343157	0.823811	3.99065	2.27624	0.0179271
GRMZM2G347056	47.0119	259.323	2.46365	0.00429613
GRMZM2G348325	4.99538	14.5306	1.54043	0.0405627
GRMZM2G348909	3.81484	12.0192	1.65565	0.0253244
GRMZM2G350397	6.46659	21.8533	1.75677	0.0479161
GRMZM2G351796	0.52174	3.49427	2.74359	0.0379923
GRMZM2G354209	1.6912	7.84588	2.21388	0.0160569
GRMZM2G354558	0.483802	4.43456	3.1963	0.000500474
GRMZM2G355062	0.479124	3.41845	2.83487	0.0121536
GRMZM2G355244	0.795461	4.71383	2.56704	0.00866553
GRMZM2G355846	0.381577	2.06914	2.43899	0.0106266
GRMZM2G357371	1.65622	17.2261	3.37863	0.000248754
GRMZM2G357443	0	0.143843	1.79769e+308	0.0468817
GRMZM2G359260	1.80586	10.6396	2.55869	0.00146425
GRMZM2G359571	4.03819	47.8712	3.56738	0.00028791
GRMZM2G359581	2.10067	21.6796	3.36742	0.00119378
GRMZM2G365423	2.90324	14.5993	2.33016	0.00303294
GRMZM2G365483	3.32777	13.1025	1.97722	0.029986
GRMZM2G366156	0	1.34887	1.79769e+308	0.0414272
GRMZM2G367023	0.777595	4.17451	2.42452	0.0106232
GRMZM2G370081	1.85209	8.87117	2.25997	0.00314893
GRMZM2G370470	1.94067	14.2165	2.87294	0.000706729
GRMZM2G372145	10.2979	35.3909	1.78102	0.0160558
GRMZM2G372684	0.80784	3.32725	2.04219	0.0276993
GRMZM2G373849	6.45157	45.6738	2.82365	0.000398842
GRMZM2G374302	2.40485	44.0014	4.19353	5.30403e-06
GRMZM2G375159	3.46705	18.9573	2.45097	0.00645623
GRMZM2G375762	2.00722	6.91189	1.78388	0.0483938
GRMZM2G379624	14.2478	44.3161	1.63709	0.0287428
GRMZM2G381429	0.07001	0.30782	2.13646	0.0407328
GRMZM2G382038	0.486874	2.31144	2.24717	0.0264367
GRMZM2G384536	1.43655	11.534	3.00521	0.00114044
GRMZM2G384695	1.21437	5.87825	2.27518	0.0389111
GRMZM2G385575	0	0.648864	1.79769e+308	0.0257399
GRMZM2G386113	6.98567	27.6802	1.98638	0.0108578
GRMZM2G386276	0	0.247529	1.79769e+308	0.0225115
GRMZM2G386460	0	0.489087	1.79769e+308	0.0313171
GRMZM2G386667	3.36674	11.6381	1.78943	0.0253164
GRMZM2G387087	0.308714	2.32063	2.91018	0.00249011
GRMZM2G387093	0	0.375128	1.79769e+308	0.0339753
GRMZM2G387383	0.431829	2.7849	2.68909	0.0036386
GRMZM2G388402	2.97324	11.7415	1.98151	0.0379703
GRMZM2G388585	9.97214	28.1884	1.49912	0.0463055
GRMZM2G389582	1.34445	6.02865	2.16482	0.0143806
GRMZM2G390350	0.39933	1.99458	2.32043	0.0495218
GRMZM2G392224	0	2.53256	1.79769e+308	0.0414272
GRMZM2G392345	1.10288	6.85738	2.63638	0.00649034
GRMZM2G396674	0.232211	1.1513	2.30976	0.0342623
GRMZM2G397055	5.1688	19.7919	1.93701	0.0104883
GRMZM2G398996	0.114758	1.17306	3.35361	0.0100935
GRMZM2G399207	1.23062	5.69974	2.21151	0.0215099
GRMZM2G399218	0.665804	5.38217	3.01502	0.00231524
GRMZM2G399584	0	0.767502	1.79769e+308	0.0468817
GRMZM2G399641	1.55518	6.80003	2.12846	0.022484
GRMZM2G399921	0.271325	2.32455	3.09886	0.0411252
GRMZM2G401463	0.355434	2.89791	3.02736	0.0010337
GRMZM2G401883	2.62306	13.3172	2.34397	0.00643098
GRMZM2G402211	0.463172	2.12003	2.19446	0.042917
GRMZM2G406108	3.35158	16.9585	2.3391	0.00666147
GRMZM2G406196	1.57705	5.84992	1.89119	0.0320838
GRMZM2G406974	0.222431	0.949603	2.09397	0.0440152
GRMZM2G407650	0.148526	2.54686	4.09993	0.000171964
GRMZM2G408917	0.870383	8.49485	3.28686	0.000462566
GRMZM2G409499	1.44649	4.4332	1.61579	0.0452195
GRMZM2G410731	11.0294	44.6985	2.01887	0.0195774
GRMZM2G410809	0	0.675393	1.79769e+308	0.0468817
GRMZM2G410839	14.6866	40.9879	1.48069	0.0455265
GRMZM2G411008	0	1.18382	1.79769e+308	0.037261
GRMZM2G411766	0.0569012	0.851681	3.90378	0.0145173
GRMZM2G413162	10.5666	56.4279	2.41689	0.00155551
GRMZM2G413897	87.8037	303.163	1.78774	0.0222966
GRMZM2G414007	0	0.189124	1.79769e+308	0.0413311
GRMZM2G414278	0	0.315049	1.79769e+308	0.037261
GRMZM2G415117	0	0.350901	1.79769e+308	0.0313171
GRMZM2G416622	0.861849	5.25795	2.60899	0.00329229
GRMZM2G418206	4.62054	16.1203	1.80274	0.0149659
GRMZM2G420789	1.35643	5.64423	2.05697	0.0256843
GRMZM2G421137	0.0212592	0.569473	4.74347	0.00277806
GRMZM2G421791	14.9156	41.1063	1.46254	0.0469069
GRMZM2G422240	1.10637	24.3787	4.46172	0.00347833
GRMZM2G422510	1.71858	5.81865	1.75947	0.0263703
GRMZM2G422671	1.30048	5.49628	2.07941	0.02447
GRMZM2G422750	39.4167	571.464	3.85778	0.00024713
GRMZM2G425427	0	0.291376	1.79769e+308	0.0339753
GRMZM2G426467	0.0306167	0.566864	4.21061	0.00832388
GRMZM2G427424	1.59715	6.00916	1.91167	0.0191913
GRMZM2G427836	2.73984	10.892	1.99111	0.0320928
GRMZM2G430947	0.419848	1.76754	2.0738	0.0399202
GRMZM2G431524	1.5398	9.41603	2.61238	0.00587214
GRMZM2G431584	0.0704193	0.526952	2.90363	0.0277626
GRMZM2G431856	0.165404	0.800676	2.27523	0.0453613
GRMZM2G432624	0.481178	2.49556	2.37472	0.0248925
GRMZM2G433551	0	0.176087	1.79769e+308	0.0468817
GRMZM2G436020	0.580026	6.69574	3.52905	0.00278927
GRMZM2G436856	0	1.2056	1.79769e+308	0.0414272
GRMZM2G438243	11.8674	35.4121	1.57724	0.0389566
GRMZM2G438938	3.33834	11.024	1.72344	0.0262319
GRMZM2G440605	0.232753	2.1399	3.20067	0.00280691
GRMZM2G441347	12.0388	58.825	2.28874	0.0185758
GRMZM2G441753	23.1638	140.33	2.59888	0.00063949
GRMZM2G443685	10.7035	37.317	1.80175	0.0210467
GRMZM2G443715	0.111651	0.918708	3.04061	0.01064
GRMZM2G444819	0	0.420995	1.79769e+308	0.0468817
GRMZM2G445338	0.114478	0.701933	2.61626	0.0291776
GRMZM2G445459	0	2.2375	1.79769e+308	0.0128602
GRMZM2G446292	1.45336	18.0083	3.6312	0.00737416
GRMZM2G447238	1.88758	14.4248	2.93394	0.000852844
GRMZM2G447271	18.1213	65.1727	1.84658	0.0143103
GRMZM2G448293	0	0.481516	1.79769e+308	0.0413311
GRMZM2G448511	0	0.361071	1.79769e+308	0.0498175
GRMZM2G450308	0.136206	1.333	3.29081	0.0420675
GRMZM2G450498	4.01167	19.4844	2.28004	0.0273262
GRMZM2G450747	60.484	738.602	3.61017	2.96836e-06
GRMZM2G453139	0.14253	0.912863	2.67913	0.0427449
GRMZM2G453575	0	0.220368	1.79769e+308	0.0414272
GRMZM2G453617	5.90389	47.7241	3.01498	0.000137477
GRMZM2G454594	0.335408	1.72528	2.36284	0.0225239
GRMZM2G455115	0.307072	1.63379	2.41158	0.017907
GRMZM2G456512	0.895105	6.55909	2.87337	0.000516095
GRMZM2G457562	0	0.222652	1.79769e+308	0.0468817
GRMZM2G457789	0.882118	3.93706	2.15808	0.0325115
GRMZM2G458208	6.9369	29.936	2.10952	0.00504119
GRMZM2G458845	2.40954	10.5488	2.13025	0.0141368
GRMZM2G459104	2.02977	11.6062	2.51551	0.0128941
GRMZM2G459304	0.343658	7.5008	4.448	0.00515942
GRMZM2G459503	0.0599281	0.526786	3.13591	0.0467793
GRMZM2G459715	0.237283	1.02235	2.1072	0.0259658
GRMZM2G459820	1.10571	8.01333	2.85743	0.00311335
GRMZM2G460950	3.34147	26.0958	2.96526	0.000310021
GRMZM2G461279	1.7265	9.13191	2.40307	0.00777704
GRMZM2G461496	0	0.956427	1.79769e+308	0.0257285
GRMZM2G463167	0	0.917047	1.79769e+308	0.0414272
GRMZM2G463415	0.0722372	0.770116	3.41426	0.0200476
GRMZM2G463904	0.0465478	0.388862	3.06247	0.0487157
GRMZM2G463913	297.597	1001.78	1.75114	0.0480191
GRMZM2G464891	17.7983	51.3031	1.5273	0.0394505
GRMZM2G467391	0	0.188329	1.79769e+308	0.0414272
GRMZM2G467497	2.60103	15.0598	2.53355	0.0256891
GRMZM2G468410	14.389	44.7935	1.63832	0.0406121
GRMZM2G469298	1.20165	4.226	1.81427	0.0368301
GRMZM2G469313	0.0410169	0.353157	3.10602	0.0179978
GRMZM2G469673	3.57013	16.2295	2.18457	0.0329476
GRMZM2G469679	0.108746	1.07894	3.31058	0.0408488
GRMZM2G470010	0.839698	2.97085	1.82293	0.0435681
GRMZM2G470075	1.46754	13.5798	3.20998	0.00120538
GRMZM2G470914	2.40592	10.3048	2.09865	0.0105669
GRMZM2G470950	0.257844	2.34631	3.18583	0.0498083
GRMZM2G471139	0.437042	1.78996	2.03409	0.0382553
GRMZM2G473356	6.41056	18.7189	1.54597	0.0383454
GRMZM2G475952	0	1.91329	1.79769e+308	0.0252559
GRMZM2G476049	44.5407	230.127	2.36924	0.00443181
GRMZM2G476107	0.0569471	0.787005	3.78868	0.0103943
GRMZM2G476294	0	0.452553	1.79769e+308	0.0386663
GRMZM2G476477	0.0857883	1.72142	4.32667	0.000742528
GRMZM2G476523	0.463632	2.27	2.29164	0.0306759
GRMZM2G479125	15.6327	49.7322	1.66962	0.0240135
GRMZM2G482256	18.0733	75.063	2.05424	0.0232047
GRMZM2G482660	1.02573	4.65151	2.18104	0.0304387
GRMZM2G511571	0.0646259	0.426085	2.72096	0.0199923
GRMZM2G518198	0	0.323939	1.79769e+308	0.0272774
GRMZM2G520811	0.0489624	0.671613	3.77788	0.0182533
GRMZM2G523064	5.25477	24.4095	2.21575	0.00783932
GRMZM2G526706	0	0.708822	1.79769e+308	0.0288866
GRMZM2G527250	0	0.124812	1.79769e+308	0.0468817
GRMZM2G527387	0.223006	1.28472	2.5263	0.015046
GRMZM2G528219	0	0.329993	1.79769e+308	0.0468817
GRMZM2G528814	0.3342	3.4063	3.34942	0.0391756
GRMZM2G533650	0	3.07393	1.79769e+308	0.0313171
GRMZM2G536584	0.0406636	0.386398	3.24828	0.0454937
GRMZM2G536843	0	0.554972	1.79769e+308	0.0471322
GRMZM2G539883	0	1.05032	1.79769e+308	0.0468817
GRMZM2G540538	45.9904	257.723	2.48642	0.00282441
GRMZM2G542272	43.671	358.136	3.03576	6.00799e-05
GRMZM2G542497	1.2031	5.93997	2.3037	0.0355593
GRMZM2G545336	0.969862	3.797	1.96901	0.0299995
GRMZM2G553687	10.7579	35.3713	1.71718	0.025966
GRMZM2G554885	0.0499971	0.492687	3.30075	0.0117268
GRMZM2G557434	0.263574	4.75961	4.17456	0.000357573
GRMZM2G559048	5.29768	38.9984	2.87998	0.000895597
GRMZM2G578141	1.91933	9.40616	2.293	0.0128847
GRMZM2G579294	0	2.58134	1.79769e+308	0.0162464
GRMZM2G580993	3.03671	11.0334	1.86129	0.0272903
GRMZM2G700727	0	2.04049	1.79769e+308	0.0272774
GRMZM2G701449	9.94934	53.0743	2.41534	0.00742189
GRMZM2G702579	0	0.62056	1.79769e+308	0.0468817
GRMZM2G702991	25.5653	73.7651	1.52875	0.0385407
GRMZM2G703214	0	0.689504	1.79769e+308	0.0313171
GRMZM2G703362	8.14407	64.6022	2.98776	0.00286195
GRMZM2G704153	0.401804	4.53547	3.49669	0.0303087
GRMZM5G800679	1.47059	14.0509	3.2562	0.000323821
GRMZM5G800723	2.28274	24.1281	3.40187	0.000152194
GRMZM5G801423	1.61543	20.275	3.64971	2.90347e-05
GRMZM5G801755	1.04232	10.1731	3.28688	0.0120844
GRMZM5G801945	1.38349	6.91744	2.32193	0.012241
GRMZM5G802174	0	0.526875	1.79769e+308	0.0291218
GRMZM5G803982	5.41948	17.702	1.70768	0.0319749
GRMZM5G805563	0.198935	2.44359	3.61864	0.0246556
GRMZM5G806263	0	2.78655	1.79769e+308	0.0468817
GRMZM5G807660	1.03897	5.41703	2.38235	0.0483553
GRMZM5G808865	1.24604	6.32787	2.34437	0.0151309
GRMZM5G812957	6.97088	24.7491	1.82796	0.0427662
GRMZM5G814057	0.094093	0.565358	2.587	0.0314857
GRMZM5G814288	0.315115	1.7332	2.45948	0.0205665
GRMZM5G815098	3.37469	27.9225	3.0486	0.000515505
GRMZM5G815214	0	0.644567	1.79769e+308	0.0414272
GRMZM5G816127	0.0984289	0.95918	3.28465	0.0418828
GRMZM5G816209	2.94123	10.7059	1.86392	0.0299484
GRMZM5G818346	6.85357	107.065	3.96548	0.00362683
GRMZM5G818709	1.58667	6.8064	2.10089	0.0434895
GRMZM5G818936	1.28089	9.61525	2.90817	0.0157902
GRMZM5G819965	0.547794	2.90975	2.40919	0.016986
GRMZM5G820894	1.10084	5.03622	2.19373	0.019285
GRMZM5G821709	0.886542	4.15129	2.2273	0.0223916
GRMZM5G822339	6.14274	28.86	2.23212	0.00366236
GRMZM5G823688	0.0310807	1.47449	5.56806	0.000406582
GRMZM5G828047	0.665327	3.53802	2.41081	0.0466373
GRMZM5G828253	1.24885	5.11925	2.03533	0.046172
GRMZM5G828581	16.7594	54.8929	1.71165	0.048383
GRMZM5G830949	14.2468	42.2919	1.56974	0.0339814
GRMZM5G831102	7.75802	31.098	2.00306	0.0324772
GRMZM5G833253	1.61546	8.27703	2.35717	0.00662076
GRMZM5G833406	2.70427	9.80727	1.85862	0.0215964
GRMZM5G833760	0	0.892726	1.79769e+308	0.0313171
GRMZM5G836233	0	2.28964	1.79769e+308	0.0229592
GRMZM5G837511	2.22253	8.66554	1.96308	0.0191182
GRMZM5G838129	3.31753	13.7801	2.0544	0.0200421
GRMZM5G838140	0	0.77168	1.79769e+308	0.0339753
GRMZM5G838486	3.77187	23.6401	2.64788	0.000720865
GRMZM5G839640	4.78742	36.1844	2.91805	0.00071836
GRMZM5G840145	0.342104	1.76842	2.36996	0.022679
GRMZM5G840610	1.10082	5.0017	2.18384	0.0249184
GRMZM5G841676	0.347168	1.88471	2.44064	0.0322137
GRMZM5G847159	0.141159	1.15765	3.03581	0.0334401
GRMZM5G849535	0.821931	8.14905	3.30954	0.0217396
GRMZM5G850560	0.328122	5.35707	4.02914	0.0118216
GRMZM5G850607	7.07694	29.4067	2.05495	0.0202398
GRMZM5G852016	4.39923	43.4039	3.3025	8.47819e-05
GRMZM5G852447	18.3262	67.5041	1.88107	0.0124314
GRMZM5G853245	15.3115	44.975	1.55451	0.0496491
GRMZM5G853967	5.66292	36.8926	2.70371	0.0405209
GRMZM5G856969	59.3486	195.102	1.71694	0.0273982
GRMZM5G857871	2.00717	13.2461	2.72233	0.00790529
GRMZM5G857881	0	1.28995	1.79769e+308	0.0339753
GRMZM5G858471	7.46402	30.9947	2.054	0.0181207
GRMZM5G858653	0.290814	1.6834	2.53321	0.0139391
GRMZM5G860241	15.8979	107.519	2.75768	0.000460965
GRMZM5G860824	0	0.364465	1.79769e+308	0.0468817
GRMZM5G860827	6.72664	29.91	2.15267	0.020511
GRMZM5G862540	51.2685	201.249	1.97284	0.0380963
GRMZM5G862542	1.94949	5.97846	1.61668	0.0419644
GRMZM5G863454	3.84569	14.9943	1.9631	0.0110976
GRMZM5G864412	0	0.251824	1.79769e+308	0.0468817
GRMZM5G864689	3.99234	14.5583	1.86654	0.0116693
GRMZM5G865934	9.90684	33.8334	1.77195	0.0281319
GRMZM5G869027	0	3.68324	1.79769e+308	0.0150203
GRMZM5G869628	0.0507423	0.529705	3.38393	0.0365842
GRMZM5G870342	53.4821	156.847	1.55223	0.0355161
GRMZM5G870763	0.513576	12.5313	4.60881	0.000994186
GRMZM5G871264	7.18259	42.0132	2.54826	0.00130417
GRMZM5G871834	0.301818	4.82567	3.99898	0.000627528
GRMZM5G872264	1.7665	6.07986	1.78315	0.0248364
GRMZM5G872502	22.5635	89.3061	1.98477	0.015492
GRMZM5G872800	8.69014	33.9943	1.96784	0.0141298
GRMZM5G876137	0	1.1316	1.79769e+308	0.0414272
GRMZM5G877500	20.3564	63.9413	1.65126	0.0404647
GRMZM5G878615	0	0.193001	1.79769e+308	0.0421627
GRMZM5G883985	5.25823	24.7492	2.23473	0.022961
GRMZM5G885329	0	0.370159	1.79769e+308	0.0468817
GRMZM5G888444	0.184666	1.38895	2.911	0.0270845
GRMZM5G888877	2.62018	8.88553	1.76179	0.0308555
GRMZM5G889052	1.486	4.93433	1.73142	0.036789
GRMZM5G892700	0.094919	0.857181	3.17483	0.00743806
GRMZM5G893392	15.0062	46.116	1.61971	0.0320125
GRMZM5G894016	1.54832	9.84363	2.66849	0.0228187
GRMZM5G895383	0.33811	1.55168	2.19826	0.0391253
GRMZM5G896560	2.29082	14.2889	2.64096	0.00172635
GRMZM5G896805	1.64951	5.77803	1.80854	0.0461861
GRMZM5G898668	58.3133	221.448	1.92507	0.0192895

## Sheet: down_in_stem
Supplementary Table S1. Down Regulated Differently Expressed Genes Responded to drought in stem.
Filter conditions:Fold change>2,p value<0.05
gene	stem_control	stem_drought	log2(stem_drought/control)	p_value
GRMZM2G014395	2.3168	0.0208093	-6.79876	7.70055e-05
GRMZM2G506270	650.12	6.27185	-6.69567	2.17604e-14
GRMZM2G480106	6.57018	0.0691507	-6.57004	8.34974e-05
GRMZM2G043695	3.09905	0.0328468	-6.55993	8.59696e-05
GRMZM2G001508	4.08814	0.0453758	-6.49338	0.00561673
GRMZM2G456997	12.5357	0.14471	-6.43674	9.48977e-07
GRMZM2G036048	288.925	3.3649	-6.42399	1.11688e-13
GRMZM2G149273	19.1628	0.244255	-6.29378	1.47986e-09
GRMZM2G142891	1197.15	15.5155	-6.26974	3.94692e-10
GRMZM2G149022	10.0504	0.139861	-6.16712	0.0325538
GRMZM2G060311	29.2086	0.415501	-6.1354	1.05947e-09
GRMZM2G419342	2.16901	0.0314384	-6.10837	0.000439134
GRMZM2G543664	11.051	0.170068	-6.02192	0.000330345
GRMZM2G152079	145.515	2.31079	-5.97664	8.1628e-12
GRMZM2G132690	8.39327	0.138212	-5.92428	5.00143e-07
GRMZM2G004036	12.7686	0.210652	-5.92159	1.45124e-08
GRMZM2G156398	105.937	1.86179	-5.83037	6.79411e-07
GRMZM2G366977	32.4506	0.630638	-5.68529	0.0152532
GRMZM2G308910	5.74716	0.116235	-5.62774	0.000372905
GRMZM2G106980	16.0233	0.328972	-5.60606	1.33649e-09
GRMZM2G059939	1.48287	0.0328199	-5.49768	0.022248
GRMZM2G410978	1.53418	0.033977	-5.49676	0.00115434
GRMZM2G053882	1.44284	0.0320863	-5.49081	0.00198176
GRMZM2G154752	9.01719	0.201419	-5.48441	2.73942e-08
GRMZM2G154090	4.49165	0.107403	-5.38614	1.1888e-06
GRMZM2G031364	1.42423	0.0342542	-5.37776	0.00148097
GRMZM5G889229	26.8156	0.645747	-5.37596	5.52844e-05
GRMZM5G805389	111.42	2.69384	-5.3702	0.000595071
GRMZM2G056329	33.3963	0.815296	-5.35622	1.01855e-08
GRMZM2G147560	4.46118	0.110118	-5.34031	1.9331e-05
GRMZM2G000326	4.86985	0.120878	-5.33226	0.0198517
GRMZM5G842965	4.00377	0.102298	-5.29051	0.00257121
GRMZM2G007698	0.95933	0.0257239	-5.22084	0.00204728
GRMZM2G065989	81.6449	2.20437	-5.21093	2.50805e-06
GRMZM2G045473	2.18417	0.0593022	-5.20286	0.000107268
GRMZM2G114186	6.9376	0.190346	-5.18774	0.000750046
GRMZM2G406951	0.960283	0.0270156	-5.1516	0.00237645
GRMZM2G005269	7.33742	0.207405	-5.14475	0.000126109
GRMZM2G403740	21.5008	0.614028	-5.12994	1.23682e-08
GRMZM2G009633	1.21118	0.03469	-5.12574	0.0257558
GRMZM2G044368	1.83166	0.0528435	-5.11528	0.0263491
GRMZM2G112488	4.53855	0.131169	-5.11273	0.00014533
GRMZM2G096753	3.34051	0.0973611	-5.10058	0.000857381
GRMZM2G108637	8.33801	0.245208	-5.08763	0.000338489
GRMZM2G113800	0.976552	0.0305418	-4.99884	0.00320623
GRMZM2G121264	1.50003	0.047581	-4.97846	0.000219561
GRMZM2G079913	0.728654	0.0231696	-4.97493	0.00337019
GRMZM2G178046	1.72318	0.0550672	-4.96774	0.000229953
GRMZM2G118298	5.79424	0.188202	-4.94427	0.0186895
GRMZM2G050536	1.12731	0.0368219	-4.93618	0.00690788
GRMZM2G123107	3.5573	0.116533	-4.93198	4.24191e-05
GRMZM2G117971	2.29264	0.0755942	-4.92259	0.00502058
GRMZM2G056875	2.41905	0.0813248	-4.8946	4.76434e-05
GRMZM2G136710	1.81923	0.0611999	-4.89366	0.000609783
GRMZM2G059465	57.5222	1.93818	-4.89135	4.00516e-09
GRMZM2G147467	75.0443	2.55136	-4.8784	1.60011e-09
GRMZM2G117942	10.9011	0.373292	-4.86803	6.29968e-06
GRMZM2G387387	0.895447	0.0306781	-4.86732	0.00414407
GRMZM2G349834	1.06138	0.0370821	-4.83908	0.000345036
GRMZM2G159711	1.89186	0.0684449	-4.78872	0.000403249
GRMZM5G885045	2.83485	0.10383	-4.77097	0.006783
GRMZM2G015908	19.5404	0.722176	-4.75797	8.84843e-08
GRMZM2G034407	1.85559	0.0686348	-4.75679	0.00508065
GRMZM2G359298	31.9609	1.19357	-4.74295	7.21358e-09
GRMZM2G170047	7.5416	0.282432	-4.73889	7.6468e-07
GRMZM2G402631	24.1897	0.91363	-4.72664	1.28038e-07
GRMZM2G502350	1.29074	0.0495648	-4.70274	0.00565598
GRMZM2G454424	2.31074	0.0889934	-4.69851	0.000510958
GRMZM2G168552	1601.27	62.5207	-4.67874	8.09093e-07
GRMZM2G141320	24.6334	0.964453	-4.67476	3.29131e-08
GRMZM2G465226	3.08938	0.125081	-4.62638	0.000643532
GRMZM2G030583	12.9341	0.525361	-4.62172	0.000902081
GRMZM2G178074	13.0779	0.544254	-4.5867	7.49693e-07
GRMZM2G060481	53.5468	2.24198	-4.57795	1.53361e-08
GRMZM2G016004	103.122	4.36236	-4.56309	3.60037e-07
GRMZM2G136687	1.74948	0.0754031	-4.53615	0.0103867
GRMZM2G145721	1.5311	0.0662114	-4.53135	0.00789134
GRMZM2G086880	8.3925	0.364312	-4.52585	4.27956e-06
GRMZM2G017869	0.901101	0.0392784	-4.51988	0.00805014
GRMZM2G054115	20.1768	0.88298	-4.51417	8.95309e-05
GRMZM2G009166	0.374772	0.016466	-4.50845	0.00821122
GRMZM2G139834	3.71312	0.163336	-4.50672	0.000117804
GRMZM2G113480	3.97192	0.176923	-4.48864	0.000941713
GRMZM2G118312	7.70747	0.344934	-4.48186	3.05234e-06
GRMZM2G119975	8.59384	0.387304	-4.47176	9.56888e-06
GRMZM2G420001	146.162	6.61621	-4.46542	3.5627e-08
GRMZM2G134735	3.34461	0.15155	-4.46397	0.00103136
GRMZM2G095904	1.0563	0.0479075	-4.46263	0.00888639
GRMZM2G070315	27.2119	1.235	-4.46165	2.35051e-06
GRMZM2G126772	23.2729	1.07067	-4.44207	1.63216e-07
GRMZM2G133169	0.658935	0.0305972	-4.42866	0.00941841
GRMZM2G168502	12.8542	0.597422	-4.42735	1.16627e-06
GRMZM2G031167	17.1495	0.803963	-4.41489	3.55354e-07
GRMZM2G169149	16.1745	0.765364	-4.40143	9.91294e-07
GRMZM2G403076	0.539154	0.0255455	-4.39956	0.00996994
GRMZM5G880541	6.65553	0.316078	-4.3962	0.00995328
GRMZM2G402262	9.41963	0.447618	-4.39533	0.000107257
GRMZM2G057779	6.08317	0.290945	-4.38601	5.67552e-06
GRMZM2G363971	111.694	5.36581	-4.37961	1.19657e-07
GRMZM2G414503	0.832421	0.0410335	-4.34244	0.0110683
GRMZM2G438824	2.08842	0.103824	-4.33019	0.00145516
GRMZM2G031870	1.7693	0.0886251	-4.31932	0.0115039
GRMZM2G140968	4.08759	0.208966	-4.28991	0.00163195
GRMZM2G035790	0.89966	0.0461584	-4.28472	0.00164278
GRMZM2G102079	45.8099	2.37393	-4.27031	1.12854e-07
GRMZM2G395778	3.01679	0.156599	-4.26787	9.60014e-06
GRMZM2G143610	0.912021	0.047507	-4.26285	0.012445
GRMZM2G078667	4.67453	0.244506	-4.25688	0.000501159
GRMZM5G846082	101.283	5.30083	-4.25603	6.40039e-07
GRMZM2G096358	1.61447	0.0850393	-4.24679	0.000521111
GRMZM2G444560	2.16882	0.114552	-4.24284	0.00110115
GRMZM2G054267	11.4577	0.608687	-4.23448	3.98849e-06
GRMZM2G091837	12.5254	0.665873	-4.23346	1.54148e-06
GRMZM2G022606	8.29907	0.445211	-4.22039	7.05128e-05
GRMZM2G170742	135.577	7.29226	-4.2166	1.23375e-07
GRMZM2G084486	1.06762	0.0574329	-4.21638	0.00055765
GRMZM2G157683	21.7403	1.17062	-4.21503	0.000310068
GRMZM2G034153	341.36	18.4044	-4.21317	9.88081e-08
GRMZM2G077914	38.4754	2.07728	-4.21117	2.53652e-06
GRMZM2G145045	2.6604	0.143855	-4.20895	2.03858e-05
GRMZM2G114850	4.62906	0.250688	-4.20675	1.42312e-05
GRMZM2G051984	7.25089	0.39722	-4.19015	4.35752e-06
AC185500.3_FG005	1.44407	0.0791561	-4.1893	0.0142484
GRMZM2G047250	1.43395	0.0787609	-4.18637	0.0383876
GRMZM2G052625	1.04415	0.0580075	-4.16995	0.0148339
GRMZM2G169951	2.51569	0.139982	-4.16764	7.01578e-05
GRMZM2G048904	6.21297	0.346137	-4.16587	0.000108634
GRMZM5G836174	243.814	13.6784	-4.15581	7.30572e-05
GRMZM2G485902	2.46776	0.138932	-4.15075	0.0151662
GRMZM2G158191	1.05748	0.0595918	-4.14937	0.0152
GRMZM2G012865	10.6534	0.601326	-4.14702	0.000104311
GRMZM2G049418	14.5807	0.82404	-4.1452	6.29246e-05
GRMZM2G164454	3.90097	0.222656	-4.13095	0.000157759
GRMZM2G062458	40.3275	2.3058	-4.12843	1.21651e-06
GRMZM2G050709	0.406339	0.023354	-4.12094	0.016215
GRMZM2G305856	281.215	16.4373	-4.09662	0.000130202
GRMZM2G012611	0.853298	0.0499031	-4.09585	0.0262654
GRMZM2G100766	3.82775	0.229896	-4.05745	0.0176061
GRMZM2G006964	4.60182	0.27703	-4.05409	3.36309e-05
GRMZM2G301909	0.820266	0.0495318	-4.04966	0.0181542
GRMZM2G100754	780.205	47.2321	-4.04601	1.01978e-05
GRMZM2G178706	0.845119	0.0512638	-4.04314	0.0275832
GRMZM2G456820	51.1938	3.11255	-4.0398	7.15471e-05
GRMZM2G130053	2.94669	0.17933	-4.03841	0.000755906
GRMZM2G174449	3.01964	0.184074	-4.03602	0.000127816
GRMZM2G171118	69.1388	4.22092	-4.03387	2.22963e-07
GRMZM2G010474	0.46634	0.0286231	-4.02613	0.0190596
GRMZM2G422069	47.5034	2.9231	-4.02246	7.29396e-05
GRMZM2G083179	0.314442	0.0194246	-4.01683	0.0189278
GRMZM2G351232	27.9968	1.74044	-4.00774	3.74682e-05
GRMZM5G840883	20.4692	1.27647	-4.00323	0.0065081
GRMZM2G054936	14.783	0.92306	-4.00137	2.12243e-06
GRMZM2G004694	6.34237	0.396086	-4.00114	0.000132462
GRMZM2G132238	248.386	15.5409	-3.99845	9.40981e-07
GRMZM2G177982	54.0897	3.41958	-3.98346	4.1314e-07
GRMZM2G135722	0.817986	0.0517458	-3.98256	0.00355898
GRMZM2G178645	51.7298	3.28454	-3.97723	3.63888e-07
GRMZM2G145051	0.230307	0.0147304	-3.96669	0.0206647
GRMZM2G064750	0.734333	0.0470593	-3.96388	0.00367027
GRMZM2G475536	22.9351	1.47075	-3.96293	0.000614815
GRMZM2G448672	2.37535	0.152478	-3.96147	0.000548567
GRMZM2G316148	0.729801	0.0471462	-3.95229	0.021371
GRMZM2G112247	13.6719	0.887539	-3.94526	0.000588804
GRMZM2G039246	38.4027	2.50133	-3.94044	2.85798e-06
GRMZM2G419328	30.0353	1.97153	-3.92927	0.00049881
GRMZM2G067000	12.5302	0.824675	-3.92544	4.90849e-06
GRMZM2G087655	2.21697	0.146735	-3.9173	4.59547e-05
GRMZM5G856929	2.45344	0.162633	-3.91512	0.000689717
GRMZM2G110192	62.0961	4.11662	-3.91497	4.17342e-07
GRMZM5G838285	0.834723	0.0554675	-3.91158	0.00428976
GRMZM2G153920	9.69168	0.644436	-3.91064	8.38011e-06
GRMZM5G835039	8.83148	0.591418	-3.90041	7.27818e-05
GRMZM2G172795	1.19378	0.0800023	-3.89935	0.000706032
GRMZM2G013612	2.47897	0.166678	-3.8946	0.000370903
AC205484.3_FG004	5.97695	0.402147	-3.89361	0.0231214
GRMZM2G435393	5.70872	0.384107	-3.89358	0.000704511
GRMZM5G827348	8.5541	0.578398	-3.88648	0.0205362
GRMZM2G425728	0.739073	0.0507681	-3.86372	0.024462
GRMZM2G702599	3.60573	0.247953	-3.86215	0.0239217
GRMZM2G018820	233.391	16.0921	-3.85833	2.84303e-05
GRMZM2G304442	0.992599	0.068868	-3.8493	0.0253314
GRMZM2G035128	1.00047	0.0694699	-3.84815	0.034521
GRMZM2G097297	502.622	35.0199	-3.84322	7.11591e-06
GRMZM2G135849	6.30694	0.439588	-3.84272	3.2322e-05
GRMZM5G886326	6.76177	0.471843	-3.84102	0.00176012
GRMZM2G034611	32.5467	2.27171	-3.84066	1.45341e-06
GRMZM2G176035	2.19425	0.154148	-3.83134	0.00390379
AC191109.3_FG001	2.90119	0.204172	-3.82878	0.0261223
GRMZM2G012076	1.7091	0.120448	-3.82675	0.0262017
GRMZM2G010731	94.4113	6.66342	-3.82463	7.80663e-07
GRMZM2G017249	164.01	11.6707	-3.81282	2.27186e-06
GRMZM2G115716	0.992292	0.070712	-3.81074	0.00532036
GRMZM2G091588	110.905	7.90502	-3.81041	9.47742e-07
GRMZM2G167658	0.913525	0.0651786	-3.80897	0.000221447
GRMZM2G034113	39.2076	2.80569	-3.80471	0.000560861
GRMZM2G078880	0.797548	0.0571374	-3.80306	0.0271436
GRMZM2G013299	9.79832	0.704083	-3.79872	8.70213e-05
GRMZM2G100234	0.177372	0.0127487	-3.79835	0.0273346
GRMZM2G148621	4.43113	0.319377	-3.79434	0.00300517
GRMZM2G337766	0.978404	0.0706664	-3.79133	0.000679788
GRMZM2G108123	0.439676	0.0321257	-3.77464	0.0283121
GRMZM2G044104	1.59845	0.117331	-3.76801	0.00598332
GRMZM5G831843	4.39808	0.325188	-3.75753	0.005995
GRMZM2G092804	3.55964	0.264975	-3.7478	0.000310125
GRMZM2G370026	1.47255	0.110073	-3.74178	0.030756
GRMZM2G146108	1.01056	0.0756574	-3.73953	0.0302811
GRMZM2G013688	15.0145	1.13001	-3.73194	3.12825e-05
GRMZM2G071325	0.417801	0.0315377	-3.72766	0.0308099
GRMZM2G427618	16.9507	1.28118	-3.7258	2.24171e-05
GRMZM2G011598	1.37242	0.104197	-3.71933	0.0025762
GRMZM2G039639	2.91374	0.221825	-3.71538	0.000767492
GRMZM2G131529	10.7512	0.82054	-3.71178	0.00084517
GRMZM2G103231	0.520439	0.0398503	-3.70707	0.0312656
GRMZM2G153240	0.527992	0.0404429	-3.70656	0.03177
GRMZM5G804788	1.10864	0.0850241	-3.70478	0.0318522
GRMZM2G122340	4.65137	0.357054	-3.70344	0.000301748
GRMZM2G013960	8.88124	0.683757	-3.6992	0.000183487
GRMZM2G099382	1.65419	0.127576	-3.6967	0.00247998
GRMZM2G080839	1.67683	0.129367	-3.6962	0.000809675
GRMZM2G165387	26.3222	2.03653	-3.6921	3.19356e-06
GRMZM2G301860	7.20188	0.561427	-3.6812	0.000206193
GRMZM2G093422	2.0786	0.162813	-3.67432	0.00284359
GRMZM2G146234	9.09357	0.713326	-3.67221	3.42238e-05
GRMZM2G002915	178.566	14.0097	-3.67196	2.03745e-05
GRMZM2G360191	1.72812	0.136869	-3.65834	0.00774081
AC204509.4_FG007	3.31939	0.263079	-3.65735	0.0336042
GRMZM2G066918	2.77941	0.220898	-3.65332	0.00764266
GRMZM2G074914	19.9659	1.58762	-3.6526	8.86606e-05
GRMZM2G070011	127.43	10.2265	-3.63932	2.4013e-06
GRMZM2G340654	0.30526	0.0246735	-3.629	0.0355214
GRMZM2G410865	37.1372	3.02276	-3.61893	1.69271e-05
GRMZM2G036072	10.4249	0.849654	-3.61702	0.00178476
GRMZM2G097766	2.1594	0.176341	-3.61419	0.00831786
GRMZM2G141607	2.91974	0.238469	-3.61396	0.00185033
GRMZM5G868715	6.03119	0.49311	-3.61246	0.0444052
GRMZM2G069203	24.8036	2.03169	-3.6098	0.000287703
GRMZM2G039630	1.19516	0.0979909	-3.60841	0.0365791
GRMZM2G071166	35.7659	2.93632	-3.6065	0.0011492
GRMZM2G152089	71.8854	5.92242	-3.60144	1.13804e-05
GRMZM2G529859	2.73025	0.225498	-3.59784	0.0254778
GRMZM2G063392	1.44452	0.119308	-3.59782	0.00139328
GRMZM2G022958	3136.3	259.485	-3.59534	0.000640675
GRMZM2G390826	0.982128	0.081431	-3.59226	0.0368902
GRMZM5G831474	1.59337	0.132154	-3.59179	0.0374519
GRMZM2G032807	34.5628	2.86744	-3.59138	1.17703e-05
GRMZM2G113421	31.6802	2.63145	-3.58965	5.19056e-06
GRMZM2G179616	0.640138	0.0533917	-3.5837	0.0385509
GRMZM2G361893	0.371639	0.0310037	-3.58339	0.0440476
GRMZM2G072652	1.44037	0.120426	-3.58022	0.0380699
GRMZM2G020066	6.654	0.558647	-3.57421	0.000547458
GRMZM2G138259	2.3834	0.201364	-3.56514	0.00130078
GRMZM2G107118	3.93417	0.333569	-3.56	0.0391707
GRMZM2G423472	2.02132	0.172121	-3.5538	0.00560051
GRMZM2G004090	0.338838	0.0289228	-3.55032	0.0493924
GRMZM5G850772	0.316581	0.0271825	-3.54182	0.0408771
GRMZM2G123387	1.76517	0.151602	-3.54144	0.00341989
GRMZM2G327659	1.42444	0.123858	-3.52363	0.000650134
GRMZM2G163578	8.05546	0.701608	-3.52123	0.000237303
GRMZM2G173419	2.44035	0.212744	-3.51989	0.042142
GRMZM2G134205	0.234983	0.0205985	-3.51194	0.0418964
GRMZM2G161521	13.6447	1.19687	-3.51099	0.000195946
GRMZM2G303419	8.14801	0.715766	-3.50889	6.21949e-05
GRMZM2G129058	0.716441	0.0635014	-3.49599	0.00460782
GRMZM2G011160	2.93238	0.262116	-3.4838	0.000222202
GRMZM2G306282	1.08256	0.0970812	-3.47912	0.00484051
AC197429.3_FG001	1.81221	0.164156	-3.46461	0.0454789
GRMZM2G419994	1.63987	0.148804	-3.46209	0.00285057
GRMZM2G068504	0.400745	0.0363741	-3.4617	0.0456605
GRMZM2G085176	3.90405	0.35582	-3.45575	0.000418599
GRMZM2G173669	136.776	12.4726	-3.45498	6.91989e-06
GRMZM2G058595	89.4509	8.21287	-3.44514	5.76904e-06
GRMZM5G890836	2.80882	0.258494	-3.44176	0.0469215
GRMZM2G163533	0.735491	0.0679194	-3.43681	0.0127101
GRMZM2G135165	13.4303	1.25043	-3.425	6.23241e-05
GRMZM2G124890	5.65256	0.529446	-3.41635	0.00019096
GRMZM2G176173	2.45461	0.229952	-3.41609	0.00216277
GRMZM2G701791	0.323358	0.0303553	-3.41311	0.0497382
GRMZM2G079491	1.15685	0.108601	-3.4131	0.00532111
GRMZM2G173063	9.84424	0.924355	-3.41276	0.000617461
GRMZM2G156599	1.85625	0.174447	-3.41153	0.000610632
GRMZM2G148052	1.9687	0.186101	-3.40308	0.000821558
GRMZM2G053284	1.6473	0.155763	-3.40268	0.00143302
GRMZM2G179550	1.54869	0.146657	-3.40054	0.0496221
GRMZM2G114503	153.804	14.6181	-3.39526	8.80388e-06
GRMZM2G008792	6.93515	0.659665	-3.39412	0.00198583
GRMZM2G034810	1.56168	0.149495	-3.38493	0.006338
GRMZM2G335635	119.5	11.4403	-3.38482	0.030193
GRMZM2G305148	34.6491	3.32193	-3.38272	3.60182e-05
GRMZM2G003953	0.875263	0.0839268	-3.38251	0.0320212
GRMZM2G434363	0.413044	0.0397963	-3.37559	0.0143891
GRMZM2G436448	2.82584	0.274151	-3.36563	0.000442794
GRMZM5G864847	4.71767	0.458178	-3.36409	0.00100331
GRMZM2G341366	8.23769	0.801429	-3.36159	0.00395963
GRMZM2G073036	7.96578	0.775437	-3.36073	0.00251115
GRMZM2G028821	15.1882	1.4793	-3.35997	0.000127638
GRMZM2G164761	5.15629	0.503198	-3.35714	0.000140979
GRMZM5G889974	12.1212	1.18681	-3.35238	0.00676246
GRMZM5G829946	35.5153	3.48371	-3.34974	0.000321236
GRMZM2G103610	1.17947	0.115752	-3.34903	0.0448957
GRMZM2G120449	20.6361	2.02808	-3.34699	0.000170263
GRMZM2G066976	0.584068	0.057452	-3.34571	0.014988
GRMZM2G152447	98.4755	9.72434	-3.34009	7.41859e-05
GRMZM2G037998	1.21374	0.119867	-3.33995	0.00712623
GRMZM2G104942	235.676	23.2957	-3.33867	0.00215296
GRMZM2G074238	10.0002	0.991406	-3.33441	0.0253946
GRMZM2G343149	0.692328	0.0686835	-3.33342	0.00723936
GRMZM2G085381	104.354	10.369	-3.33115	9.38463e-05
GRMZM2G034471	122.175	12.1553	-3.32929	0.000192364
GRMZM2G457132	9.57646	0.958146	-3.32118	0.00426877
GRMZM2G115658	0.831663	0.0833009	-3.31959	0.0295812
GRMZM2G449313	0.837968	0.0839904	-3.3186	0.0158237
GRMZM5G875073	72.4537	7.27012	-3.31701	0.016015
GRMZM2G115705	0.445037	0.0447508	-3.31394	0.00758666
AC210596.3_FG003	3.18097	0.321278	-3.30757	0.00112918
GRMZM2G119370	1.36286	0.137822	-3.30575	0.0163771
GRMZM2G025870	9.11215	0.922687	-3.30388	0.000877893
GRMZM2G135877	2.36385	0.240238	-3.2986	0.000992098
GRMZM2G134054	11.5509	1.17403	-3.29846	0.000712025
AC210976.4_FG017	79.154	8.05795	-3.29618	0.000195944
GRMZM2G457287	1.06259	0.108312	-3.29431	0.00789135
GRMZM2G129815	1.48236	0.151686	-3.28873	0.00812342
GRMZM2G072645	1.56026	0.15994	-3.28618	0.0173856
GRMZM5G805732	1.45284	0.149833	-3.27744	0.00328108
GRMZM2G000092	5.77286	0.599355	-3.2678	0.000781884
GRMZM2G074672	34.6275	3.59696	-3.26707	0.000492859
GRMZM5G875238	35.134	3.68448	-3.25333	2.03454e-05
GRMZM2G047616	20.3879	2.14216	-3.25057	8.18424e-05
GRMZM2G174739	4.66603	0.491437	-3.24712	0.00031754
GRMZM2G154245	6.49405	0.686168	-3.24248	0.00682733
GRMZM2G026143	38.3008	4.05472	-3.2397	0.000175741
GRMZM2G380561	24.4701	2.60161	-3.23354	9.40468e-05
GRMZM2G009506	5.00329	0.532099	-3.23311	0.00281376
GRMZM2G124290	2.49491	0.265387	-3.23282	0.0150136
GRMZM2G156026	1.60318	0.170741	-3.23106	0.00202143
GRMZM2G002396	3.03712	0.325453	-3.22218	0.00744713
GRMZM2G384884	0.370574	0.0397343	-3.22131	0.0197273
GRMZM5G827496	3.62336	0.389176	-3.21883	0.000462697
GRMZM2G431006	2.08151	0.223617	-3.21853	0.00284472
GRMZM2G035285	11.4642	1.23217	-3.21786	0.000261301
GRMZM2G381378	2.19611	0.236539	-3.2148	0.00398626
GRMZM2G016312	51.9307	5.61448	-3.20936	0.000123271
GRMZM2G034385	40.8405	4.42647	-3.20577	0.00121623
GRMZM2G081515	27.3718	2.97053	-3.2039	0.000465016
GRMZM2G127134	4.91485	0.533846	-3.20265	0.000626608
GRMZM2G107771	2.01207	0.218726	-3.20148	0.00238019
GRMZM2G458960	31.7131	3.46583	-3.1938	0.00611789
GRMZM2G126261	79.655	8.71361	-3.19242	0.000302029
GRMZM2G332505	56.8529	6.2292	-3.19012	0.000245321
GRMZM2G013581	17.2593	1.89519	-3.18695	0.000155838
GRMZM2G053909	21.3657	2.34851	-3.18548	0.000183302
GRMZM2G031479	0.905013	0.099898	-3.17941	0.00635186
GRMZM2G061016	9.85406	1.08915	-3.17752	0.000568322
GRMZM2G163552	0.736228	0.0815641	-3.17415	0.0104038
GRMZM5G868199	15.9292	1.76483	-3.17407	0.0317229
GRMZM2G113594	5.33815	0.592243	-3.17208	0.0279438
GRMZM2G343972	2.70197	0.29979	-3.17199	0.00071477
GRMZM2G021698	7.66974	0.852457	-3.16948	0.0223747
GRMZM2G031138	2.10738	0.234271	-3.1692	0.00109943
GRMZM2G394783	0.771394	0.085789	-3.1686	0.0108532
GRMZM2G032028	75.5798	8.41135	-3.16759	0.00126084
GRMZM2G025048	0.45976	0.0511953	-3.1668	0.0219032
GRMZM2G431039	0.737064	0.0823492	-3.16196	0.00678899
GRMZM2G004516	16.2048	1.82143	-3.15328	0.000145398
GRMZM2G082434	4.31523	0.486678	-3.1484	0.0105513
GRMZM2G382569	151.394	17.1016	-3.14611	0.000183463
GRMZM2G060057	27.3881	3.10097	-3.14276	0.000168211
GRMZM2G096367	3.14413	0.357403	-3.13704	0.000316288
GRMZM2G076239	4.40832	0.502596	-3.13276	0.00186762
GRMZM2G068179	12.4014	1.41406	-3.13259	0.00540917
GRMZM2G091044	27.6457	3.15446	-3.13159	0.000102773
GRMZM2G126062	3.87358	0.442448	-3.13009	0.00112873
GRMZM5G801307	34.9951	4.00074	-3.12882	0.000308216
GRMZM2G150724	2.75645	0.315257	-3.12821	0.00189715
GRMZM2G012685	1.29498	0.148455	-3.12483	0.00157768
GRMZM2G016370	6.75305	0.774888	-3.12348	0.000433954
GRMZM2G463133	0.626267	0.0719006	-3.1227	0.0244338
GRMZM2G114588	3.92504	0.450719	-3.12241	0.00164445
GRMZM2G333045	9.09088	1.04657	-3.11876	0.000253186
GRMZM2G157120	3.48519	0.401838	-3.11655	0.0024042
GRMZM2G028726	12.0481	1.39362	-3.1119	0.00990553
GRMZM2G000035	14.2122	1.64574	-3.11032	0.000539635
GRMZM2G477503	91.1315	10.5572	-3.10972	4.98753e-05
GRMZM2G074358	3.03471	0.351814	-3.10867	0.00202542
GRMZM2G337048	15.4523	1.80057	-3.10129	0.0011189
GRMZM2G085218	4.19172	0.490928	-3.09396	0.00223907
GRMZM5G831025	4.01391	0.470352	-3.0932	0.0080934
GRMZM2G081053	1.07388	0.126149	-3.08964	0.00780604
GRMZM2G375113	1.80607	0.212337	-3.08843	0.00332601
GRMZM2G313104	4.83947	0.569097	-3.0881	0.00106211
GRMZM2G180262	1.42786	0.168424	-3.08368	0.0134024
GRMZM2G018673	1.23519	0.145808	-3.08259	0.0259736
GRMZM2G026556	23.8421	2.81691	-3.08133	0.00105317
GRMZM2G321290	7.56435	0.902696	-3.0669	0.00315493
GRMZM2G017685	3.88027	0.46388	-3.06433	0.00597911
GRMZM2G088018	24.2116	2.9017	-3.06073	0.000371251
GRMZM2G043154	1.56153	0.187395	-3.0588	0.00477513
GRMZM2G390896	2.53771	0.304746	-3.05785	0.0012476
GRMZM2G033855	4.54571	0.548129	-3.05192	0.00904414
GRMZM2G106177	2.5028	0.302217	-3.04989	0.0142085
GRMZM2G177726	3.32456	0.401957	-3.04805	0.00273675
GRMZM2G054419	0.633737	0.0769905	-3.04113	0.0280447
GRMZM2G145291	10.3435	1.25832	-3.03916	0.00398693
GRMZM2G145158	0.729321	0.0892944	-3.02991	0.0290083
GRMZM5G842909	10.7785	1.3246	-3.02453	0.0150338
GRMZM2G349791	1055.91	129.779	-3.02436	0.0427976
GRMZM2G176206	22.4802	2.764	-3.02383	6.47924e-05
GRMZM2G093090	3.41809	0.420809	-3.02195	0.00530626
GRMZM2G417835	2.2311	0.275094	-3.01976	0.00994515
GRMZM2G123550	0.990015	0.122642	-3.013	0.0101123
GRMZM2G166968	102.905	12.7974	-3.00739	0.0295941
GRMZM2G173870	1.26221	0.158206	-2.99608	0.0308507
GRMZM2G028608	0.979097	0.122751	-2.99572	0.00754808
AC209080.3_FG004	1.48413	0.186781	-2.9902	0.00765946
GRMZM2G063717	0.665569	0.0837978	-2.9896	0.0308159
GRMZM2G423193	3.64111	0.458734	-2.98865	0.0213758
GRMZM2G418651	0.597579	0.0755855	-2.98295	0.0492387
GRMZM2G115480	5.85165	0.741808	-2.97973	0.00136995
GRMZM2G178356	2.81553	0.357015	-2.97935	0.00111111
GRMZM2G131409	54.095	6.86283	-2.97862	0.000116217
GRMZM2G099467	37.0623	4.71426	-2.97485	0.00010973
GRMZM2G085509	1.65381	0.210481	-2.97403	0.0321046
GRMZM2G306919	10.3948	1.32332	-2.97363	0.000538599
GRMZM2G158175	4.20788	0.536666	-2.971	0.00255297
GRMZM2G325462	4.64302	0.593105	-2.9687	0.00402446
GRMZM2G078472	4.72628	0.604507	-2.96687	0.00384339
GRMZM2G129361	3.44348	0.440809	-2.96564	0.00348205
GRMZM2G374309	1.19697	0.153638	-2.96177	0.00490681
GRMZM2G417795	17.0794	2.19303	-2.96126	0.0328508
GRMZM2G011141	2.61873	0.336834	-2.95876	0.00125138
GRMZM2G105085	1.23144	0.158499	-2.9578	0.0330552
GRMZM2G017229	47.3731	6.09801	-2.95766	8.8763e-05
GRMZM2G027495	15.0869	1.94214	-2.95758	0.00476776
GRMZM2G172904	10.1554	1.30845	-2.95631	0.000826475
GRMZM2G132331	37.5791	4.85877	-2.95127	0.000172886
GRMZM2G159119	5.88946	0.761787	-2.95068	0.000723275
GRMZM2G105775	2.10397	0.272321	-2.94973	0.0181747
GRMZM2G117930	0.701163	0.0909107	-2.94723	0.0341944
GRMZM2G066291	43.234	5.61405	-2.94505	0.000111304
GRMZM2G470242	1.99796	0.260247	-2.94058	0.0180754
GRMZM2G116461	20.8992	2.73138	-2.93574	0.00945395
GRMZM2G031613	16.2531	2.1245	-2.93552	0.000416985
GRMZM2G151249	4.37314	0.573033	-2.93198	0.00337473
GRMZM2G341658	11.7605	1.5417	-2.93135	0.000267798
GRMZM2G156529	1.00975	0.132996	-2.92454	0.0362406
GRMZM2G459645	1.79842	0.237199	-2.92256	0.00470531
GRMZM2G348452	12.5324	1.65903	-2.91725	0.0170347
GRMZM2G472226	4.1812	0.553539	-2.91716	0.0193172
GRMZM2G018436	0.791621	0.104975	-2.91477	0.0195934
GRMZM2G553781	6.76379	0.898043	-2.91298	0.0194913
GRMZM2G044194	2.14562	0.285219	-2.91126	0.0197412
GRMZM2G034128	4.36522	0.580664	-2.91028	0.00187383
GRMZM2G027478	140.694	18.7282	-2.90928	0.00204102
GRMZM2G073805	14.8164	1.97906	-2.90431	0.000226182
GRMZM5G812425	0.588718	0.0786375	-2.90429	0.0375516
GRMZM2G302080	1.33734	0.178686	-2.90386	0.00941913
GRMZM5G820270	1.94095	0.259526	-2.90281	0.00750994
AC217358.3_FG009	2.52206	0.337353	-2.90227	0.0135549
GRMZM2G457685	0.812734	0.108819	-2.90086	0.036584
GRMZM2G061758	0.916081	0.122769	-2.89953	0.0391214
GRMZM2G138770	8.75927	1.17634	-2.89651	0.000440816
GRMZM2G343428	0.302644	0.0406837	-2.8951	0.0381598
GRMZM2G176430	0.981483	0.132054	-2.89383	0.00985777
GRMZM2G040840	1.41088	0.190162	-2.8913	0.0100595
GRMZM2G118497	65.3097	8.8058	-2.89077	0.00270771
GRMZM2G114552	13.9761	1.89015	-2.88639	0.00394602
GRMZM2G151567	15.0987	2.04352	-2.8853	0.000219102
GRMZM2G074546	8.54498	1.15757	-2.88397	0.0105676
GRMZM2G163172	0.656732	0.0890652	-2.88237	0.0212027
GRMZM2G118090	10.0282	1.36103	-2.88129	0.00184878
GRMZM2G474602	22.4672	3.04971	-2.88108	0.000917718
GRMZM2G551565	16.8333	2.29124	-2.87712	0.000949065
GRMZM2G174128	0.262908	0.0357861	-2.87709	0.0381492
GRMZM5G891944	2.81593	0.383596	-2.87595	0.013032
GRMZM2G046994	0.80134	0.109408	-2.87269	0.0351604
GRMZM2G067886	1.59595	0.218	-2.87201	0.0246955
GRMZM5G864903	17.6423	2.42901	-2.8606	0.000325279
GRMZM2G110153	5.19568	0.715667	-2.85995	0.00161689
GRMZM2G062318	0.542215	0.0747704	-2.85832	0.0183164
AC215260.3_FG003	7.75723	1.07333	-2.85344	0.00120665
GRMZM2G349185	1.4964	0.208275	-2.84494	0.00728444
GRMZM2G135332	1.10383	0.153819	-2.84321	0.0153338
GRMZM2G384913	1.56063	0.217614	-2.84229	0.0418189
GRMZM2G078773	3.06074	0.429111	-2.83446	0.0406212
GRMZM2G437578	1.38005	0.193509	-2.83424	0.00342407
GRMZM2G067448	1.31359	0.184208	-2.83411	0.0417013
GRMZM2G004305	4.35249	0.61486	-2.82351	0.00307474
GRMZM5G863146	2.08757	0.29603	-2.81801	0.0122065
GRMZM5G875564	68.7662	9.75494	-2.81749	0.000788882
GRMZM2G088028	10.1294	1.43727	-2.81715	0.0016566
GRMZM2G157982	6.06755	0.86778	-2.80571	0.00442317
GRMZM2G117497	0.894715	0.128991	-2.79416	0.0454081
GRMZM2G050730	478.389	69.0041	-2.79343	0.00120471
GRMZM2G050208	12.7051	1.83301	-2.79312	0.00304989
GRMZM5G816289	9.73058	1.40604	-2.79088	0.00771569
GRMZM2G399541	1.05016	0.152135	-2.78718	0.0459491
GRMZM2G069325	3.72784	0.541002	-2.78464	0.00782435
GRMZM2G468428	3.34372	0.485308	-2.78448	0.0178531
GRMZM2G089525	0.469541	0.0681573	-2.78431	0.0461737
GRMZM2G123104	9.60962	1.39817	-2.78094	0.000976039
GRMZM2G468740	8.9462	1.30221	-2.78032	0.00170209
GRMZM2G318299	1.23945	0.180486	-2.77974	0.0168733
GRMZM2G020761	7.8617	1.14557	-2.77878	0.00189906
GRMZM2G102720	0.825517	0.120347	-2.7781	0.0459078
GRMZM2G013481	1.14754	0.167925	-2.77266	0.0109465
GRMZM2G325650	29.2818	4.28681	-2.77202	0.000306339
GRMZM5G834260	8.73817	1.28007	-2.77111	0.00144296
GRMZM2G048136	11.0278	1.61645	-2.77025	0.010917
GRMZM2G103972	0.537116	0.0789693	-2.76587	0.0139992
GRMZM2G307637	0.879725	0.129494	-2.76417	0.0477735
GRMZM2G356839	36.164	5.3236	-2.76408	0.00846079
GRMZM2G420988	0.55421	0.0818227	-2.75986	0.0476586
GRMZM2G325477	12.7163	1.87917	-2.75851	0.0109375
GRMZM5G866334	63.3552	9.37051	-2.75726	0.000242141
GRMZM2G390345	7.0376	1.04157	-2.75632	0.0020936
GRMZM2G176568	5.91077	0.876047	-2.75427	0.00516647
GRMZM2G326270	85.387	12.6779	-2.7517	0.000977474
GRMZM2G091124	41.7239	6.19708	-2.75122	0.000379366
GRMZM2G099023	0.513275	0.0762447	-2.75102	0.0284729
GRMZM2G169329	62.8655	9.33861	-2.75099	0.000265332
GRMZM2G400806	0.653284	0.0970964	-2.75022	0.0276456
GRMZM2G001696	69.9016	10.3908	-2.75001	0.000653927
GRMZM2G173597	10.024	1.49404	-2.74617	0.0312043
GRMZM2G450866	337.717	50.5298	-2.74061	0.000429888
GRMZM2G057386	1.17522	0.176101	-2.73845	0.0150831
GRMZM2G168371	1.59457	0.239122	-2.73735	0.026304
GRMZM2G427408	0.656518	0.0985209	-2.73633	0.0147644
GRMZM2G010447	40.7488	6.122	-2.73468	0.00204688
GRMZM5G872754	18.213	2.74013	-2.73265	0.0132577
GRMZM2G055545	1.01666	0.153237	-2.73001	0.0178353
AC149828.2_FG004	4.86643	0.73392	-2.72917	0.0199568
GRMZM2G020419	3.34931	0.505738	-2.7274	0.0154963
GRMZM2G140924	28.1407	4.25154	-2.7266	0.000398482
GRMZM2G075502	64.7957	9.82043	-2.72204	0.000459244
GRMZM2G121700	37.9618	5.76143	-2.72005	0.00226732
GRMZM2G145075	2.71003	0.411391	-2.71973	0.00219781
GRMZM2G536803	5.29726	0.804797	-2.71855	0.0140864
GRMZM2G109830	0.775393	0.117955	-2.7167	0.0241699
AC202435.3_FG003	3.14426	0.478355	-2.71657	0.00384531
GRMZM2G076943	33.9677	5.18733	-2.7111	0.000305369
GRMZM2G432583	4.93736	0.754069	-2.71097	0.00314181
GRMZM2G361855	2.09109	0.319594	-2.70994	0.00486236
GRMZM2G152290	2.00141	0.306149	-2.70871	0.00595561
GRMZM2G313058	3.41002	0.521701	-2.70849	0.00565212
GRMZM2G151230	1.25946	0.193916	-2.6993	0.0218422
GRMZM2G076987	45.4243	7.00365	-2.69728	0.000330924
GRMZM2G113228	5.40396	0.833894	-2.69608	0.0136776
GRMZM2G313761	0.29929	0.0462215	-2.69491	0.0315128
GRMZM2G087662	5.90002	0.912925	-2.69215	0.00473898
GRMZM2G426917	0.659311	0.102204	-2.6895	0.0133334
GRMZM2G114801	8.71603	1.3521	-2.68847	0.0132266
GRMZM2G118992	6.14515	0.954634	-2.68643	0.0224794
GRMZM5G832939	71.4586	11.1077	-2.68555	0.000340211
GRMZM2G104783	38.9702	6.06437	-2.68394	0.000345422
GRMZM2G054050	24.4598	3.82671	-2.67624	0.000432496
GRMZM2G115504	2.44276	0.382439	-2.67521	0.00555011
GRMZM2G139399	2.68584	0.421054	-2.67329	0.0177913
GRMZM2G166976	11.5889	1.819	-2.67153	0.000713744
GRMZM2G066636	77.8265	12.2174	-2.67133	0.000855453
GRMZM2G122447	4.47383	0.703849	-2.66817	0.00260613
GRMZM2G090269	2.64328	0.416467	-2.66606	0.0103919
GRMZM2G004060	89.8116	14.1839	-2.66264	0.00082311
GRMZM2G319781	14.822	2.34582	-2.65958	0.00121411
GRMZM5G866121	4.38055	0.693695	-2.65874	0.0239054
GRMZM2G059012	0.259433	0.0411106	-2.65778	0.0339297
GRMZM2G104836	7.90505	1.25617	-2.65374	0.00245068
GRMZM2G073884	0.654794	0.10423	-2.65127	0.0123888
GRMZM2G122172	0.729345	0.116278	-2.64902	0.0188533
GRMZM2G457937	2.4978	0.398454	-2.64817	0.0342495
GRMZM2G341309	25.6108	4.08876	-2.64701	0.00111885
GRMZM2G002542	1.26634	0.202417	-2.64526	0.0110056
GRMZM2G097854	75.7985	12.1191	-2.64488	0.0027204
GRMZM2G087740	1.64143	0.263282	-2.64027	0.0347889
GRMZM2G007477	28.2881	4.54073	-2.6392	0.00290296
GRMZM2G019056	15.7341	2.52737	-2.63819	0.00273304
GRMZM2G063276	33.0196	5.30656	-2.63747	0.00104719
GRMZM2G152477	13.6629	2.19611	-2.63724	0.00161939
GRMZM2G115630	1.27048	0.20446	-2.63548	0.018862
GRMZM2G140107	1.97682	0.318316	-2.63465	0.0026945
GRMZM2G055334	6.24267	1.00727	-2.63171	0.00769151
AC217358.3_FG008	3.1298	0.505936	-2.62904	0.0163649
GRMZM2G083539	1.99554	0.323454	-2.62515	0.0194663
GRMZM2G158117	3.99014	0.646881	-2.62487	0.0116385
GRMZM2G126496	7.93828	1.2879	-2.62381	0.0365356
GRMZM2G456547	0.861718	0.139815	-2.62369	0.0258222
GRMZM2G116079	45.8882	7.45651	-2.62155	0.00767451
GRMZM2G084248	1.23479	0.200779	-2.62058	0.00498106
GRMZM5G853479	20.3367	3.30698	-2.6205	0.00375372
GRMZM2G431018	0.79838	0.129848	-2.62026	0.0180687
GRMZM2G021106	43.2676	7.05377	-2.61682	0.0132943
GRMZM2G444178	9.02839	1.47382	-2.61491	0.00328422
GRMZM2G098319	1.94836	0.318995	-2.61066	0.00566453
GRMZM2G042639	17.7162	2.90116	-2.61037	0.0322383
GRMZM2G140752	0.391693	0.0641732	-2.60968	0.0381633
GRMZM2G093826	2.66959	0.437962	-2.60774	0.0038076
GRMZM2G001631	8.02812	1.3197	-2.60486	0.00222454
GRMZM2G118078	7.70624	1.26741	-2.60415	0.00604317
GRMZM2G089528	26.8923	4.42532	-2.60334	0.000608488
GRMZM2G147752	0.555991	0.0915503	-2.60242	0.0340188
GRMZM2G041636	1.70116	0.280213	-2.60192	0.0273049
AC194965.4_FG004	21.3967	3.52577	-2.60138	0.00385922
GRMZM2G057611	4.20107	0.693127	-2.59956	0.0113691
GRMZM2G058868	3.64764	0.604156	-2.59397	0.00581134
GRMZM2G703753	92.4111	15.33	-2.59171	0.00066889
GRMZM2G412885	48.1546	8.00312	-2.58904	0.00678829
GRMZM2G068947	41.3797	6.88472	-2.58745	0.00062716
GRMZM2G404769	18.3171	3.05114	-2.58577	0.000931012
GRMZM2G037485	19.9371	3.33419	-2.58005	0.00149774
GRMZM2G132489	0.748818	0.125398	-2.5781	0.0346472
GRMZM2G143050	31.3983	5.26691	-2.57566	0.000931754
GRMZM2G035105	0.54721	0.0918316	-2.57503	0.0481041
GRMZM2G459663	9.08514	1.52828	-2.5716	0.0103179
GRMZM2G171648	59.7584	10.0567	-2.57098	0.00107859
GRMZM2G059502	40.5209	6.82881	-2.56896	0.00905174
GRMZM2G020859	3.8426	0.647907	-2.56822	0.00286702
AY530952.1_FG001	0.803026	0.135502	-2.56713	0.0187061
GRMZM2G085974	10.7177	1.81112	-2.56504	0.00205974
GRMZM2G093346	1.25768	0.212758	-2.56348	0.0186506
GRMZM2G363429	3.82088	0.647649	-2.56062	0.0265891
GRMZM2G135013	2.78849	0.473288	-2.55869	0.032548
GRMZM2G135091	150.692	25.5841	-2.55829	0.00266568
GRMZM2G436295	39.819	6.77046	-2.55613	0.00153696
GRMZM2G098460	15.8139	2.69033	-2.55534	0.00280732
GRMZM2G404965	6.77792	1.15342	-2.55493	0.0142977
GRMZM2G175874	4.07007	0.694947	-2.55008	0.0135117
GRMZM2G180324	4.03419	0.69036	-2.54686	0.00543907
GRMZM2G137108	172.827	29.62	-2.54468	0.00417052
GRMZM2G417072	12.4439	2.13333	-2.54427	0.00149906
GRMZM2G032218	3.88047	0.665587	-2.54353	0.00981914
GRMZM2G131315	7.25783	1.24749	-2.54051	0.0030303
GRMZM2G108609	5.79844	0.996843	-2.54023	0.0246
AC205362.4_FG002	19.3503	3.32765	-2.53978	0.00176447
GRMZM2G155502	29.0875	5.00743	-2.53825	0.00279457
GRMZM2G153458	6.09051	1.04883	-2.53778	0.0088601
GRMZM2G143046	0.789469	0.136176	-2.53541	0.0395247
GRMZM2G041527	1.46674	0.253063	-2.53505	0.00796336
GRMZM2G479546	0.538266	0.0928937	-2.53467	0.0440613
GRMZM2G431021	0.246172	0.0425551	-2.53226	0.0317106
GRMZM2G308619	1.8791	0.325619	-2.52879	0.010043
GRMZM2G146913	17.9116	3.10744	-2.52709	0.00236394
GRMZM2G164715	13.7936	2.39788	-2.52416	0.00198687
GRMZM5G862594	1.92587	0.335092	-2.52288	0.0316519
GRMZM2G400167	25.2737	4.40167	-2.52151	0.00257235
GRMZM2G407223	2.1018	0.366419	-2.52006	0.0276246
GRMZM2G047262	1.26307	0.220602	-2.51741	0.014145
GRMZM2G329002	6.74447	1.17865	-2.51657	0.00405627
AC203957.3_FG004	110.859	19.3914	-2.51523	0.000831096
GRMZM2G147221	22.9711	4.02115	-2.51414	0.00221566
GRMZM2G093175	3.77201	0.660526	-2.51365	0.00504471
GRMZM2G459110	0.87261	0.153386	-2.50817	0.0187311
GRMZM2G102961	1.40431	0.247398	-2.50496	0.0163442
GRMZM2G121928	1.8914	0.333283	-2.50464	0.0267551
GRMZM2G176433	29.8645	5.2627	-2.50456	0.00718094
GRMZM2G315848	24.9446	4.40308	-2.50214	0.000980743
GRMZM2G124954	2.43361	0.430181	-2.50008	0.0158847
GRMZM2G145313	0.811168	0.143438	-2.49958	0.0272691
GRMZM5G878097	2.44862	0.433191	-2.49889	0.0337661
GRMZM2G165960	1.16024	0.205433	-2.49769	0.015201
GRMZM2G126975	7.52891	1.33337	-2.49737	0.00402111
GRMZM2G039094	10.4653	1.85418	-2.49676	0.00219396
GRMZM2G147787	4.8476	0.859575	-2.49557	0.0129438
GRMZM2G035848	8.74932	1.55382	-2.49335	0.00632651
GRMZM2G095873	8.48127	1.5112	-2.48859	0.00554304
GRMZM2G413687	1.15518	0.205918	-2.48798	0.0358239
GRMZM2G384661	52.1556	9.29912	-2.48766	0.00217262
GRMZM2G023952	1.04186	0.185811	-2.48725	0.0231347
GRMZM2G464157	1.35536	0.24184	-2.48655	0.023028
GRMZM2G170307	81.0137	14.4663	-2.48547	0.000894349
GRMZM2G161459	13.4686	2.40566	-2.4851	0.00413283
GRMZM2G407495	194.936	34.8753	-2.48272	0.00415442
GRMZM2G382035	4.26347	0.762831	-2.48259	0.0172249
GRMZM2G112598	0.80468	0.144032	-2.48202	0.0200008
GRMZM5G856011	2.99303	0.53778	-2.47652	0.00572277
GRMZM2G181507	1.79736	0.323196	-2.4754	0.0111122
GRMZM2G000221	75.3752	13.5634	-2.47437	0.00131619
GRMZM2G120587	39.1715	7.05787	-2.4725	0.000942996
GRMZM5G880849	24.3094	4.38336	-2.4714	0.0337134
GRMZM2G398854	11.2113	2.02392	-2.46973	0.00192689
GRMZM2G175576	3.36651	0.608957	-2.46684	0.00719546
GRMZM2G146161	1.67779	0.304023	-2.46431	0.0125306
GRMZM2G368491	10.5028	1.90467	-2.46317	0.0199893
GRMZM2G008202	4.28406	0.777022	-2.46295	0.0265727
GRMZM2G088469	11.5971	2.10513	-2.46179	0.00236011
GRMZM2G580812	4.84279	0.880262	-2.45983	0.0208941
GRMZM2G457929	16.1665	2.93968	-2.45928	0.00169574
GRMZM2G018707	5.16348	0.940103	-2.45745	0.00450984
GRMZM2G054900	4.80497	0.875889	-2.45571	0.0050743
GRMZM2G156255	0.436934	0.0796526	-2.45562	0.0392948
GRMZM5G862799	2.15075	0.392332	-2.45469	0.03293
GRMZM2G074395	1.57356	0.288009	-2.44984	0.0171591
GRMZM2G302074	73.3865	13.4402	-2.44896	0.00105402
GRMZM2G394027	3.74025	0.685244	-2.44844	0.00525661
GRMZM2G304712	3.62499	0.664339	-2.44799	0.00654339
GRMZM2G047139	45.8439	8.4047	-2.44746	0.00610598
GRMZM2G058734	3.95919	0.727655	-2.44388	0.00373584
GRMZM2G165192	2.00209	0.368286	-2.44261	0.0122271
GRMZM2G084369	24.8763	4.59422	-2.43688	0.00669283
GRMZM2G035579	71.5683	13.2213	-2.43646	0.00118782
GRMZM2G049990	6.39655	1.18352	-2.43421	0.0134703
AC198353.5_FG001	62.0467	11.5114	-2.43029	0.00113244
GRMZM2G147256	2.00679	0.373233	-2.42674	0.0282475
GRMZM2G012546	2.28334	0.425469	-2.42402	0.0185862
GRMZM2G137821	15.0538	2.81538	-2.41873	0.00658857
GRMZM2G041356	28.9916	5.44203	-2.41342	0.00154314
GRMZM2G142544	66.0809	12.4387	-2.40939	0.00287988
GRMZM2G009724	9.73509	1.83306	-2.40894	0.00970825
GRMZM2G363116	15.0149	2.82762	-2.40873	0.00414695
GRMZM2G104710	3.75566	0.70752	-2.40822	0.00887116
GRMZM2G477829	6.87217	1.29488	-2.40794	0.0252203
GRMZM2G035222	47.4403	8.94831	-2.40643	0.00125018
GRMZM2G104366	0.990732	0.187495	-2.40164	0.0288625
GRMZM2G172826	176.917	33.5567	-2.3984	0.00767501
GRMZM2G042323	7.6455	1.45028	-2.39828	0.0129016
GRMZM2G425999	1.14895	0.218243	-2.39631	0.0179176
GRMZM2G103773	7.4575	1.41764	-2.3952	0.00653176
GRMZM2G070912	894.467	170.19	-2.39388	0.00188723
GRMZM2G172429	0.234087	0.0446278	-2.39103	0.0436819
GRMZM2G104655	2.47835	0.472563	-2.3908	0.00797132
GRMZM2G017207	17.1144	3.26423	-2.3904	0.00177541
GRMZM2G064406	1.95495	0.373011	-2.38984	0.0141011
GRMZM2G082686	2.42028	0.462682	-2.38708	0.0230338
GRMZM2G098346	64.6911	12.3707	-2.38664	0.001435
GRMZM2G086856	5.05001	0.967	-2.3847	0.00904147
GRMZM2G099003	7.33614	1.40495	-2.3845	0.0053337
GRMZM2G094273	13.8612	2.65567	-2.38391	0.00315413
GRMZM2G057140	2.73925	0.525535	-2.38192	0.00762505
GRMZM2G030116	0.759983	0.145921	-2.38078	0.045094
GRMZM2G308238	0.277166	0.0532558	-2.37974	0.0350975
GRMZM5G805480	1.99374	0.38365	-2.37761	0.0170453
GRMZM2G501810	3.04073	0.586304	-2.3747	0.0359626
GRMZM2G301932	14.2157	2.74835	-2.37085	0.00349726
GRMZM2G472643	169.264	32.8045	-2.36731	0.00823603
GRMZM2G058310	193.914	37.5983	-2.36668	0.0356822
GRMZM2G090744	6.81504	1.32146	-2.36659	0.022152
GRMZM2G466044	4.72653	0.920172	-2.3608	0.00920005
GRMZM2G169093	0.246822	0.0481663	-2.35737	0.0458858
GRMZM2G085939	25.3647	4.95769	-2.35508	0.00209387
GRMZM2G073244	1.20584	0.235724	-2.35487	0.0319179
GRMZM2G045645	0.657237	0.128531	-2.3543	0.0381687
GRMZM2G060723	7.72513	1.51173	-2.35336	0.00962163
GRMZM2G347488	4.47686	0.87652	-2.35263	0.0129202
GRMZM2G119755	35.9919	7.05061	-2.35185	0.00322398
GRMZM2G052667	92.2079	18.081	-2.35041	0.00450806
GRMZM2G001005	2.60967	0.51235	-2.34867	0.0373291
GRMZM2G400281	4.288	0.843043	-2.34663	0.0167035
GRMZM2G449257	3.39737	0.668909	-2.34453	0.0150366
AC206611.3_FG003	1.48629	0.29337	-2.34092	0.0315571
GRMZM2G118428	3.52053	0.695886	-2.33887	0.0127794
GRMZM2G475948	9.07186	1.79401	-2.33821	0.00338692
GRMZM2G145109	1.29024	0.256392	-2.33122	0.0139124
GRMZM2G105269	1.66237	0.331811	-2.32481	0.0498481
AC233888.1_FG001	2.4404	0.487489	-2.32368	0.0176883
GRMZM2G093418	2.91307	0.584747	-2.31666	0.0273968
GRMZM2G339091	2.00366	0.402612	-2.31518	0.0174627
GRMZM2G024391	54.7113	10.9959	-2.31487	0.00331253
GRMZM2G102737	77.8459	15.6668	-2.31291	0.00199265
GRMZM2G036605	21.9414	4.4287	-2.3087	0.00845656
GRMZM5G811095	2.03835	0.411507	-2.30841	0.0271927
GRMZM2G037209	35.7228	7.22093	-2.30659	0.00375779
GRMZM2G451147	2.14207	0.432992	-2.30659	0.0207551
GRMZM2G150260	5.03039	1.01732	-2.3059	0.0174025
GRMZM2G158013	58.6589	11.8769	-2.30419	0.00228393
GRMZM2G167018	26.9618	5.46041	-2.30383	0.00285713
AC206957.1_FG005	0.745512	0.151014	-2.30355	0.0421974
GRMZM5G876022	12.0695	2.44889	-2.30117	0.00758268
GRMZM2G154789	297.633	60.4021	-2.30086	0.00243055
GRMZM2G137891	18.5273	3.76116	-2.30041	0.00598494
GRMZM2G148090	60.2098	12.2265	-2.29998	0.010223
GRMZM2G088601	23.9183	4.88975	-2.29028	0.010141
GRMZM2G065203	11.4517	2.34785	-2.28615	0.00438576
GRMZM2G046755	3.23014	0.66276	-2.28504	0.00824862
GRMZM2G068808	42.7784	8.78724	-2.2834	0.00812757
GRMZM2G057011	10.5949	2.1776	-2.28256	0.00700765
GRMZM2G136857	76.4556	15.734	-2.28073	0.00782066
GRMZM2G071219	6.73234	1.38616	-2.28001	0.0173282
GRMZM5G870932	50.3946	10.3771	-2.27986	0.00283382
GRMZM2G091456	47.1321	9.74449	-2.27405	0.00414698
GRMZM2G057766	1.74058	0.360472	-2.27161	0.0341632
GRMZM2G354610	55.9462	11.6061	-2.26915	0.0275563
GRMZM2G478568	57.876	12.0299	-2.26634	0.00230281
GRMZM2G145655	2.25116	0.468007	-2.26607	0.0311286
GRMZM2G060940	75.1527	15.6425	-2.26435	0.0106888
GRMZM2G445575	11.2463	2.342	-2.26364	0.0072569
GRMZM2G072890	7.21793	1.50355	-2.26321	0.0146647
GRMZM2G340383	1.71874	0.358169	-2.26264	0.0307127
GRMZM2G079219	0.548037	0.114209	-2.2626	0.0392677
GRMZM2G092137	83.4505	17.3919	-2.26251	0.0172158
GRMZM2G070761	7.39613	1.54531	-2.25887	0.00950867
GRMZM2G179349	56.4677	11.7989	-2.25877	0.00411871
GRMZM2G047613	11.6701	2.44332	-2.2559	0.0079713
GRMZM2G075563	1.63045	0.341393	-2.25577	0.0265589
GRMZM2G175423	73.6369	15.4204	-2.25559	0.00458318
GRMZM2G089562	15.4773	3.24262	-2.25492	0.00901612
GRMZM5G814389	1.49545	0.313339	-2.25478	0.0288745
GRMZM2G474119	28.4951	5.9808	-2.25231	0.00696327
GRMZM5G843748	7.9122	1.6616	-2.2515	0.00929645
GRMZM2G001332	24.7394	5.19663	-2.25116	0.0252745
GRMZM2G340656	86.3204	18.1899	-2.24657	0.0360687
GRMZM2G371167	44.8679	9.45576	-2.24642	0.00340642
GRMZM2G126742	1.08564	0.229055	-2.24478	0.0361324
GRMZM2G125268	8.92599	1.88438	-2.24392	0.0135327
GRMZM2G061568	21.4909	4.54643	-2.24092	0.0210556
GRMZM2G070849	2.34788	0.497293	-2.23919	0.0178726
GRMZM2G056762	17.9899	3.82687	-2.23295	0.0203415
GRMZM2G391288	0.697096	0.148349	-2.23236	0.0367793
GRMZM2G063522	3.2895	0.700385	-2.23165	0.015649
GRMZM2G052671	23.1057	4.92096	-2.23124	0.00457803
GRMZM2G702229	15.4019	3.28219	-2.23038	0.00991984
GRMZM2G310569	2.33815	0.498888	-2.22858	0.0124723
GRMZM2G357317	0.79093	0.169468	-2.22254	0.0428802
GRMZM2G104260	4.902	1.05137	-2.22109	0.0223751
GRMZM2G394968	3.01028	0.64604	-2.2202	0.0271836
GRMZM2G019806	4.09113	0.878232	-2.21982	0.0119976
GRMZM2G165769	10.8855	2.33774	-2.21923	0.033733
GRMZM2G502467	1.91699	0.412117	-2.21772	0.0386507
GRMZM2G431288	34.1091	7.35028	-2.21428	0.00290646
GRMZM2G090149	5.99755	1.29623	-2.21006	0.00976017
GRMZM2G116746	1.56199	0.338065	-2.20802	0.0318718
GRMZM2G029756	14.1109	3.0634	-2.2036	0.00435307
GRMZM2G171139	16.548	3.60133	-2.20006	0.00372522
GRMZM2G455769	7.6896	1.67627	-2.19766	0.0232169
GRMZM2G142037	1.21167	0.264697	-2.19458	0.0238898
GRMZM2G064091	3.90263	0.852667	-2.19439	0.0130983
GRMZM2G466385	2.3245	0.508404	-2.19287	0.0264401
GRMZM5G836466	18.2134	3.99222	-2.18974	0.00926274
GRMZM2G327686	78.1702	17.1567	-2.18785	0.0177127
GRMZM2G027484	4.7586	1.04458	-2.18761	0.0343512
GRMZM2G000601	8.60671	1.89192	-2.18561	0.0287277
GRMZM2G152975	17.6789	3.88983	-2.18425	0.00442179
GRMZM2G077436	10.7568	2.36691	-2.18417	0.00598831
GRMZM2G063438	187.259	41.3394	-2.17945	0.00495807
GRMZM2G067426	8.51099	1.88007	-2.17854	0.0196226
GRMZM2G085854	14.1026	3.11528	-2.17853	0.0203626
GRMZM2G100454	10.3536	2.28752	-2.17828	0.017762
GRMZM2G078781	69.6639	15.4154	-2.17604	0.0160098
GRMZM2G033767	41.0883	9.10773	-2.17356	0.0035582
GRMZM2G075651	30.8548	6.84393	-2.1726	0.00959555
GRMZM2G123473	5.01012	1.11247	-2.17108	0.0351944
GRMZM2G446454	263.59	58.5473	-2.17062	0.00562352
GRMZM2G328785	4.15005	0.922849	-2.16896	0.0111256
GRMZM2G051270	37.7325	8.39947	-2.16744	0.00826442
GRMZM2G056109	0.905644	0.202372	-2.16193	0.0335844
AC189750.4_FG004	60.4538	13.5162	-2.16114	0.0036137
GRMZM2G093684	15.5428	3.47665	-2.16047	0.018684
GRMZM2G304897	6.27927	1.40488	-2.16015	0.00722272
GRMZM2G114127	4.98504	1.11788	-2.15684	0.0160449
GRMZM2G478140	4.95224	1.11064	-2.15669	0.0141379
GRMZM2G093755	35.0151	7.85348	-2.15657	0.00727891
GRMZM2G474546	32.6332	7.3414	-2.15222	0.0206785
GRMZM2G024245	0.836575	0.188221	-2.15206	0.036828
GRMZM2G065448	24.0031	5.40412	-2.15109	0.0139798
GRMZM5G843302	53.7773	12.115	-2.1502	0.00704165
GRMZM2G077488	1.80598	0.406867	-2.15015	0.0445226
GRMZM2G105189	5.24455	1.18749	-2.1429	0.0167059
GRMZM2G021706	14.7716	3.3504	-2.14042	0.00921576
GRMZM5G811926	1.7001	0.38585	-2.13951	0.0422911
GRMZM2G033280	4.01703	0.912165	-2.13876	0.0127498
GRMZM2G347766	2.36663	0.539377	-2.13347	0.0392582
GRMZM5G803981	14.1817	3.23225	-2.13342	0.00896633
GRMZM2G053669	0.872583	0.199669	-2.12768	0.034626
GRMZM2G381709	2.18822	0.501046	-2.12674	0.0158224
GRMZM2G110195	7.21049	1.65228	-2.12564	0.0210724
GRMZM2G047652	6.15041	1.41066	-2.12432	0.0165512
GRMZM2G353024	44.0247	10.1004	-2.1239	0.00413004
GRMZM2G086269	3.41133	0.782745	-2.12372	0.0122726
GRMZM2G046615	3.54203	0.813001	-2.12325	0.0182701
GRMZM5G838907	5.09101	1.17113	-2.12005	0.0474095
GRMZM2G343139	4.34467	0.999544	-2.1199	0.0421717
GRMZM2G135029	17.5033	4.0325	-2.11788	0.0241109
GRMZM2G074611	7.51504	1.73155	-2.11772	0.0189677
GRMZM2G134067	79.7391	18.3747	-2.11757	0.00437114
GRMZM2G080516	4.23254	0.975959	-2.11663	0.0161029
GRMZM2G070508	21.943	5.06313	-2.11566	0.00562936
GRMZM2G323844	18.0423	4.1631	-2.11565	0.0106583
GRMZM5G839644	24.8881	5.74363	-2.11542	0.00445651
GRMZM2G021378	7.97531	1.84565	-2.11141	0.0106044
GRMZM5G811409	6.58846	1.52625	-2.10996	0.0491365
GRMZM2G004278	5.11564	1.18747	-2.10702	0.0171985
GRMZM2G022402	15.0382	3.49079	-2.10701	0.00820908
GRMZM2G004653	11.8984	2.76803	-2.10384	0.00835197
GRMZM2G046163	18.9197	4.40544	-2.10253	0.00669908
GRMZM2G178887	2.5374	0.591945	-2.09982	0.0276229
GRMZM2G028325	53.3324	12.4502	-2.09885	0.0253679
GRMZM5G828488	31.7311	7.40748	-2.09884	0.00595372
GRMZM5G872499	50.8096	11.8652	-2.09837	0.00575488
GRMZM2G095689	13.0383	3.04766	-2.09698	0.0199854
GRMZM2G073969	6.0206	1.40898	-2.09526	0.0349777
GRMZM2G167758	44.2198	10.3878	-2.0898	0.0100412
GRMZM2G108698	9.95885	2.33996	-2.0895	0.0105909
GRMZM2G167520	5.63446	1.32491	-2.08838	0.0411512
GRMZM2G052796	12.1134	2.84946	-2.08784	0.0189626
GRMZM2G041534	6.67981	1.57201	-2.0872	0.0179178
GRMZM2G058227	22.8921	5.39689	-2.08465	0.00551769
GRMZM2G429035	104.561	24.687	-2.08251	0.00506551
GRMZM2G093101	32.576	7.69419	-2.08197	0.0050361
GRMZM2G097342	3.34591	0.791726	-2.07933	0.0270934
GRMZM2G116881	17.9559	4.25232	-2.07814	0.0179833
GRMZM2G135387	7.21558	1.70971	-2.07737	0.0115536
GRMZM2G102681	21.7898	5.16901	-2.07569	0.0082605
GRMZM2G125482	23.6389	5.60908	-2.07533	0.00562511
GRMZM2G142437	11.8847	2.82274	-2.07394	0.0196313
AC204944.3_FG004	31.2286	7.41734	-2.07389	0.0273587
GRMZM2G171752	14.6059	3.4781	-2.07018	0.0140157
GRMZM2G321750	1.95051	0.464488	-2.07014	0.0454706
GRMZM2G053987	26.1255	6.22483	-2.06935	0.0148272
GRMZM2G339728	15.1259	3.6141	-2.06531	0.0133276
GRMZM2G113158	11.7147	2.79925	-2.06521	0.00634734
GRMZM2G105250	0.7027	0.168274	-2.0621	0.0360083
GRMZM2G045565	4.0645	0.974203	-2.06078	0.0364935
GRMZM2G412436	1.58216	0.379671	-2.05908	0.0289103
GRMZM5G876616	173.801	41.7109	-2.05894	0.00649228
GRMZM2G014580	40.0827	9.6235	-2.05835	0.00545751
GRMZM2G432480	2.79117	0.67105	-2.05638	0.0382936
GRMZM2G399136	18.5054	4.45232	-2.05532	0.011533
GRMZM2G363982	2.08361	0.502328	-2.05238	0.0419617
GRMZM2G087507	8.7601	2.11237	-2.05209	0.0134217
GRMZM2G089106	5.85717	1.4124	-2.05206	0.0394854
GRMZM2G017754	23.307	5.62262	-2.05145	0.0210807
GRMZM2G162505	2.88062	0.695108	-2.05107	0.0345089
GRMZM2G475683	5.49162	1.32588	-2.05028	0.0225922
GRMZM2G133720	16.3657	3.95235	-2.04989	0.00729773
GRMZM2G108537	35.3775	8.55143	-2.0486	0.0060138
GRMZM2G455128	17.6648	4.27196	-2.04791	0.0239829
GRMZM2G153459	10.6703	2.5818	-2.04715	0.026277
GRMZM2G359892	3.44746	0.834612	-2.04635	0.0372113
AC183319.3_FG001	11.4138	2.77145	-2.04207	0.026486
GRMZM2G127150	6.31001	1.53322	-2.04107	0.0445489
GRMZM2G117329	9.02697	2.20331	-2.03457	0.0241189
GRMZM2G168721	7.96432	1.94711	-2.03222	0.0234531
GRMZM2G446234	7.3517	1.79801	-2.03168	0.00776803
GRMZM2G477846	284.063	69.517	-2.03077	0.0072048
GRMZM2G168898	387.131	94.9497	-2.02759	0.0123958
GRMZM2G035401	38.3598	9.41415	-2.02669	0.00790876
GRMZM2G076771	28.9757	7.12947	-2.02297	0.00630803
GRMZM2G409131	3.86274	0.950989	-2.02212	0.0205475
GRMZM5G876960	22.3954	5.5217	-2.02002	0.0327441
GRMZM2G002569	1.83566	0.452813	-2.01931	0.0240936
GRMZM2G150906	31.3408	7.73258	-2.01902	0.00661961
GRMZM2G163671	78.7583	19.4422	-2.01824	0.0222396
GRMZM2G141392	1.69209	0.417708	-2.01824	0.0355198
GRMZM2G481353	4.1375	1.0217	-2.01779	0.0418108
GRMZM2G151649	25.6007	6.3274	-2.0165	0.00792735
GRMZM2G058491	0.849141	0.209906	-2.01626	0.0386385
GRMZM2G120079	225.061	55.7237	-2.01396	0.0199941
GRMZM2G089767	5.92224	1.47383	-2.00658	0.024007
GRMZM2G412986	20.9539	5.21524	-2.00641	0.0225641
GRMZM2G034061	56.8434	14.1579	-2.00539	0.00713062
GRMZM2G152587	1.39913	0.348503	-2.00528	0.0450562
GRMZM2G086761	3.98798	0.993577	-2.00495	0.039169
AC234152.1_FG002	13.7514	3.43227	-2.00234	0.00802272
GRMZM2G135087	2.50679	0.629674	-1.99317	0.0312864
AC203571.3_FG001	11.9637	3.00565	-1.99291	0.0215057
GRMZM2G084587	107.533	27.0158	-1.9929	0.0301182
GRMZM2G136635	50.6337	12.7343	-1.99138	0.0468015
GRMZM2G059214	19.5546	4.93173	-1.98734	0.0420646
GRMZM5G852704	21.5588	5.44152	-1.9862	0.0144672
GRMZM2G473411	11.0229	2.78835	-1.98302	0.0152757
GRMZM2G434935	4.46984	1.13159	-1.98187	0.0323085
GRMZM2G179768	3.0419	0.770646	-1.98083	0.0388763
GRMZM2G140721	4.51311	1.1438	-1.98029	0.0181479
GRMZM5G852177	4.99865	1.26835	-1.97858	0.0208236
GRMZM2G111922	4.58709	1.16438	-1.97801	0.0292359
GRMZM2G146240	9.89151	2.51375	-1.97635	0.00950374
GRMZM2G093708	6.14363	1.56379	-1.97405	0.0213397
GRMZM2G018059	11.1622	2.84128	-1.97401	0.0190471
GRMZM2G345700	538.793	137.379	-1.97157	0.0156776
GRMZM5G863420	5.84942	1.4955	-1.96767	0.0274519
GRMZM2G090029	15.6495	4.01485	-1.9627	0.0166861
GRMZM2G026804	3.17308	0.814247	-1.96234	0.030292
GRMZM2G125812	3.2562	0.836191	-1.96129	0.0354375
GRMZM2G371606	6.58013	1.69609	-1.9559	0.0135553
GRMZM2G033846	21.1179	5.44924	-1.95434	0.0155529
GRMZM2G162388	78.8155	20.3445	-1.95384	0.00833987
GRMZM2G032640	1.98191	0.511803	-1.95323	0.0497798
GRMZM2G427054	6.76076	1.74898	-1.95067	0.0333544
GRMZM2G404443	8.23222	2.13165	-1.94931	0.0159919
GRMZM2G424112	6.75725	1.75022	-1.9489	0.0395883
GRMZM2G083655	24.5275	6.35794	-1.94777	0.0141695
GRMZM2G177104	14.1294	3.66812	-1.94559	0.0172504
GRMZM2G098569	100.507	26.1076	-1.94475	0.0104476
GRMZM2G493395	12.4842	3.24495	-1.94384	0.0102658
GRMZM2G038931	10.1748	2.65061	-1.94061	0.0232678
GRMZM5G877788	23.7563	6.19673	-1.93873	0.0262877
GRMZM2G132577	47.9565	12.5158	-1.93797	0.0115967
GRMZM2G409795	7.35938	1.92164	-1.93724	0.0366544
GRMZM2G566758	4.26658	1.11422	-1.93704	0.042168
GRMZM2G044322	2.03137	0.53098	-1.93572	0.0381237
GRMZM2G091233	12.2834	3.21456	-1.93401	0.0221152
GRMZM2G021416	15.7056	4.11071	-1.93382	0.0232854
GRMZM2G449133	3.35785	0.881464	-1.92957	0.0361625
GRMZM2G066067	2.05717	0.54026	-1.92894	0.0477188
GRMZM2G423898	17.4919	4.59903	-1.92729	0.0391488
GRMZM2G162359	2.08875	0.549208	-1.92721	0.0433065
GRMZM2G116966	6.41391	1.69143	-1.92296	0.0217993
GRMZM2G344388	12.4278	3.27923	-1.92214	0.033378
GRMZM2G044383	9.0294	2.38647	-1.91975	0.0482481
GRMZM2G118452	11.9446	3.15821	-1.91918	0.0406484
GRMZM5G840073	8.02158	2.12436	-1.91686	0.0350234
GRMZM2G127421	27.3378	7.25938	-1.91298	0.0108505
GRMZM2G041462	16.6243	4.41518	-1.91275	0.0126486
GRMZM2G015892	7.47227	1.99197	-1.90735	0.0231752
GRMZM2G110286	13.2855	3.54632	-1.90545	0.0346878
GRMZM2G177510	4.98454	1.33235	-1.90349	0.0315709
GRMZM2G013430	5.69652	1.52514	-1.90114	0.0313239
GRMZM2G029546	35.1965	9.42683	-1.90059	0.023122
GRMZM2G070825	265.688	71.45	-1.89473	0.0352506
GRMZM2G116360	9.52283	2.56166	-1.89431	0.0319744
GRMZM5G898290	9.68794	2.60657	-1.89404	0.0218108
GRMZM2G071021	101.35	27.2766	-1.8936	0.0399534
GRMZM2G079284	20.2769	5.45768	-1.89348	0.0197927
AC233960.1_FG002	29.6323	7.98798	-1.89127	0.0109952
GRMZM2G133183	75.3675	20.3606	-1.88816	0.0130876
GRMZM2G419239	8.84805	2.3959	-1.88479	0.0235435
GRMZM2G020508	17.376	4.70788	-1.88395	0.0137073
GRMZM2G170388	1.98421	0.537867	-1.88324	0.0473895
GRMZM2G093210	12.4345	3.37838	-1.87994	0.0130926
GRMZM5G801949	35.6141	9.68024	-1.87933	0.0113966
GRMZM5G810727	23.4158	6.36781	-1.87861	0.0189767
GRMZM2G089698	5.20605	1.41647	-1.87789	0.0326552
GRMZM2G305159	6.13472	1.67092	-1.87635	0.017501
GRMZM2G481730	27.7354	7.55663	-1.87592	0.0116067
GRMZM2G088053	13.6358	3.72502	-1.87208	0.0180578
GRMZM2G044788	23.8449	6.51472	-1.87191	0.0208856
AC213621.5_FG004	5.57298	1.52901	-1.86586	0.0398617
GRMZM2G003909	10.0502	2.75907	-1.86497	0.0277057
GRMZM2G024976	13.2756	3.64646	-1.86421	0.0163338
GRMZM2G149647	3.84299	1.05597	-1.86366	0.0419365
GRMZM2G028889	4.89233	1.3445	-1.86345	0.0469936
GRMZM2G389802	20.5594	5.65759	-1.86154	0.0339248
GRMZM2G041235	18.5777	5.11326	-1.86125	0.0367769
GRMZM2G106443	6.53876	1.79979	-1.86119	0.0236335
GRMZM2G050234	23.5065	6.48962	-1.85685	0.016488
GRMZM2G074317	11.1958	3.09248	-1.85612	0.0155524
GRMZM2G102959	21.2295	5.86585	-1.85566	0.0159901
GRMZM2G020104	12.7751	3.53125	-1.85508	0.0128767
GRMZM2G320797	45.632	12.6181	-1.85455	0.0396428
AC234152.1_FG005	5.17236	1.43061	-1.85419	0.0248542
GRMZM2G149952	41.6893	11.5355	-1.8536	0.0122236
GRMZM2G055386	19.1935	5.31411	-1.85272	0.032821
GRMZM2G047626	28.3809	7.86126	-1.85209	0.0237028
GRMZM2G360374	4.62956	1.28497	-1.84914	0.0446672
GRMZM2G049057	3.57919	0.993779	-1.84863	0.0445458
GRMZM2G148460	17.5895	4.89901	-1.84415	0.0233032
GRMZM2G000620	38.4796	10.7208	-1.84368	0.0131507
AC191575.2_FG001	4.85793	1.35347	-1.84367	0.0375849
GRMZM2G326235	117.373	32.7025	-1.84363	0.0131125
GRMZM2G035073	17.061	4.76159	-1.84119	0.0156217
GRMZM2G157168	16.1857	4.51947	-1.84049	0.0177826
GRMZM2G099049	50.4527	14.0891	-1.84035	0.0374009
GRMZM2G074267	105.768	29.6199	-1.83627	0.025542
GRMZM2G066870	67.2851	18.8749	-1.83382	0.0145806
GRMZM2G410766	226.467	63.6883	-1.8302	0.0207473
GRMZM2G059428	4.62636	1.30107	-1.83018	0.0496383
GRMZM2G333478	5.76832	1.62315	-1.82936	0.0369471
GRMZM5G862317	46.8338	13.1798	-1.82922	0.0132805
GRMZM2G044460	68.5039	19.2867	-1.82858	0.032632
GRMZM2G073779	2.84083	0.800067	-1.82812	0.0354964
GRMZM2G412373	2.62335	0.738914	-1.82793	0.0397914
GRMZM2G306645	5.74064	1.61993	-1.82528	0.0337655
GRMZM2G138067	22.2855	6.29592	-1.82362	0.019693
GRMZM2G071089	9.05317	2.55764	-1.82361	0.0422868
GRMZM2G432642	6.03828	1.7079	-1.82191	0.0192573
GRMZM2G381071	206.984	58.7471	-1.81693	0.0181756
GRMZM2G050364	5.29308	1.50272	-1.81653	0.0292415
GRMZM2G015692	17.7786	5.05437	-1.81454	0.0225645
GRMZM2G038388	7.9202	2.25339	-1.81344	0.0173331
GRMZM2G069713	40.5479	11.5512	-1.81159	0.0345148
GRMZM2G181371	78.2749	22.3073	-1.81104	0.0353785
GRMZM2G413943	1.48619	0.423548	-1.81102	0.0432963
GRMZM2G001247	44.1166	12.5889	-1.80917	0.0154356
GRMZM2G118104	25.3152	7.23647	-1.80664	0.0173987
GRMZM2G051753	30.6914	8.77882	-1.80573	0.0289572
GRMZM2G043857	11.1176	3.18109	-1.80525	0.0291157
GRMZM2G007587	37.853	10.8674	-1.8004	0.0301481
GRMZM2G028640	207.719	59.7094	-1.79861	0.0165865
GRMZM2G039106	8.04946	2.32033	-1.79456	0.0482714
GRMZM2G001724	141.444	40.8336	-1.7924	0.0370409
GRMZM2G018793	4.55616	1.31607	-1.79158	0.044527
GRMZM2G007801	12.8432	3.71556	-1.78935	0.031098
GRMZM5G838435	131.053	37.9473	-1.78808	0.0206255
GRMZM2G061537	14.1162	4.09446	-1.7856	0.0367281
GRMZM2G062218	8.06782	2.34126	-1.7849	0.0348144
GRMZM2G455124	3.80266	1.10474	-1.7833	0.0435402
GRMZM2G165060	12.57	3.66386	-1.77854	0.0267749
GRMZM2G157505	44.8524	13.0916	-1.77655	0.0197615
GRMZM2G330049	4.74392	1.38503	-1.77616	0.034546
GRMZM2G064679	7.71711	2.26978	-1.76551	0.0318139
GRMZM2G143139	3.45649	1.02143	-1.75871	0.028153
GRMZM2G003466	25.5611	7.56907	-1.75576	0.0216788
GRMZM2G174615	9.80437	2.90833	-1.75324	0.0404333
GRMZM2G176253	32.1382	9.54682	-1.75119	0.0496799
GRMZM2G164814	27.8251	8.27439	-1.74966	0.0183551
GRMZM2G150363	9.34784	2.78195	-1.74854	0.0252101
GRMZM2G339562	63.365	18.8892	-1.74612	0.0182106
AC204611.4_FG001	4.99303	1.49136	-1.74328	0.0493904
GRMZM2G107076	82.6452	24.8338	-1.73463	0.0357171
GRMZM2G155450	19.693	5.93262	-1.73094	0.0254468
GRMZM2G330650	20.0192	6.03221	-1.73063	0.0370228
GRMZM2G176085	26.4532	8.00338	-1.72476	0.0212684
GRMZM2G389948	10.7398	3.25194	-1.7236	0.0216504
GRMZM2G433433	36.5989	11.0837	-1.72336	0.019689
GRMZM2G102862	13.904	4.21743	-1.72106	0.0244441
GRMZM2G037472	17.4171	5.29471	-1.71788	0.0205495
GRMZM5G888407	93.699	28.5065	-1.71674	0.0217865
GRMZM2G026391	49.1835	15.0689	-1.70661	0.0350898
GRMZM2G059801	13.2837	4.07755	-1.70388	0.0255386
GRMZM2G080274	67.7763	20.836	-1.70171	0.0302947
GRMZM2G072383	222.924	68.5934	-1.70041	0.0218193
GRMZM2G375420	23.5617	7.25326	-1.69974	0.044517
GRMZM2G414047	5.97996	1.85333	-1.69002	0.0469546
GRMZM2G080503	4.97195	1.5441	-1.68704	0.0445471
AC195587.4_FG004	5.89362	1.83165	-1.68601	0.0283061
GRMZM2G350693	103.97	32.3187	-1.68573	0.0229349
GRMZM2G179518	44.6288	13.8922	-1.68369	0.0313194
GRMZM2G121633	8.17413	2.55051	-1.68028	0.0476783
GRMZM2G172506	75.6979	23.6637	-1.67758	0.0318484
GRMZM2G129879	33.0914	10.3484	-1.67705	0.0281515
GRMZM2G322846	44.2901	13.9114	-1.67072	0.034631
GRMZM2G344163	38.9768	12.2606	-1.66859	0.0285399
GRMZM2G014055	121.813	38.4455	-1.66379	0.0253813
GRMZM2G009792	9.9706	3.1486	-1.66297	0.0478858
GRMZM2G434557	11.4911	3.64728	-1.65563	0.046596
GRMZM2G016346	53.8951	17.1307	-1.65357	0.028657
GRMZM2G119865	9.75991	3.10312	-1.65315	0.0446181
GRMZM2G019335	36.8448	11.7378	-1.6503	0.0488768
GRMZM2G064657	9.70083	3.09046	-1.65028	0.0296829
GRMZM2G092813	28.8391	9.21481	-1.646	0.0255852
GRMZM2G016351	10.7492	3.4377	-1.64471	0.0318201
GRMZM2G105330	15.0153	4.80361	-1.64424	0.0309498
GRMZM2G093809	3.59824	1.15421	-1.64039	0.0457771
GRMZM2G039993	36.5511	11.7498	-1.63728	0.0267075
GRMZM2G177518	30.0057	9.71153	-1.62747	0.0304302
GRMZM2G073310	8.62099	2.8106	-1.61698	0.0476158
GRMZM2G322844	50.6173	16.5035	-1.61685	0.0290651
GRMZM2G112057	8.17771	2.67608	-1.61158	0.038065
GRMZM2G050307	250.706	82.4308	-1.60474	0.0497884
GRMZM2G080851	28.9137	9.55114	-1.59801	0.0314022
GRMZM2G163798	51.7886	17.1866	-1.59135	0.030808
GRMZM2G072406	35.5313	11.828	-1.58688	0.0402955
GRMZM2G058760	27.4053	9.13559	-1.58488	0.0317017
GRMZM2G059836	36.0996	12.0695	-1.58062	0.036557
GRMZM2G164036	34.9705	11.7492	-1.57357	0.0326166
GRMZM2G160710	44.3213	14.8924	-1.57342	0.0350043
GRMZM2G080487	20.4226	6.88873	-1.56786	0.0463959
GRMZM2G326707	104.755	35.4472	-1.56328	0.041818
GRMZM2G047152	4.07046	1.38165	-1.5588	0.0484417
GRMZM2G428027	7.86241	2.67691	-1.5544	0.0420801
GRMZM2G105400	44.6554	15.213	-1.55353	0.0377612
GRMZM2G097851	26.722	9.10922	-1.55263	0.0464858
GRMZM2G147819	41.635	14.2288	-1.54898	0.0373432
GRMZM2G045706	18.0266	6.17716	-1.54511	0.0417483
GRMZM2G089574	192.524	66.8857	-1.52527	0.0389359
GRMZM2G154505	41.505	14.4247	-1.52474	0.0405376
GRMZM2G050214	21.5633	7.60036	-1.50444	0.0471847
GRMZM2G179521	17.1387	6.10056	-1.49025	0.0446063
GRMZM2G014454	52.0607	18.6085	-1.48423	0.0449483
GRMZM2G017319	29.5417	10.574	-1.48223	0.0482038
GRMZM2G453805	44.8126	16.0545	-1.48093	0.0439085
GRMZM2G093072	21.5928	7.75071	-1.47815	0.0463444
GRMZM2G009530	16.8095	6.04106	-1.47641	0.0485737
GRMZM2G103013	48.9474	17.6191	-1.47409	0.0487604
GRMZM2G461586	55.9535	20.1965	-1.47012	0.0458531
GRMZM2G032198	3.78913	0	-1.79769e+308	0.0133749
GRMZM2G105522	1.29541	0	-1.79769e+308	0.0156208
GRMZM2G538342	7.24431	0	-1.79769e+308	0.0156208
GRMZM2G137861	0.676041	0	-1.79769e+308	0.0160588
GRMZM2G452807	2.11008	0	-1.79769e+308	0.0162908
GRMZM2G032302	0.694073	0	-1.79769e+308	0.0165334
GRMZM2G387360	3.13774	0	-1.79769e+308	0.0176554
GRMZM2G065617	0.715921	0	-1.79769e+308	0.01799
GRMZM2G026837	2.91983	0	-1.79769e+308	0.0183556
GRMZM2G149219	1.43805	0	-1.79769e+308	0.018759
GRMZM2G320705	2.2525	0	-1.79769e+308	0.0190693
GRMZM2G159161	0.46576	0	-1.79769e+308	0.0192089
GRMZM2G111436	1.34284	0	-1.79769e+308	0.0197165
GRMZM2G303909	0.542215	0	-1.79769e+308	0.0197537
GRMZM2G036812	1.86448	0	-1.79769e+308	0.0202962
GRMZM2G056546	1.79296	0	-1.79769e+308	0.0202962
GRMZM2G144034	0.80393	0	-1.79769e+308	0.0202962
GRMZM2G024196	0.41055	0	-1.79769e+308	0.0209673
GRMZM2G061126	1.62924	0	-1.79769e+308	0.0209673
GRMZM2G107942	4.34663	0	-1.79769e+308	0.0209673
GRMZM2G110894	0.847062	0	-1.79769e+308	0.0209673
AC225363.3_FG004	2.48765	0	-1.79769e+308	0.0217556
GRMZM2G328258	0.367976	0	-1.79769e+308	0.0217556
GRMZM2G443701	0.536975	0	-1.79769e+308	0.0217556
AC202439.3_FG006	0.421069	0	-1.79769e+308	0.0226963
GRMZM2G057882	0.480101	0	-1.79769e+308	0.0226963
GRMZM2G107096	0.929731	0	-1.79769e+308	0.0226963
GRMZM2G126055	0.461584	0	-1.79769e+308	0.0226963
GRMZM2G158668	0.476503	0	-1.79769e+308	0.0226963
GRMZM2G160515	1.67381	0	-1.79769e+308	0.0226963
GRMZM2G303829	1.27007	0	-1.79769e+308	0.0226963
GRMZM2G152175	0.454775	0	-1.79769e+308	0.0238388
GRMZM2G456816	1.21781	0	-1.79769e+308	0.0238388
GRMZM2G149493	1.38421	0	-1.79769e+308	0.0247673
GRMZM2G029878	9.61263	0	-1.79769e+308	0.0252541
GRMZM2G154231	1.04618	0	-1.79769e+308	0.0252541
GRMZM2G036832	0.203404	0	-1.79769e+308	0.0262463
GRMZM2G025441	0.512719	0	-1.79769e+308	0.0270464
GRMZM2G152413	0.234682	0	-1.79769e+308	0.0270464
GRMZM2G160027	0.677689	0	-1.79769e+308	0.0270464
GRMZM2G175406	0.364695	0	-1.79769e+308	0.0270464
GRMZM2G341159	0.76589	0	-1.79769e+308	0.0270464
GRMZM2G362303	0.333525	0	-1.79769e+308	0.0270464
GRMZM2G474088	0.57606	0	-1.79769e+308	0.0270464
GRMZM2G026251	0.328031	0	-1.79769e+308	0.0274843
GRMZM2G060134	1.64593	0	-1.79769e+308	0.0274843
GRMZM2G012498	0.410887	0	-1.79769e+308	0.0292754
GRMZM2G026744	0.824264	0	-1.79769e+308	0.0292754
GRMZM2G044077	0.334103	0	-1.79769e+308	0.0292754
GRMZM2G063505	0.67045	0	-1.79769e+308	0.0292754
GRMZM2G144464	0.482301	0	-1.79769e+308	0.0292754
GRMZM2G167580	1.30494	0	-1.79769e+308	0.0292754
GRMZM2G172807	2.2616	0	-1.79769e+308	0.0292754
GRMZM2G439422	0.383782	0	-1.79769e+308	0.0292754
GRMZM5G822317	0.346623	0	-1.79769e+308	0.0292754
GRMZM2G098892	0.307182	0	-1.79769e+308	0.0300302
GRMZM2G391312	0.177187	0	-1.79769e+308	0.0300302
AC235539.1_FG001	1.35579	0	-1.79769e+308	0.032034
GRMZM2G018716	0.213071	0	-1.79769e+308	0.032034
GRMZM2G124428	0.334405	0	-1.79769e+308	0.032034
GRMZM2G154652	0.312875	0	-1.79769e+308	0.032034
GRMZM2G343570	0.431174	0	-1.79769e+308	0.032034
GRMZM2G405519	0.287678	0	-1.79769e+308	0.032034
GRMZM2G500167	78.1078	0	-1.79769e+308	0.032034
GRMZM2G169990	0.16005	0	-1.79769e+308	0.0323221
GRMZM2G322819	0.296741	0	-1.79769e+308	0.0333304
GRMZM5G857552	0.633392	0	-1.79769e+308	0.0340031
GRMZM2G081377	0.581837	0	-1.79769e+308	0.0340051
AC196104.3_FG004	1.44146	0	-1.79769e+308	0.0355386
AC200203.2_FG007	3.6587	0	-1.79769e+308	0.0355386
AC212886.3_FG006	0.484902	0	-1.79769e+308	0.0355386
GRMZM2G030814	0.29889	0	-1.79769e+308	0.0355386
GRMZM2G032998	3.23214	0	-1.79769e+308	0.0355386
GRMZM2G066961	1.02376	0	-1.79769e+308	0.0355386
GRMZM2G122717	0.617136	0	-1.79769e+308	0.0355386
GRMZM2G145440	0.40829	0	-1.79769e+308	0.0355386
GRMZM2G145989	0.276676	0	-1.79769e+308	0.0355386
GRMZM2G172386	0.19918	0	-1.79769e+308	0.0355386
GRMZM2G389789	0.122239	0	-1.79769e+308	0.0355386
GRMZM2G405559	0.513286	0	-1.79769e+308	0.0355386
GRMZM2G467695	0.623672	0	-1.79769e+308	0.0355386
GRMZM2G577201	0.454085	0	-1.79769e+308	0.0355386
GRMZM2G090528	0.281179	0	-1.79769e+308	0.0368608
GRMZM2G471970	0.385211	0	-1.79769e+308	0.037628
AC197568.3_FG006	0.746403	0	-1.79769e+308	0.040141
AC216731.3_FG002	0.146965	0	-1.79769e+308	0.040141
GRMZM2G009080	0.306974	0	-1.79769e+308	0.040141
GRMZM2G039212	0.878715	0	-1.79769e+308	0.040141
GRMZM2G042667	0.293813	0	-1.79769e+308	0.040141
GRMZM2G042903	0.546247	0	-1.79769e+308	0.040141
GRMZM2G046848	0.166953	0	-1.79769e+308	0.040141
GRMZM2G073548	0.515853	0	-1.79769e+308	0.040141
GRMZM2G101422	1.15125	0	-1.79769e+308	0.040141
GRMZM2G112198	0.279046	0	-1.79769e+308	0.040141
GRMZM2G119967	1.36386	0	-1.79769e+308	0.040141
GRMZM2G121070	0.228102	0	-1.79769e+308	0.040141
GRMZM2G135125	0.567674	0	-1.79769e+308	0.040141
GRMZM2G163459	0.189218	0	-1.79769e+308	0.040141
GRMZM2G167442	0.453376	0	-1.79769e+308	0.040141
GRMZM2G167673	0.32649	0	-1.79769e+308	0.040141
GRMZM2G168191	1.22489	0	-1.79769e+308	0.040141
GRMZM2G174186	0.158934	0	-1.79769e+308	0.040141
GRMZM2G177801	0.923371	0	-1.79769e+308	0.040141
GRMZM2G355954	0.397442	0	-1.79769e+308	0.040141
GRMZM2G402582	10.9564	0	-1.79769e+308	0.040141
GRMZM2G439951	0.334443	0	-1.79769e+308	0.040141
GRMZM2G471670	0.158461	0	-1.79769e+308	0.040141
GRMZM2G566149	3.77341	0	-1.79769e+308	0.040141
GRMZM5G840614	0.517642	0	-1.79769e+308	0.040141
GRMZM5G845752	4.5578	0	-1.79769e+308	0.040141
GRMZM5G862757	0.989336	0	-1.79769e+308	0.040141
GRMZM5G899494	0.81817	0	-1.79769e+308	0.040141
GRMZM2G149051	0.134397	0	-1.79769e+308	0.040218
GRMZM2G136567	0.274254	0	-1.79769e+308	0.0408925
GRMZM2G091320	0.527753	0	-1.79769e+308	0.0425675
GRMZM2G407181	0.163531	0	-1.79769e+308	0.0444996
GRMZM2G426161	0.482776	0	-1.79769e+308	0.0444996
AC187243.3_FG005	0.681689	0	-1.79769e+308	0.046453
AC214138.3_FG007	2.67291	0	-1.79769e+308	0.046453
GRMZM2G024350	0.168607	0	-1.79769e+308	0.046453
GRMZM2G036365	0.241817	0	-1.79769e+308	0.046453
GRMZM2G043792	0.324287	0	-1.79769e+308	0.046453
GRMZM2G047572	0.160631	0	-1.79769e+308	0.046453
GRMZM2G053606	0.597885	0	-1.79769e+308	0.046453
GRMZM2G056031	0.297478	0	-1.79769e+308	0.046453
GRMZM2G068763	0.762356	0	-1.79769e+308	0.046453
GRMZM2G070051	0.610955	0	-1.79769e+308	0.046453
GRMZM2G093725	0.231992	0	-1.79769e+308	0.046453
GRMZM2G104961	0.333945	0	-1.79769e+308	0.046453
GRMZM2G114509	1.84892	0	-1.79769e+308	0.046453
GRMZM2G118272	0.350242	0	-1.79769e+308	0.046453
GRMZM2G123497	21.1762	0	-1.79769e+308	0.046453
GRMZM2G140824	0.23559	0	-1.79769e+308	0.046453
GRMZM2G141756	0.778021	0	-1.79769e+308	0.046453
GRMZM2G149338	0.0769947	0	-1.79769e+308	0.046453
GRMZM2G157164	0.415376	0	-1.79769e+308	0.046453
GRMZM2G159300	0.267025	0	-1.79769e+308	0.046453
GRMZM2G162182	0.316118	0	-1.79769e+308	0.046453
GRMZM2G172487	0.384527	0	-1.79769e+308	0.046453
GRMZM2G313199	0.111907	0	-1.79769e+308	0.046453
GRMZM2G324896	0.190716	0	-1.79769e+308	0.046453
GRMZM2G344974	0.308203	0	-1.79769e+308	0.046453
GRMZM2G346920	0.178666	0	-1.79769e+308	0.046453
GRMZM2G372877	0.0657489	0	-1.79769e+308	0.046453
GRMZM2G404453	0.662807	0	-1.79769e+308	0.046453
GRMZM2G433076	0.0916208	0	-1.79769e+308	0.046453
GRMZM2G471367	0.340217	0	-1.79769e+308	0.046453
GRMZM2G479029	1.63089	0	-1.79769e+308	0.046453
GRMZM2G529894	1.05053	0	-1.79769e+308	0.046453
GRMZM2G542538	15.1394	0	-1.79769e+308	0.046453
GRMZM2G587004	10.497	0	-1.79769e+308	0.046453
GRMZM5G893912	0.135291	0	-1.79769e+308	0.046453
GRMZM2G047107	0.247332	0	-1.79769e+308	0.0499403

## Sheet: up_in_root
Supplementary Table S1. Up Regulated Differently Expressed Genes Responded to drought in root.
Filter conditions:Fold change>2,p value<0.05
gene	root_control	root_drought	log2(root_drought/control)	p_value
GRMZM2G428216	76.0074	298.185	1.972	0.0496442
GRMZM2G031001	10.0371	39.3879	1.97242	0.0495002
GRMZM2G366681	15.1278	59.6495	1.97931	0.0481625
GRMZM2G013152	11.9883	47.3691	1.98232	0.0484773
GRMZM2G067591	7.27021	28.8181	1.9869	0.0484665
GRMZM5G889321	4.55665	18.1714	1.99562	0.0473931
GRMZM2G448247	8.30291	33.165	1.99797	0.0462809
GRMZM2G426917	6.50264	25.9783	1.99821	0.0461547
GRMZM2G005652	8.93524	35.7474	2.00026	0.0464623
GRMZM2G465333	40.9022	163.738	2.00114	0.0496596
AC233872.1_FG003	22.8119	91.3926	2.00229	0.0458361
GRMZM2G077669	10.2206	41.0364	2.00543	0.0452882
GRMZM2G058923	7.82377	31.4435	2.00682	0.0488462
GRMZM2G326066	65.0089	262.122	2.01153	0.0465059
GRMZM2G108153	13.9232	56.2064	2.01324	0.0441187
GRMZM2G130904	6.92712	27.9901	2.01459	0.0497892
GRMZM2G003306	22.3904	90.5264	2.01546	0.0446721
GRMZM2G028883	24.7158	99.9861	2.01629	0.0443197
GRMZM2G017207	12.0487	48.7551	2.01668	0.0450707
GRMZM2G048117	19.5159	79.166	2.02023	0.0439418
AC194970.5_FG005	25.5723	104.371	2.02907	0.0429466
GRMZM2G172485	19.804	80.8385	2.02925	0.0453191
GRMZM2G037015	25.0052	102.287	2.03233	0.0438887
GRMZM2G153227	27.5416	112.747	2.03341	0.0424356
GRMZM2G305027	38.8842	159.491	2.03622	0.0433657
GRMZM2G303964	17.2006	70.6618	2.03847	0.0415182
GRMZM2G113016	10.0541	41.3088	2.03866	0.0419287
GRMZM2G018806	26.913	110.771	2.0412	0.0430064
GRMZM2G171452	26.5471	109.56	2.04509	0.0412012
GRMZM2G411764	99.3707	411.285	2.04925	0.0424565
GRMZM2G055180	28.5739	118.488	2.05197	0.0399551
GRMZM2G110141	15.7093	65.3134	2.05576	0.0416361
GRMZM2G131155	10.9561	45.5665	2.05624	0.0442013
GRMZM2G138907	19.3329	80.6924	2.06137	0.0438083
GRMZM2G031400	4.41055	18.4267	2.06277	0.0419499
AC225147.4_FG002	43.3411	181.411	2.06545	0.0395435
GRMZM2G059129	5.5437	23.2062	2.06559	0.0398794
GRMZM2G078820	8.14612	34.2054	2.07004	0.045631
GRMZM2G119766	18.3355	77.0107	2.07042	0.0394274
GRMZM2G366659	4.2468	17.8806	2.07395	0.0394394
GRMZM2G050467	10.5049	44.278	2.07552	0.0390908
GRMZM2G080516	9.69985	41.0316	2.0807	0.0380928
GRMZM2G111309	7.80149	33.0565	2.08311	0.0386688
GRMZM2G130389	5.38528	22.8253	2.08354	0.0410986
GRMZM2G103864	25.0954	106.433	2.08446	0.0384069
GRMZM2G569948	19.7565	83.8039	2.08469	0.049739
GRMZM2G050803	12.1411	51.5255	2.08539	0.0374836
GRMZM2G093436	1.75735	7.47667	2.089	0.0493277
GRMZM2G125023	14.4469	61.5088	2.09003	0.0370561
GRMZM5G805526	114.605	488.547	2.09183	0.0406827
GRMZM2G001915	3.09287	13.1944	2.09291	0.0485719
GRMZM2G091756	10.7964	46.1321	2.09522	0.0461426
GRMZM2G145346	5.82253	24.891	2.09591	0.0443485
GRMZM2G061990	2.7529	11.7812	2.09746	0.0382664
GRMZM2G044128	6.98795	29.9237	2.09835	0.0364796
GRMZM2G010257	21.2241	91.0411	2.10081	0.03658
GRMZM2G037545	2.52262	10.8276	2.10173	0.0492984
GRMZM2G110968	5.22049	22.4086	2.10179	0.046908
GRMZM2G134878	37.7962	162.398	2.10322	0.0354095
GRMZM2G031138	2.5426	10.9396	2.10519	0.0465393
GRMZM2G140609	8.17412	35.2092	2.10682	0.0392898
GRMZM2G023520	9.59471	41.4328	2.11046	0.0418033
GRMZM2G158625	5.67872	24.5681	2.11315	0.041496
GRMZM2G457003	5.01425	21.7066	2.11403	0.0347837
GRMZM2G038356	27.0483	117.246	2.11593	0.0350025
GRMZM2G028432	19.867	86.5393	2.12298	0.0356739
GRMZM2G152827	40.313	175.891	2.12537	0.0403221
GRMZM2G100467	67.4153	294.508	2.12716	0.0357403
GRMZM2G126079	3.35139	14.6555	2.12861	0.0414793
GRMZM2G146152	2.45225	10.7263	2.12898	0.0493914
GRMZM2G149452	8.72169	38.2089	2.13123	0.0357198
GRMZM2G313184	8.9074	39.0486	2.13219	0.0353488
GRMZM2G155464	17.3947	76.3542	2.13406	0.0337397
GRMZM2G149649	55.6786	244.529	2.13481	0.0414063
GRMZM2G377215	13.0202	57.2069	2.13544	0.0478022
GRMZM2G026889	4.13609	18.1785	2.13589	0.0364996
GRMZM2G118173	8.70429	38.3652	2.14	0.039112
GRMZM2G067373	1.43833	6.351	2.14259	0.0432899
GRMZM2G050072	9.7979	43.2666	2.14271	0.0334743
GRMZM2G149639	9.76767	43.1566	2.1435	0.0347479
GRMZM2G078396	21.5423	95.3303	2.14576	0.0448596
GRMZM2G179504	6.00567	26.583	2.1461	0.0373603
GRMZM2G057841	9.44159	41.8936	2.14963	0.0471859
GRMZM2G074611	21.0346	93.5006	2.15221	0.0323947
GRMZM2G098346	11.249	50.0072	2.15233	0.0318662
GRMZM2G016150	4.34853	19.361	2.15455	0.0357893
GRMZM2G028234	8.39581	37.4027	2.1554	0.0398281
GRMZM2G103128	8.423	37.59	2.15794	0.0314346
GRMZM2G145504	2.37614	10.613	2.15915	0.046709
GRMZM2G047727	69.3044	309.598	2.15938	0.0410277
GRMZM2G055255	11.2699	50.4011	2.16099	0.0373713
GRMZM2G168149	77.3915	346.453	2.16241	0.0434995
GRMZM2G056772	142.844	639.983	2.16359	0.039616
GRMZM2G051943	99.1649	444.324	2.16371	0.0446252
GRMZM2G133213	25.8809	116.052	2.16482	0.0360481
GRMZM2G137341	12.3872	55.5457	2.16483	0.0326859
GRMZM2G138918	3.71148	16.6765	2.16775	0.0419988
GRMZM2G339523	5.77153	25.9458	2.16847	0.0452616
GRMZM2G323757	4.37494	19.6845	2.16973	0.0400108
GRMZM2G056388	4.93804	22.2421	2.17128	0.0436987
GRMZM2G022915	1.54713	6.98219	2.17408	0.0433759
AC194341.4_FG002	53.3726	241.148	2.17575	0.0315762
GRMZM2G111711	12.5358	56.6606	2.17629	0.0308546
GRMZM2G109448	7.64087	34.5702	2.17772	0.031618
GRMZM2G053111	5.36989	24.312	2.1787	0.0314723
GRMZM2G109869	11.4055	51.6465	2.17894	0.0294679
GRMZM2G092604	1.77586	8.04185	2.17901	0.034738
GRMZM2G105266	6.20188	28.1053	2.18006	0.0333989
GRMZM2G073401	3.5661	16.172	2.18108	0.0465035
GRMZM2G073860	1.49622	6.78819	2.18171	0.0497047
GRMZM2G142836	3.32927	15.1274	2.18389	0.0362843
GRMZM2G323387	17.5637	79.8445	2.18459	0.0309837
GRMZM2G309327	3.57039	16.2483	2.18613	0.0485397
GRMZM2G115901	39.6027	180.322	2.18691	0.029986
GRMZM5G878725	13.0993	59.6535	2.18712	0.0317819
GRMZM2G437912	48.2402	219.927	2.18872	0.0359163
GRMZM2G029153	6.03849	27.5485	2.18971	0.0471435
GRMZM2G176225	1.86366	8.50703	2.19051	0.037769
GRMZM2G055025	20.6147	94.4295	2.19557	0.0313528
GRMZM2G010909	3.44783	15.829	2.19881	0.048518
GRMZM2G074358	5.97764	27.492	2.20136	0.0340987
GRMZM2G044137	70.1697	323.086	2.203	0.0430188
GRMZM2G035248	2.91614	13.4324	2.20358	0.0495644
GRMZM2G124270	3.4343	15.8264	2.20425	0.0469148
GRMZM2G130046	8.87353	40.9228	2.20532	0.0282082
GRMZM2G064168	3.24467	14.9719	2.20611	0.039531
GRMZM2G091578	1.32841	6.13411	2.20716	0.0460892
GRMZM2G344279	9.44536	43.6412	2.20801	0.0291236
GRMZM2G015401	28.4177	131.462	2.20978	0.0304531
GRMZM2G091383	32.3786	150.055	2.21238	0.0278025
GRMZM2G102548	1.93731	8.9791	2.21252	0.0374641
GRMZM2G099740	5.58782	25.9243	2.21395	0.030938
GRMZM2G045534	10.073	46.7348	2.214	0.0302593
GRMZM2G008353	4.3437	20.1618	2.21463	0.0416876
GRMZM2G119175	14.1635	65.8637	2.2173	0.0384195
AC210013.4_FG019	87.2597	406.161	2.21866	0.0326912
GRMZM2G168115	15.0223	69.9872	2.21999	0.0266467
GRMZM2G035017	75.8166	353.267	2.22017	0.0448621
GRMZM2G383088	6.96391	32.4812	2.22164	0.0372575
GRMZM2G010973	3.28254	15.3232	2.22283	0.0450038
GRMZM2G141036	2.042	9.54471	2.22472	0.0479348
GRMZM2G121293	6.45048	30.1813	2.22618	0.0267664
GRMZM2G149257	17.9224	83.8723	2.22643	0.0266973
AC205471.4_FG003	3.26411	15.2908	2.2279	0.0364812
GRMZM2G053206	30.4756	143.031	2.2306	0.0263658
GRMZM2G174917	13.8835	65.24	2.23239	0.0258533
GRMZM2G041022	3.77081	17.7223	2.23262	0.0427029
GRMZM2G355572	53.5091	251.979	2.23545	0.0362589
GRMZM2G044581	18.8348	88.7504	2.23635	0.0289807
GRMZM2G041344	11.5042	54.2648	2.23786	0.0265367
GRMZM2G020150	22.0199	103.929	2.23872	0.0256694
GRMZM2G342515	4.5134	21.3915	2.24475	0.0366199
GRMZM2G031637	8.56975	40.634	2.24536	0.0258758
GRMZM2G027958	13.1874	62.6595	2.24837	0.0248945
GRMZM2G015908	12.8728	61.2487	2.25036	0.0260804
GRMZM2G059397	3.90582	18.586	2.25052	0.03831
GRMZM2G160417	9.53567	45.4639	2.25332	0.0247505
GRMZM2G380088	7.40271	35.3294	2.25475	0.0286143
GRMZM2G342246	2.5053	11.9668	2.25598	0.042475
GRMZM2G154595	62.9632	300.753	2.256	0.0386751
GRMZM2G172204	9.05242	43.251	2.25636	0.0254967
GRMZM2G414252	15.9538	76.2984	2.25776	0.0246236
GRMZM2G118428	2.84555	13.6225	2.25921	0.0394018
GRMZM2G155058	10.2744	49.3503	2.26401	0.0244742
GRMZM2G096655	3.50709	16.8971	2.26843	0.0361632
GRMZM2G017229	17.6559	85.1359	2.26962	0.0283424
AC197246.3_FG003	38.5028	185.7	2.26994	0.0254442
GRMZM2G150172	18.5137	89.4269	2.27212	0.0242659
AC149829.2_FG002	31.6603	153.09	2.27364	0.037217
GRMZM2G075782	5.12009	24.7676	2.27421	0.0366272
GRMZM2G304442	90.1527	436.294	2.27486	0.0271624
GRMZM2G010987	21.1602	102.726	2.27938	0.0242706
GRMZM2G128740	11.6353	56.5647	2.2814	0.0248969
GRMZM2G094990	2.20819	10.7387	2.28189	0.0424431
GRMZM2G005459	1.11474	5.42504	2.28293	0.0422953
GRMZM2G019619	12.4064	60.4002	2.28347	0.023197
GRMZM2G136750	3.71752	18.1071	2.28414	0.0449098
GRMZM2G372068	20.655	100.638	2.28461	0.0231605
GRMZM2G017249	30.3999	148.4	2.28736	0.0332073
GRMZM2G062673	3.06413	14.9722	2.28874	0.0375919
GRMZM2G134738	28.6787	140.272	2.29018	0.0237164
GRMZM2G144483	16.7075	81.8147	2.29187	0.040197
GRMZM2G011598	2.96926	14.5469	2.29253	0.0348888
GRMZM5G870077	21.2306	104.071	2.29335	0.0233436
GRMZM5G892675	3.56799	17.4947	2.29373	0.0227094
GRMZM2G071704	3.80058	18.6564	2.29538	0.0440477
GRMZM2G008550	10.9755	53.9497	2.29732	0.0340932
GRMZM2G111415	2.02012	9.94198	2.29909	0.0487599
GRMZM2G359986	3.19632	15.7434	2.30027	0.0290496
GRMZM2G079883	1.77515	8.74887	2.30115	0.0473386
GRMZM2G364375	0.497621	2.4544	2.30225	0.048186
GRMZM2G000339	5.09281	25.1866	2.30612	0.0474267
GRMZM2G302712	19.053	94.2494	2.30646	0.0228211
GRMZM2G428518	3.57172	17.6695	2.30657	0.046266
GRMZM2G159503	2.71898	13.4727	2.3089	0.0435833
GRMZM2G087662	5.76099	28.5538	2.3093	0.0354789
GRMZM2G051151	30.8513	152.922	2.30939	0.0490474
GRMZM2G170829	1.26425	6.26855	2.30985	0.0453757
GRMZM2G180399	5.54316	27.498	2.31055	0.0231175
AC190609.3_FG002	146.423	727.009	2.31183	0.0298227
GRMZM5G876379	35.0643	174.197	2.31264	0.0238088
GRMZM2G165099	2.59551	12.8944	2.31265	0.0332438
GRMZM2G072315	63.3996	314.993	2.31277	0.0486645
GRMZM2G327564	73.8681	367.686	2.31545	0.0360504
GRMZM2G128651	7.57754	37.7471	2.31656	0.0226794
GRMZM2G023847	32.8028	163.503	2.31742	0.0210491
GRMZM2G380784	2.25025	11.2346	2.31979	0.0273851
GRMZM2G702991	12.3379	61.7596	2.32357	0.0216373
GRMZM2G117963	1.04986	5.25806	2.32433	0.0453206
GRMZM2G064193	5.39006	27.0479	2.32714	0.0249062
GRMZM2G002652	8.6735	43.5327	2.32741	0.0210223
GRMZM2G051630	15.3762	77.2278	2.32842	0.0211894
GRMZM2G175818	76.5801	384.746	2.32886	0.0441593
GRMZM2G123277	6.49496	32.7674	2.33487	0.0207412
GRMZM2G310321	2.89626	14.6122	2.33491	0.0344953
GRMZM2G343048	1.96626	9.92851	2.33612	0.039322
GRMZM2G366910	42.8496	216.456	2.33672	0.0201059
GRMZM2G075229	6.54067	33.0533	2.33728	0.021301
GRMZM2G179049	10.43	52.7194	2.33759	0.0460988
GRMZM2G054012	5.95447	30.1503	2.34013	0.0226959
GRMZM2G092296	97.3345	493.007	2.34058	0.0428632
GRMZM2G132706	4.18111	21.191	2.3415	0.0237262
GRMZM2G048161	7.47148	37.9304	2.34389	0.025106
GRMZM2G039094	0.623564	3.16995	2.34585	0.0441521
GRMZM2G050925	39.8859	202.802	2.34612	0.0235582
GRMZM2G076885	8.73531	44.4557	2.34744	0.019848
GRMZM2G024354	85.778	437.002	2.34896	0.0290276
GRMZM2G464157	1.11229	5.67267	2.3505	0.046348
GRMZM2G100403	51.8161	264.59	2.35229	0.0351873
GRMZM2G433184	2.65112	13.5394	2.35249	0.0386628
GRMZM2G018254	0.795946	4.07638	2.35654	0.0396078
GRMZM5G832473	2.42309	12.414	2.35705	0.0408262
GRMZM2G085750	31.0843	159.436	2.35872	0.0194262
GRMZM2G145458	11.1116	57.0487	2.36013	0.0242395
GRMZM2G114706	2.30449	11.8333	2.36033	0.0299828
GRMZM2G152127	3.64085	18.6971	2.36047	0.0201601
GRMZM2G115762	7.52393	38.6405	2.36055	0.0191847
GRMZM2G067225	74.1741	380.997	2.36079	0.0383786
GRMZM2G422671	1.32633	6.82703	2.36381	0.0494209
GRMZM2G172695	1.00395	5.17036	2.36457	0.0392223
GRMZM2G313643	1.46339	7.53959	2.36517	0.0329571
GRMZM2G001169	1.36591	7.05013	2.36779	0.0468246
GRMZM2G337594	61.1098	315.428	2.36784	0.0490499
GRMZM2G090419	23.25	120.049	2.36833	0.0429293
GRMZM2G347280	6.98535	36.146	2.37143	0.0189667
GRMZM2G047167	0.633544	3.28173	2.37294	0.0368466
GRMZM2G125271	90.1943	467.931	2.37519	0.0333085
GRMZM2G041685	2.29194	11.8923	2.37538	0.0450752
GRMZM2G104342	2.41925	12.5584	2.37602	0.0261736
GRMZM2G009323	5.66814	29.4284	2.37626	0.0186301
GRMZM2G066049	0.988286	5.13211	2.37655	0.0432263
GRMZM2G081458	3.7569	19.5111	2.37668	0.0228235
GRMZM2G127117	15.8985	82.7168	2.37929	0.0282324
GRMZM2G020986	4.45506	23.1856	2.37971	0.0209844
GRMZM2G163769	9.40804	49.0497	2.38228	0.018339
GRMZM2G178209	1.39754	7.29285	2.38359	0.0314067
GRMZM2G018197	15.0766	78.818	2.38621	0.0177898
AC196489.3_FG002	90.7019	474.664	2.3877	0.0187717
GRMZM2G070673	1.24498	6.52359	2.38954	0.0403634
GRMZM2G132509	2.02561	10.6398	2.39305	0.03339
GRMZM2G447795	1.8837	9.91199	2.39561	0.0366559
GRMZM2G083812	0.405309	2.1331	2.39586	0.0476833
GRMZM2G047637	1.51849	7.9924	2.39599	0.0310225
GRMZM2G035198	0.745254	3.93267	2.39971	0.0482993
GRMZM2G305046	18.6101	98.2312	2.4001	0.0329334
GRMZM2G082670	3.83456	20.2587	2.40141	0.0300066
GRMZM2G092719	27.3482	145.126	2.40779	0.0186422
GRMZM2G166459	7.76564	41.2125	2.4079	0.0173173
GRMZM2G117993	22.6024	119.961	2.40801	0.0168349
GRMZM2G010348	37.1782	197.804	2.41155	0.0381922
GRMZM2G149714	2.77262	14.7585	2.41222	0.02852
GRMZM2G159937	0.678704	3.61292	2.41231	0.0440491
GRMZM2G073150	58.617	312.444	2.41421	0.0231988
GRMZM2G134279	2.18629	11.6686	2.41608	0.0272451
GRMZM2G046933	2.26952	12.1242	2.41743	0.0483915
GRMZM2G002830	1.00749	5.39208	2.42008	0.0418103
GRMZM2G427468	14.9498	80.0207	2.42025	0.0162998
GRMZM2G104176	3.51327	18.8204	2.42141	0.0201318
GRMZM2G074540	1.53409	8.22276	2.42224	0.0274815
GRMZM2G029082	9.80612	52.609	2.42355	0.0178094
GRMZM2G364748	26.7675	143.655	2.42405	0.0311238
GRMZM2G057116	17.4219	93.5914	2.42548	0.0429708
GRMZM2G031432	0.948712	5.09959	2.42634	0.0475703
GRMZM2G162829	3.06222	16.4613	2.42643	0.0170168
GRMZM2G340383	1.35972	7.3161	2.42777	0.0361822
GRMZM2G404443	2.85739	15.3817	2.42845	0.0215879
GRMZM2G473152	2.27723	12.2682	2.42957	0.0302172
GRMZM2G444073	1.6477	8.89332	2.43227	0.0436956
GRMZM2G000959	1.50067	8.10103	2.43249	0.0347347
GRMZM2G063896	7.47587	40.4576	2.4361	0.0252976
GRMZM2G089400	17.7805	96.2674	2.43675	0.0160524
GRMZM2G164591	41.1664	222.987	2.43742	0.0155646
GRMZM2G047422	3.71104	20.1169	2.43851	0.030243
GRMZM2G043489	1.11788	6.06309	2.43929	0.0211286
GRMZM2G067238	5.59453	30.352	2.4397	0.0215038
GRMZM2G120876	11.0375	59.9049	2.44026	0.0155955
GRMZM2G472696	8.48655	46.1397	2.44276	0.0188968
GRMZM2G016004	28.0372	152.435	2.44279	0.0245634
GRMZM2G468932	12.4717	67.8465	2.44362	0.0172219
GRMZM2G127147	16.811	91.4567	2.44368	0.0452408
GRMZM2G026839	0.277421	1.50926	2.44369	0.0384161
GRMZM2G133721	12.1251	65.9924	2.4443	0.0170359
GRMZM2G170692	2.69512	14.6834	2.44577	0.0187287
GRMZM2G305154	21.0586	114.75	2.44601	0.0182489
GRMZM2G047813	7.49137	40.8224	2.44606	0.0440568
GRMZM2G124417	0.751027	4.09406	2.4466	0.0475719
GRMZM2G315088	3.18577	17.3689	2.4468	0.0453814
AC206642.4_FG001	71.3369	389.116	2.44748	0.0217641
GRMZM5G811633	0.905529	4.94958	2.45047	0.0452392
GRMZM2G088348	0.600757	3.2848	2.45095	0.0492381
GRMZM2G302604	11.8514	64.827	2.45154	0.0226597
GRMZM2G349875	1.69942	9.30454	2.45289	0.0187578
GRMZM2G061527	4.0894	22.4297	2.45545	0.0160587
GRMZM2G147908	1.15551	6.34353	2.45676	0.0388291
GRMZM2G152179	5.65223	31.0328	2.4569	0.0180468
GRMZM2G042683	5.50171	30.2346	2.45825	0.0182085
GRMZM2G013986	3.24144	17.8156	2.45844	0.0292306
GRMZM2G011253	13.7196	75.4698	2.45966	0.026586
GRMZM2G162413	3.11684	17.151	2.46014	0.0429264
GRMZM2G078024	1.87444	10.3152	2.46024	0.0246649
GRMZM5G894597	10.7944	59.4126	2.46049	0.0263422
GRMZM2G119370	3.55582	19.5721	2.46054	0.0266823
GRMZM2G303965	0.46021	2.5333	2.46065	0.0402841
GRMZM2G053236	6.14118	33.8266	2.46157	0.0295827
GRMZM2G131055	12.2103	67.2966	2.46244	0.0144435
GRMZM2G131340	5.0881	28.0516	2.46288	0.0191461
GRMZM2G131099	20.2699	111.77	2.46312	0.0153894
GRMZM2G097704	15.0564	83.057	2.46373	0.014141
GRMZM5G852185	56.4479	312.231	2.46762	0.0315319
GRMZM2G146337	3.18784	17.6444	2.46856	0.0257786
GRMZM2G092621	0.644799	3.57236	2.46996	0.0446956
GRMZM2G007795	4.90158	27.2352	2.47416	0.0168554
GRMZM2G059078	2.37477	13.1962	2.47426	0.0206843
GRMZM5G850966	144.264	802.056	2.47499	0.0459895
GRMZM2G026085	9.06304	50.4439	2.47661	0.0171396
GRMZM2G093092	1.14511	6.39009	2.48035	0.0339499
GRMZM5G874756	0.305021	1.7036	2.48161	0.0490047
GRMZM2G068455	11.34	63.3556	2.48205	0.0470595
GRMZM2G139834	3.88196	21.7243	2.48445	0.0408452
GRMZM2G113720	43.8698	245.682	2.48549	0.0453689
GRMZM2G032648	2.42	13.5549	2.48574	0.0435904
GRMZM2G356439	6.98993	39.2648	2.48988	0.0207851
GRMZM2G041125	0.497133	2.7927	2.48996	0.0278691
GRMZM2G701669	2.05816	11.575	2.49159	0.0395396
GRMZM2G138771	0.759259	4.27291	2.49256	0.0399802
GRMZM2G451746	1.61917	9.11394	2.49282	0.0272177
GRMZM2G073882	0.587275	3.30814	2.49391	0.0301202
GRMZM2G132794	0.399838	2.25525	2.4958	0.048561
GRMZM2G072729	14.0063	79.0224	2.49618	0.0135421
GRMZM2G170281	10.2557	57.8906	2.4969	0.0137051
GRMZM2G057930	4.38712	24.7962	2.49877	0.0175638
GRMZM2G328785	0.86434	4.89485	2.50159	0.0347985
GRMZM2G378653	0.659386	3.73717	2.50275	0.0402135
GRMZM2G048474	1.30171	7.37821	2.50287	0.027392
GRMZM2G096958	0.810268	4.59562	2.50379	0.0319735
GRMZM2G077127	10.1732	57.7082	2.50401	0.0408496
GRMZM2G092945	2.4893	14.1283	2.50477	0.037899
GRMZM2G140116	63.113	358.328	2.50527	0.0157475
GRMZM2G170397	8.9205	50.6763	2.50611	0.0312131
GRMZM2G356076	2.36554	13.4407	2.50637	0.0145875
GRMZM2G114793	24.7133	140.613	2.50837	0.0207673
GRMZM2G021706	2.2573	12.8508	2.50918	0.0256044
GRMZM2G043396	7.84946	44.7149	2.51009	0.0172496
GRMZM2G112377	10.2497	58.3995	2.51037	0.0205471
GRMZM2G175927	5.4495	31.1103	2.5132	0.0156124
GRMZM2G131315	2.4173	13.8125	2.5145	0.02116
GRMZM2G024175	1.43211	8.18406	2.51468	0.0382484
GRMZM2G083350	0.999743	5.71721	2.51568	0.0288369
GRMZM5G820163	2.37582	13.612	2.51838	0.0224154
GRMZM2G026780	0.693927	3.98524	2.52181	0.0454528
GRMZM2G112912	8.56112	49.1693	2.52189	0.0149608
GRMZM2G131442	2.84931	16.3999	2.525	0.0247037
GRMZM2G063880	1.28663	7.41345	2.52654	0.046752
GRMZM2G152552	19.541	112.679	2.52764	0.0205424
GRMZM2G125268	15.5203	89.5016	2.52776	0.0451363
GRMZM2G162359	11.3645	65.6567	2.53041	0.0120318
GRMZM2G119071	4.16013	24.0435	2.53095	0.0360909
GRMZM2G052034	2.46532	14.2511	2.53123	0.042054
GRMZM2G118462	13.8512	80.2347	2.53422	0.0156594
GRMZM2G439337	1.8683	10.8281	2.53499	0.0296083
GRMZM2G010447	11.861	68.7731	2.53561	0.0238579
GRMZM2G052100	230.959	1340.5	2.53707	0.0353802
GRMZM2G315726	4.22103	24.5138	2.53793	0.0378626
GRMZM2G300965	0.17574	1.02286	2.54109	0.0492496
GRMZM2G400497	1.75078	10.1973	2.54211	0.0229927
GRMZM5G812126	1.52304	8.87101	2.54215	0.0291206
GRMZM2G169356	0.410291	2.39637	2.54613	0.0483505
GRMZM2G082034	2.19174	12.8135	2.54752	0.0201256
GRMZM2G583462	0.924822	5.40833	2.54794	0.0404386
GRMZM5G844046	5.64773	33.0308	2.54807	0.0410801
GRMZM2G449817	2.29215	13.4144	2.54901	0.0257265
GRMZM2G502350	0.79432	4.64901	2.54913	0.0333234
GRMZM2G000587	15.8257	92.6443	2.54943	0.0163834
GRMZM2G027726	3.78337	22.169	2.5508	0.0175421
GRMZM2G035665	1.20647	7.06977	2.55086	0.0207025
GRMZM2G314064	0.39457	2.31287	2.55133	0.0483425
GRMZM2G374971	4.15435	24.3705	2.55244	0.0167927
GRMZM2G017386	3.34348	19.6432	2.55461	0.0234576
GRMZM2G179063	2.3822	14.0013	2.55519	0.017849
GRMZM2G516301	8.24969	48.6276	2.55936	0.0163893
GRMZM2G119975	1.16237	6.86505	2.56221	0.0319607
GRMZM2G005633	24.3163	143.649	2.56255	0.0309046
GRMZM2G090594	4.95285	29.2962	2.56438	0.0407044
GRMZM2G069335	10.1939	60.3081	2.56464	0.0137917
GRMZM2G421415	4.08287	24.1814	2.56624	0.0313685
GRMZM2G075283	14.8839	88.2488	2.56782	0.0224968
GRMZM2G159953	0.190149	1.12919	2.57009	0.0464947
GRMZM2G180724	24.3065	144.437	2.57103	0.0113483
GRMZM2G022931	24.2801	144.296	2.57119	0.0113641
GRMZM2G043737	68.794	408.97	2.57164	0.0197418
GRMZM5G878379	11.9215	70.9196	2.57262	0.0108435
GRMZM5G899149	78.008	464.221	2.57312	0.0230417
GRMZM2G364982	4.06943	24.2299	2.57389	0.0450131
GRMZM2G070199	27.2646	162.345	2.57396	0.0119628
GRMZM2G180283	2.17085	12.9451	2.57607	0.0394943
GRMZM5G803488	0.715037	4.27257	2.57901	0.0414322
GRMZM2G147756	0.604296	3.61246	2.57965	0.0265428
GRMZM2G082653	1.75837	10.5304	2.58225	0.0225352
GRMZM2G467907	4.0791	24.4967	2.58626	0.0320468
GRMZM2G003738	2.49467	15.0075	2.58876	0.0208309
GRMZM2G000764	2.54117	15.2932	2.58932	0.0133456
GRMZM2G058528	17.4284	104.912	2.58967	0.0115504
GRMZM2G158700	2.72131	16.3843	2.58995	0.0361047
GRMZM2G115998	0.821934	4.95521	2.59185	0.0284229
GRMZM2G146163	0.921821	5.56526	2.59389	0.0279057
GRMZM2G102242	1.04481	6.3098	2.59436	0.0398379
GRMZM2G035704	2.50567	15.1511	2.59616	0.0159095
GRMZM2G119970	6.47386	39.194	2.59794	0.0331664
GRMZM2G300924	1.03558	6.28052	2.60045	0.0437662
GRMZM2G081886	21.2766	129.211	2.60239	0.0388417
GRMZM2G457929	1.53701	9.3347	2.60247	0.0200644
GRMZM2G100462	28.7363	175.117	2.60737	0.0442894
GRMZM2G065205	1.13824	6.93881	2.60789	0.0155954
GRMZM2G146760	0.239704	1.46236	2.60897	0.0339775
GRMZM2G000842	1.74463	10.6725	2.61291	0.0414608
GRMZM2G142718	25.5364	156.289	2.61358	0.0130965
GRMZM2G047319	0.427164	2.61597	2.61448	0.0310939
GRMZM2G010991	28.6876	175.786	2.61532	0.0100884
GRMZM2G395749	0.449445	2.75544	2.61607	0.0209767
GRMZM2G010702	0.758066	4.64814	2.61626	0.0459496
AC209664.3_FG002	1.69238	10.3955	2.61883	0.0211612
GRMZM5G802971	0.392161	2.40912	2.61898	0.0260122
GRMZM2G107228	2.6555	16.32	2.61958	0.0157714
GRMZM2G342509	0.523279	3.21808	2.62055	0.0315029
GRMZM5G875445	0.278826	1.71573	2.62139	0.048924
GRMZM2G475380	3.52744	21.711	2.62174	0.0355618
GRMZM2G306258	5.92746	36.4896	2.622	0.0382417
GRMZM2G365774	0.487155	3.0034	2.62414	0.0334583
GRMZM2G375159	12.1527	75.0491	2.62656	0.0266512
GRMZM2G006977	7.51281	46.3967	2.6266	0.0127494
GRMZM2G011604	5.40963	33.4212	2.62716	0.0220018
GRMZM2G135108	9.93446	61.4573	2.62907	0.00948106
GRMZM5G850772	3.22068	19.9262	2.62923	0.0126868
GRMZM2G032763	2.11327	13.0936	2.63132	0.0222918
GRMZM2G022558	1.48532	9.20295	2.63132	0.0462494
GRMZM2G046615	0.570038	3.53453	2.63239	0.0369528
GRMZM2G009139	0.832779	5.17448	2.63541	0.0224385
GRMZM5G828219	5.50107	34.2577	2.63864	0.0254934
GRMZM2G032766	16.0719	100.089	2.63867	0.00891286
GRMZM2G454424	0.978326	6.09594	2.63946	0.0260368
GRMZM2G325693	25.6284	159.75	2.64	0.00895019
GRMZM2G038032	45.4589	283.477	2.6406	0.0119295
GRMZM2G445958	2.92514	18.2502	2.64134	0.0379442
GRMZM2G138131	0.664511	4.148	2.64205	0.0366017
GRMZM2G373554	2.82508	17.6363	2.64219	0.0210061
GRMZM2G137321	15.2876	95.4936	2.64305	0.0182285
GRMZM2G064657	0.557513	3.49361	2.64764	0.0202609
GRMZM2G041055	1.52485	9.55564	2.64769	0.02323
GRMZM2G408537	1.41712	8.88292	2.64807	0.0353505
GRMZM2G007055	3.1101	19.4991	2.64838	0.0248121
GRMZM5G858456	0.696166	4.36919	2.64986	0.0247006
GRMZM2G113060	1.25955	7.92397	2.65332	0.0238103
GRMZM2G173862	0.410531	2.58387	2.65397	0.0392188
GRMZM2G128641	14.3425	90.3567	2.65534	0.0102045
GRMZM2G113682	16.0793	101.442	2.65738	0.0085171
GRMZM2G401267	0.404364	2.55148	2.65761	0.0236609
GRMZM2G122028	2.28097	14.4077	2.65912	0.0143969
GRMZM2G102183	8.16801	51.6148	2.65973	0.0354419
GRMZM2G027835	5.05586	31.9652	2.66048	0.00988031
GRMZM2G354909	5.08895	32.1991	2.66158	0.0281976
GRMZM2G108219	6.08358	38.5083	2.66218	0.0107041
GRMZM2G451308	0.632813	4.01151	2.66429	0.0364424
GRMZM2G068952	11.8413	75.0704	2.66442	0.00846337
GRMZM2G115049	26.1257	165.783	2.66576	0.00957105
GRMZM2G309258	1.84464	11.7074	2.66601	0.0131476
GRMZM2G007028	1.64972	10.4762	2.66682	0.0212892
GRMZM5G805609	12.8715	81.7402	2.66686	0.0300349
GRMZM2G366077	29.2527	185.916	2.66801	0.00905248
GRMZM2G119731	4.85032	30.8268	2.66803	0.027805
GRMZM2G165601	1.5335	9.75174	2.66883	0.0264436
GRMZM2G100641	2.78514	17.7123	2.66893	0.0116344
AC209050.3_FG003	7.14403	45.4807	2.67044	0.00984338
GRMZM2G087326	68.4691	436.307	2.67182	0.0184949
GRMZM2G084757	20.2424	129.182	2.67395	0.0260836
GRMZM2G039009	2.78748	17.7954	2.67447	0.0229498
GRMZM2G118809	1.48244	9.48137	2.67712	0.0167715
GRMZM2G005557	1.34811	8.62426	2.67746	0.0288278
GRMZM2G447984	2.96127	18.9445	2.67749	0.0318347
GRMZM2G158682	1.85077	11.8521	2.67894	0.0165135
GRMZM2G175425	7.68328	49.2031	2.67896	0.0129406
GRMZM2G125775	2.54291	16.2872	2.67918	0.0158426
GRMZM2G134496	0.326898	2.09557	2.68043	0.0400597
GRMZM2G354373	0.40336	2.58592	2.68054	0.0257894
GRMZM2G004106	8.03218	51.5072	2.68091	0.0122775
GRMZM2G046055	10.1942	65.4613	2.68289	0.0300222
GRMZM2G312069	0.71894	4.62412	2.68524	0.0216586
GRMZM2G423139	1.70622	10.9797	2.68597	0.0351971
GRMZM2G086906	79.2807	510.576	2.68708	0.00961036
GRMZM2G154267	0.524692	3.3808	2.68782	0.0225496
GRMZM2G107073	15.0301	96.9236	2.68899	0.031569
GRMZM2G179976	20.1148	129.825	2.69024	0.00902954
GRMZM2G358059	48.2467	311.4	2.69027	0.0210052
GRMZM2G041424	1.01268	6.55062	2.69345	0.0426093
GRMZM2G181566	0.169114	1.09471	2.69448	0.0466686
GRMZM2G166857	0.513467	3.32648	2.69565	0.0245673
GRMZM2G164814	0.751835	4.87395	2.6966	0.0218373
GRMZM2G156110	35.529	230.498	2.69769	0.0356685
GRMZM2G080222	48.3161	313.56	2.69817	0.0261235
GRMZM2G463167	2.75977	17.9154	2.69858	0.0235319
GRMZM2G354187	0.263556	1.71117	2.6988	0.0262439
GRMZM2G415529	8.88154	57.7338	2.70053	0.0369867
GRMZM2G145562	0.617414	4.01828	2.70227	0.0314718
GRMZM2G046371	2.97593	19.3796	2.70313	0.018817
GRMZM2G476477	1.45524	9.4777	2.70328	0.0174512
GRMZM2G401436	4.18931	27.3028	2.70426	0.0108103
GRMZM2G045690	7.8183	50.9794	2.70499	0.0378702
GRMZM2G124809	0.376923	2.45785	2.70506	0.0449276
GRMZM2G150616	26.27	171.559	2.70721	0.00899335
GRMZM2G032160	31.2304	203.953	2.70721	0.0110162
GRMZM2G002138	0.219039	1.43151	2.70827	0.0443118
GRMZM2G099067	6.26412	40.942	2.7084	0.0110978
GRMZM2G011626	0.552976	3.61951	2.71051	0.025105
GRMZM2G168108	0.453667	2.97009	2.7108	0.0294968
GRMZM2G112792	3.21756	21.0962	2.71294	0.0102452
GRMZM2G415022	0.405179	2.66249	2.71614	0.0453802
GRMZM2G007659	0.763901	5.02255	2.71696	0.0392085
GRMZM2G407740	0.628728	4.13619	2.71779	0.0251448
GRMZM2G080542	8.59689	56.566	2.71805	0.00737408
GRMZM2G056109	1.22159	8.04819	2.71991	0.0209593
GRMZM2G111172	34.7255	228.893	2.72061	0.0318676
GRMZM2G001824	0.567554	3.75384	2.72554	0.0270815
GRMZM2G082943	1.1487	7.60051	2.7261	0.0210058
GRMZM2G094304	8.67956	57.4873	2.72755	0.00726019
GRMZM5G806387	0.903347	5.98661	2.72839	0.0317021
GRMZM2G354502	4.0219	26.673	2.72943	0.016977
GRMZM2G000221	15.9409	105.87	2.73148	0.00791982
GRMZM2G028306	5.04314	33.5089	2.73215	0.00756442
GRMZM2G162396	8.34043	55.4896	2.73402	0.00911892
GRMZM5G891282	3.68069	24.4924	2.73429	0.0115603
GRMZM2G038335	3.4283	22.8155	2.73445	0.014178
GRMZM2G101872	0.556303	3.70351	2.73495	0.0439079
GRMZM2G170336	11.9927	79.8695	2.73548	0.0347018
GRMZM2G412848	3.80325	25.3561	2.73703	0.0310284
GRMZM2G099502	0.312777	2.08895	2.73957	0.0257793
GRMZM2G165914	0.184931	1.23703	2.74182	0.0328326
GRMZM2G142685	2.28165	15.2677	2.74233	0.0138981
GRMZM2G078314	4.45549	29.8177	2.74251	0.0106775
GRMZM2G147857	0.733645	4.92479	2.74691	0.0364755
GRMZM2G118403	1.51761	10.1988	2.74852	0.00666815
GRMZM2G107114	20.94	140.758	2.74888	0.0116685
GRMZM2G091320	2.28876	15.4073	2.75097	0.045249
GRMZM2G058024	0.963069	6.48706	2.75185	0.0339341
GRMZM2G007695	9.96038	67.1091	2.75223	0.00656298
GRMZM2G021388	0.287188	1.9369	2.75368	0.0297286
GRMZM2G154870	1.02321	6.90403	2.75434	0.0160535
GRMZM2G162445	0.842761	5.69122	2.75554	0.01221
GRMZM2G127857	0.986536	6.6623	2.75558	0.0171757
GRMZM2G397684	2.4186	16.3496	2.75701	0.0161017
GRMZM2G429617	0.600393	4.06282	2.7585	0.0414847
GRMZM2G124434	34.2471	231.888	2.75937	0.0313464
GRMZM2G132753	0.759154	5.14909	2.76185	0.0205729
GRMZM2G018716	4.44043	30.1321	2.76253	0.00691736
GRMZM2G173742	0.331476	2.25067	2.76338	0.0290236
GRMZM2G098676	0.739815	5.03072	2.76553	0.0345312
GRMZM2G446253	2.83395	19.2754	2.76587	0.00912209
GRMZM2G024024	1.62397	11.0495	2.76639	0.0125723
GRMZM2G001160	0.392479	2.67282	2.76767	0.0186172
GRMZM2G117250	0.566752	3.86257	2.76877	0.0170424
GRMZM2G022311	0.266339	1.81581	2.76928	0.0369154
GRMZM2G102550	1.28858	8.79161	2.77034	0.013984
GRMZM2G008247	4.86124	33.2956	2.77594	0.0143976
GRMZM2G154602	0.121018	0.828913	2.776	0.0449668
GRMZM2G013191	1.22151	8.37535	2.77748	0.0289005
GRMZM5G825512	0.48261	3.30946	2.77767	0.0263067
GRMZM2G063536	0.360828	2.47541	2.77829	0.0299915
GRMZM2G026143	119.987	823.306	2.77855	0.00745616
GRMZM2G099496	1.6906	11.6167	2.78059	0.0245868
GRMZM2G138370	1.3943	9.58958	2.78193	0.0190401
GRMZM2G149024	7.39633	50.9145	2.78319	0.0064552
GRMZM2G040175	3.81257	26.2645	2.78428	0.0119566
GRMZM2G115504	3.191	22.0015	2.78552	0.00870077
GRMZM2G126594	27.302	188.631	2.78849	0.0304154
GRMZM2G357112	3.60554	24.9184	2.78893	0.010736
GRMZM2G075247	0.924602	6.39116	2.78917	0.0113364
GRMZM2G163195	0.182057	1.25871	2.78949	0.0324532
GRMZM2G352618	3.52699	24.3978	2.79024	0.0128208
GRMZM2G338160	0.47956	3.32203	2.79228	0.0290368
GRMZM2G117238	0.849891	5.89259	2.79355	0.0265032
GRMZM2G400718	1.19812	8.31385	2.79474	0.0456564
GRMZM2G019515	2.20646	15.3255	2.79613	0.025248
GRMZM2G159237	45.4749	315.875	2.79621	0.038284
GRMZM2G347766	0.591198	4.10796	2.79671	0.0315167
GRMZM2G133613	2.34659	16.319	2.79792	0.0190545
GRMZM2G086727	0.340439	2.37102	2.80004	0.0331937
GRMZM2G117246	2.53959	17.7048	2.80147	0.0106821
GRMZM2G015352	0.241848	1.68717	2.80243	0.0383496
GRMZM2G101270	1.65107	11.5331	2.8043	0.011657
GRMZM2G024948	0.162392	1.13452	2.80453	0.0434721
GRMZM2G177340	5.75162	40.3241	2.8096	0.0109574
GRMZM2G097641	3.38561	23.7371	2.80966	0.0139159
GRMZM2G126572	0.969852	6.80264	2.81026	0.0192221
GRMZM2G457411	1.14258	8.01907	2.81114	0.0150582
GRMZM5G892774	0.280367	1.97669	2.8177	0.0407797
GRMZM5G893912	3.80291	26.8131	2.81776	0.0061014
GRMZM2G444819	0.639198	4.52018	2.82205	0.0336434
GRMZM2G050548	2.02076	14.2999	2.82304	0.0193471
GRMZM2G119881	0.367539	2.60228	2.82381	0.0481328
GRMZM2G016250	20.0325	142.181	2.82732	0.00581312
GRMZM2G432662	4.20072	29.8252	2.82782	0.00833145
GRMZM2G008657	0.900532	6.39594	2.82831	0.0365534
GRMZM2G452121	1.97738	14.0487	2.82878	0.0109742
GRMZM2G366411	0.627505	4.45892	2.829	0.0210961
GRMZM2G010596	0.874039	6.21659	2.83035	0.0230216
GRMZM2G100360	0.960227	6.83406	2.83129	0.0137264
GRMZM2G062788	1.38147	9.84355	2.83298	0.0193823
GRMZM2G042008	12.013	85.7075	2.83483	0.00506324
GRMZM2G343972	0.514223	3.66998	2.83531	0.0161221
GRMZM2G302601	0.525428	3.75254	2.8363	0.0204985
GRMZM2G165192	14.3495	102.638	2.83849	0.00505714
GRMZM2G043579	0.530408	3.79812	2.84011	0.0203297
GRMZM2G131508	0.183225	1.31826	2.84694	0.034658
GRMZM2G458607	0.238151	1.71349	2.84699	0.0265545
GRMZM2G150691	0.831598	5.98812	2.84814	0.0174301
GRMZM2G369701	0.205474	1.47977	2.84835	0.0288128
GRMZM2G126062	6.40019	46.2888	2.85448	0.0209346
GRMZM2G023748	33.7728	244.343	2.85498	0.0079012
GRMZM2G177883	2.14023	15.4984	2.85628	0.00591365
GRMZM2G152781	1.93345	14.0477	2.86108	0.0147852
GRMZM2G033665	0.303238	2.20354	2.8613	0.0269759
GRMZM2G357296	55.1426	400.956	2.8622	0.00634481
GRMZM2G029270	0.3489	2.53901	2.86338	0.023573
GRMZM2G011615	0.23156	1.68682	2.86484	0.0445246
GRMZM2G000836	0.477815	3.48306	2.86583	0.0202651
GRMZM2G146234	7.85137	57.2852	2.86714	0.00508601
GRMZM2G077187	7.90642	57.7806	2.86949	0.00477798
GRMZM2G122654	0.994581	7.27726	2.87123	0.0109628
GRMZM2G017629	1.06753	7.82001	2.87289	0.0122146
GRMZM2G075215	2.7759	20.3374	2.87311	0.0121185
GRMZM2G427697	28.2117	207.278	2.8772	0.0191891
GRMZM2G001332	9.16455	67.5004	2.88076	0.0305495
GRMZM2G022619	29.5249	217.503	2.88103	0.0108812
GRMZM2G089803	0.560914	4.13222	2.88107	0.0153574
GRMZM2G109056	13.1149	96.8507	2.88455	0.00589014
GRMZM2G363229	1.34169	9.91396	2.88541	0.0203325
AC208897.3_FG004	4.15824	30.7414	2.88614	0.0107542
GRMZM2G105173	0.181912	1.34637	2.88776	0.0435171
GRMZM2G015793	1.60532	11.8857	2.88829	0.00961188
GRMZM2G108712	4.25878	31.5371	2.88853	0.0109383
GRMZM2G362823	5.16377	38.2409	2.88862	0.0275697
GRMZM2G080247	1.365	10.126	2.89109	0.00687141
GRMZM2G074401	14.5117	107.829	2.89346	0.00449104
GRMZM2G066158	2.02823	15.0726	2.89363	0.0100891
GRMZM2G477139	10.11	75.1382	2.89376	0.0240452
GRMZM2G090432	1.20458	8.95422	2.89403	0.0130412
GRMZM5G827348	24.9296	185.326	2.89413	0.0487962
GRMZM2G015654	1.00926	7.51719	2.8969	0.0115869
GRMZM2G033175	0.929674	6.93227	2.89853	0.0131303
GRMZM2G073725	82.75	617.273	2.89908	0.0171066
GRMZM2G053284	2.28827	17.0776	2.89978	0.00631215
GRMZM2G050003	7.11492	53.274	2.90451	0.00425429
GRMZM2G067456	47.2084	353.933	2.90636	0.0297726
GRMZM5G868679	19.5266	146.413	2.90653	0.0054573
GRMZM2G148925	7.68703	57.7452	2.9092	0.00459583
GRMZM2G439297	2.35456	17.6894	2.90935	0.0123119
GRMZM2G055802	12.8688	96.7122	2.90982	0.0192629
GRMZM2G071977	2.7782	20.8832	2.91012	0.00937645
GRMZM2G087259	5.10174	38.3913	2.91172	0.0279345
GRMZM2G030731	85.6647	644.931	2.91237	0.00689684
GRMZM2G021881	0.181845	1.37059	2.91402	0.0414175
GRMZM2G169654	6.97723	52.6158	2.91477	0.00444006
GRMZM2G443833	148.56	1120.77	2.91538	0.00487365
GRMZM2G059010	0.682264	5.16105	2.91926	0.0193863
AC203989.4_FG001	2.2701	17.1779	2.91972	0.0102292
GRMZM2G176537	0.134267	1.01616	2.91995	0.0414656
GRMZM2G381739	1.10572	8.37425	2.92097	0.0132896
GRMZM2G071021	49.6159	376.903	2.92532	0.0407221
GRMZM2G322728	0.54872	4.17239	2.92673	0.0178354
GRMZM2G030444	0.83495	6.35647	2.92846	0.0176856
GRMZM2G041141	0.852212	6.50112	2.9314	0.0128925
GRMZM2G095039	10.2853	78.6317	2.93453	0.0044752
GRMZM2G001035	0.490963	3.7574	2.93605	0.0264889
GRMZM2G064750	0.817172	6.25601	2.93653	0.0088203
GRMZM2G377797	56.0251	429.458	2.93837	0.0283452
GRMZM2G479906	0.0896477	0.687666	2.93937	0.0382105
GRMZM2G078526	5.81431	44.7082	2.94286	0.00411914
GRMZM2G034271	5.91842	45.5125	2.94298	0.00475301
GRMZM2G093606	1.13763	8.75029	2.9433	0.0103761
GRMZM2G161959	0.714206	5.49441	2.94355	0.0336879
GRMZM2G147900	0.121372	0.935551	2.94638	0.0487901
GRMZM2G080992	6.08689	46.9323	2.9468	0.00388604
GRMZM2G110395	1.22045	9.44375	2.95195	0.0100215
GRMZM2G522066	1.27121	9.83681	2.95198	0.0106768
GRMZM2G091956	4.91722	38.2131	2.95815	0.00464185
GRMZM2G087875	0.48688	3.7893	2.96029	0.0312381
GRMZM2G086231	0.872219	6.7896	2.96056	0.0129333
GRMZM2G339699	0.335622	2.61424	2.96148	0.0396505
GRMZM2G102079	0.546637	4.26098	2.96253	0.0140993
GRMZM2G077991	86.0332	673.046	2.96774	0.0105962
GRMZM2G343036	0.243138	1.90317	2.96856	0.0369809
GRMZM2G302002	0.314457	2.46298	2.96947	0.0271314
GRMZM2G060837	11.4866	90.047	2.97073	0.0286007
GRMZM2G011347	0.997168	7.81718	2.97074	0.00760759
GRMZM2G140908	0.653318	5.12867	2.97273	0.0112575
GRMZM2G313481	0.836167	6.56456	2.97283	0.0446515
GRMZM2G424112	0.49032	3.85019	2.97314	0.0376732
GRMZM2G043893	15.0736	118.382	2.97335	0.0238161
GRMZM2G144674	0.24936	1.95967	2.9743	0.0472816
GRMZM2G074248	0.391935	3.0839	2.97607	0.0314258
GRMZM2G122231	7.43679	58.564	2.97726	0.00341728
GRMZM2G153206	35.8931	283.002	2.97904	0.00330849
GRMZM2G056231	2.16983	17.1222	2.98021	0.00819666
GRMZM2G303157	0.447423	3.53466	2.98186	0.0405533
GRMZM2G149605	1.06183	8.39446	2.98289	0.0138732
GRMZM2G178365	0.382772	3.02891	2.98424	0.0172953
GRMZM2G095164	0.355516	2.81497	2.98513	0.030584
GRMZM2G014022	12.796	101.344	2.9855	0.00324701
GRMZM2G139894	2.54067	20.1841	2.98994	0.00828003
GRMZM2G333022	3.62469	28.813	2.99079	0.00610923
GRMZM2G349749	3.34618	26.6024	2.99097	0.00460596
GRMZM2G038931	6.41968	51.039	2.99103	0.00407859
GRMZM2G030228	12.3544	98.2619	2.9916	0.0130395
GRMZM5G897309	1.18924	9.46977	2.99329	0.0450498
AC191575.2_FG001	5.87511	46.791	2.99354	0.00361227
GRMZM2G100639	1.58899	12.6617	2.99429	0.00439398
GRMZM2G323888	20.4649	163.265	2.99599	0.00331288
GRMZM2G175995	2.94248	23.5471	3.00045	0.0124687
GRMZM2G043224	0.397057	3.18366	3.00327	0.045498
GRMZM2G419239	6.84856	55.026	3.00624	0.00342199
GRMZM2G039365	5.50973	44.2775	3.00652	0.0451002
GRMZM2G098569	28.2801	227.578	3.0085	0.00493783
GRMZM2G170388	0.798774	6.42989	3.00893	0.00982856
GRMZM2G429396	1.23166	9.9163	3.00919	0.0130087
GRMZM2G567897	3.75021	30.2559	3.01217	0.0416339
GRMZM2G051806	9.3914	75.772	3.01225	0.00306935
GRMZM2G095798	0.386579	3.12291	3.01406	0.0290065
GRMZM2G014988	0.166419	1.34441	3.01409	0.0441033
GRMZM2G103647	6.83737	55.2388	3.01417	0.0114572
GRMZM2G082227	0.393842	3.18257	3.01451	0.0167211
AC197758.3_FG004	2.38027	19.2589	3.01633	0.00715087
AC198353.5_FG001	0.925858	7.49241	3.01657	0.00852688
GRMZM2G165133	12.3888	100.337	3.01773	0.00295858
GRMZM2G465999	1.65558	13.4175	3.01871	0.0381633
GRMZM2G050748	0.546261	4.43521	3.02134	0.0142047
GRMZM2G064083	4.76279	38.6778	3.02163	0.00652104
GRMZM2G144155	9.34175	76.0621	3.02541	0.024348
GRMZM2G064640	24.2761	197.766	3.02618	0.0279989
GRMZM2G134109	41.832	340.846	3.02644	0.00999297
GRMZM2G102862	3.64243	29.7049	3.02773	0.0036307
GRMZM2G066413	9.0269	73.7035	3.02943	0.00924287
GRMZM2G137440	0.465481	3.80094	3.02956	0.0108105
GRMZM2G005954	3.60507	29.4539	3.03036	0.0125383
GRMZM2G115783	1.01215	8.27155	3.03073	0.0426797
GRMZM2G438243	1.89336	15.4806	3.03144	0.00865879
GRMZM2G171484	14.2968	117.05	3.03336	0.00293136
GRMZM2G587543	0.792388	6.48973	3.03388	0.0188164
GRMZM2G151332	0.500914	4.10347	3.03421	0.0226563
GRMZM2G093554	0.323616	2.65154	3.03448	0.0238124
GRMZM2G021069	1.54888	12.6964	3.03513	0.0037042
GRMZM2G112074	1.29673	10.6746	3.04123	0.00463213
GRMZM2G137426	0.819621	6.76237	3.0445	0.00652444
GRMZM2G159700	2.69925	22.2711	3.04455	0.0268009
GRMZM2G096690	43.1198	355.974	3.04535	0.0439438
GRMZM2G074871	0.293591	2.42859	3.04824	0.0142135
GRMZM2G038964	5.17118	42.7936	3.04883	0.0223324
GRMZM2G121075	41.4756	343.615	3.05046	0.0171601
GRMZM2G434753	0.151254	1.2546	3.05218	0.0409909
AC212219.3_FG005	4.32517	35.9532	3.05529	0.0035988
GRMZM2G173965	3.51638	29.3739	3.06237	0.00424048
GRMZM2G135783	0.257504	2.15282	3.06356	0.0463346
GRMZM2G065278	0.602575	5.05054	3.06723	0.0193199
GRMZM2G163421	2.43906	20.4655	3.0688	0.0228599
GRMZM2G151738	0.558369	4.68711	3.06941	0.00927708
GRMZM2G099461	0.290288	2.43862	3.0705	0.0314659
GRMZM2G353103	33.1955	279.848	3.07558	0.0105998
GRMZM5G804783	3.20141	27.0011	3.07624	0.00671768
GRMZM2G113098	0.295386	2.49303	3.07723	0.0224188
GRMZM2G438524	0.15877	1.34091	3.0782	0.0191984
GRMZM2G176307	13.1557	111.115	3.0783	0.0089372
GRMZM5G832108	26.6312	225.025	3.07889	0.00278286
AC187262.4_FG007	33.5933	284.149	3.0804	0.00244533
GRMZM2G141214	0.0871051	0.7382	3.08318	0.0302714
GRMZM2G133895	2.25201	19.1275	3.08637	0.0309827
GRMZM5G818213	0.294824	2.50427	3.08646	0.021763
GRMZM2G128560	0.600436	5.10353	3.08742	0.0133962
GRMZM2G135526	5.42289	46.1166	3.08815	0.00265117
GRMZM2G159388	20.2655	172.588	3.09024	0.0115191
GRMZM2G176430	3.37819	28.8059	3.09204	0.00319735
GRMZM2G138770	2.209	18.8576	3.09368	0.00328935
GRMZM2G394528	2.56342	21.9575	3.09857	0.0322472
GRMZM2G138338	0.20569	1.76277	3.0993	0.0117393
GRMZM2G175076	10.8802	93.2637	3.09961	0.00236176
GRMZM2G312419	0.591523	5.07221	3.10011	0.0150426
GRMZM2G129929	6.59677	56.5793	3.10044	0.00422676
GRMZM2G129189	10.9613	94.1994	3.1033	0.0125694
GRMZM2G061723	6.32505	54.3649	3.10353	0.0116571
AC197764.4_FG003	5.56375	47.8762	3.10518	0.00511686
GRMZM2G414047	0.592594	5.10947	3.10806	0.0102361
GRMZM2G029385	1.10287	9.5094	3.1081	0.00863265
GRMZM2G374074	9.14382	78.853	3.1083	0.00602094
GRMZM2G431821	43.6651	376.908	3.10966	0.00251795
GRMZM2G058760	30.8465	266.965	3.11347	0.00405129
GRMZM2G082709	0.546703	4.73335	3.11403	0.0181516
GRMZM2G439350	1.49531	12.952	3.11465	0.00635357
GRMZM2G130728	8.59746	74.4709	3.1147	0.00263668
GRMZM2G333582	0.419358	3.63907	3.11732	0.0119457
GRMZM2G100911	0.180085	1.56321	3.11776	0.0179083
GRMZM2G148904	4.96383	43.1435	3.11962	0.0171972
GRMZM5G883250	3.54664	30.8584	3.12114	0.0172164
GRMZM2G067402	50.5256	441.061	3.12589	0.0165402
GRMZM2G148211	0.391377	3.41908	3.12698	0.019781
GRMZM2G123452	0.324703	2.83971	3.12855	0.0173148
GRMZM2G400961	2.75515	24.0971	3.12866	0.00267344
GRMZM2G166639	35.9671	314.902	3.13016	0.0241089
GRMZM2G066274	0.231161	2.02392	3.13018	0.0202332
GRMZM2G028041	0.406745	3.5621	3.13053	0.00996804
GRMZM2G094639	2.53366	22.2047	3.13157	0.00463758
GRMZM2G059565	0.488615	4.285	3.13252	0.0459361
GRMZM2G011110	6.39934	56.1634	3.13364	0.00258252
GRMZM2G381576	4.67902	41.1993	3.13834	0.0195518
GRMZM2G012242	0.187758	1.65541	3.14024	0.0455352
GRMZM2G095904	0.585969	5.16945	3.14111	0.0122278
GRMZM2G104032	0.257459	2.28051	3.14694	0.0148222
GRMZM2G035890	26.5026	234.903	3.14786	0.0031639
GRMZM2G405439	1.28588	11.3999	3.14819	0.0332672
GRMZM2G149756	0.543168	4.81821	3.14903	0.0113127
GRMZM2G154001	0.278556	2.47236	3.14985	0.0218718
GRMZM2G031733	1.23604	10.9724	3.15009	0.0109832
GRMZM2G435120	0.326221	2.89851	3.15139	0.0146817
GRMZM2G160719	1.28603	11.4336	3.15228	0.00910388
GRMZM2G074107	5.42398	48.3659	3.15657	0.0176028
GRMZM2G047456	2.70084	24.1205	3.15878	0.02717
GRMZM2G147221	4.85561	43.4136	3.16042	0.0127298
GRMZM5G838098	12.259	109.741	3.16219	0.00831215
GRMZM2G033267	2.47952	22.2095	3.16304	0.0212838
GRMZM2G070087	0.831678	7.46229	3.16552	0.00599059
GRMZM2G054050	1.42946	12.8302	3.166	0.00398266
GRMZM2G174615	2.90029	26.0381	3.16636	0.00418626
GRMZM2G040389	0.826248	7.42099	3.16696	0.00799254
GRMZM2G701801	35.1834	316.301	3.16834	0.0124683
GRMZM2G012412	0.177393	1.59534	3.16884	0.0259664
GRMZM2G029518	21.4263	192.88	3.17025	0.00204931
GRMZM5G869196	1.37625	12.3959	3.17105	0.00480281
GRMZM2G138585	0.154281	1.38976	3.1712	0.0339411
GRMZM2G074687	7.78598	70.1492	3.17148	0.00201697
GRMZM2G099136	0.0725779	0.654018	3.17173	0.0496395
GRMZM2G012498	0.217956	1.96416	3.1718	0.0213306
GRMZM2G120079	0.207583	1.87173	3.17262	0.0409549
GRMZM2G401339	0.242679	2.18882	3.17303	0.0499831
GRMZM2G024996	0.0895158	0.808276	3.17463	0.0487179
GRMZM2G116452	0.0929581	0.840016	3.17576	0.0497862
GRMZM2G360523	0.309246	2.80054	3.17888	0.00726582
GRMZM5G822593	0.270908	2.45422	3.17939	0.0089335
GRMZM2G031453	0.106427	0.964602	3.18007	0.033035
AC203966.5_FG005	4.28108	38.8413	3.18154	0.00311708
GRMZM2G113191	0.344471	3.13279	3.18499	0.0118663
GRMZM2G156632	51.4553	470.234	3.19199	0.00190113
GRMZM2G340654	0.703044	6.42895	3.1929	0.00538705
GRMZM5G878943	11.8591	108.52	3.19389	0.00765136
GRMZM2G062761	1.52239	13.9874	3.19972	0.00448917
GRMZM2G094428	7.4119	68.2871	3.2037	0.00173034
AC217910.3_FG004	2.55431	23.5392	3.20406	0.00438478
GRMZM2G070242	0.103116	0.952386	3.20729	0.0315633
GRMZM2G452564	1.0765	9.94507	3.20763	0.00660595
GRMZM2G026910	1.20182	11.1173	3.20951	0.00636357
GRMZM2G036980	2.8861	26.722	3.21083	0.00380065
GRMZM2G151921	0.153732	1.42551	3.21299	0.0235674
GRMZM2G039639	42.7195	396.94	3.21596	0.0022835
GRMZM2G174834	1.58031	14.6948	3.21703	0.0218361
GRMZM2G413030	0.10801	1.00451	3.21726	0.0159867
GRMZM2G091540	4.97962	46.447	3.22148	0.00857321
GRMZM5G849099	0.551337	5.15959	3.22625	0.0162622
GRMZM5G811053	0.9161	8.58353	3.22799	0.00741886
GRMZM2G168980	0.211886	1.98807	3.23	0.0233613
GRMZM2G087186	32.9994	309.812	3.23088	0.0170482
GRMZM2G180596	5.65867	53.1727	3.23215	0.0391493
GRMZM2G164325	1.23457	11.6054	3.23271	0.0312543
GRMZM2G053338	0.304422	2.86546	3.23462	0.02528
GRMZM2G165610	0.363553	3.42541	3.23604	0.0225867
GRMZM2G011213	0.525741	4.96221	3.23856	0.0073386
GRMZM5G864735	3.57238	33.8187	3.24287	0.0142739
GRMZM5G833406	0.465886	4.41612	3.24473	0.0152803
GRMZM2G127521	0.725577	6.88607	3.24648	0.0191548
GRMZM2G082484	16.2263	154.177	3.24818	0.00184953
GRMZM2G047656	0.618598	5.90488	3.25483	0.0074074
GRMZM2G091303	0.0990584	0.945609	3.25489	0.043954
GRMZM2G005043	0.226322	2.16285	3.25649	0.0290448
GRMZM2G164074	6.42691	61.4758	3.25782	0.0114011
GRMZM2G398198	1.21641	11.6434	3.2588	0.00356523
GRMZM2G129493	1.03286	9.89111	3.25949	0.00644685
GRMZM2G399961	0.432369	4.16204	3.26696	0.0213273
GRMZM2G066428	7.94887	76.536	3.26732	0.00142197
GRMZM2G135165	1.16768	11.2436	3.26738	0.00427498
GRMZM5G869978	0.576418	5.56913	3.27227	0.0277925
GRMZM2G045431	0.214866	2.08101	3.27578	0.0296368
GRMZM2G076844	1.30834	12.6805	3.27681	0.0178964
AC234161.1_FG001	5.09472	49.4637	3.2793	0.00500389
GRMZM2G047600	0.724925	7.04065	3.2798	0.00648302
GRMZM5G878558	1.98217	19.258	3.2803	0.00177472
GRMZM2G400938	0.763341	7.42634	3.28225	0.00604581
AC234163.1_FG002	0.303358	2.95567	3.28439	0.0167237
GRMZM2G060369	0.338817	3.30344	3.28539	0.0179172
GRMZM2G081353	1.26547	12.3401	3.2856	0.0119399
GRMZM2G392125	2.48274	24.293	3.29053	0.00967337
GRMZM2G414503	0.280712	2.74959	3.29205	0.0167742
GRMZM2G113378	0.665573	6.52092	3.29241	0.0272673
GRMZM2G064701	0.967953	9.48433	3.29254	0.0195019
GRMZM2G447090	0.0886339	0.871944	3.29831	0.04333
GRMZM2G178415	6.61348	65.3356	3.30439	0.0100728
GRMZM2G124815	2.18329	21.5698	3.30444	0.00295435
GRMZM2G450055	0.613409	6.08159	3.30953	0.00327805
GRMZM2G076723	0.413453	4.1022	3.3106	0.0103225
GRMZM2G081719	1.30159	12.9267	3.31201	0.00756725
AC209629.2_FG003	0.313296	3.1122	3.31234	0.0403564
GRMZM2G156150	0.102208	1.01629	3.31372	0.0153998
GRMZM2G060811	1.39575	13.9119	3.3172	0.0045509
GRMZM2G020098	6.21129	61.9161	3.31735	0.017441
GRMZM2G155323	8.61492	85.9386	3.3184	0.0071311
GRMZM2G356637	0.142755	1.4256	3.31996	0.0190916
GRMZM2G117365	0.459624	4.59126	3.32037	0.00606371
GRMZM5G874955	9.71263	97.0839	3.3213	0.00143524
GRMZM2G005715	0.250806	2.51507	3.32596	0.0192039
GRMZM2G024476	3.98908	40.16	3.33163	0.00145331
GRMZM2G400390	0.14541	1.46582	3.33351	0.018932
GRMZM2G047800	0.314576	3.17424	3.33493	0.0108454
GRMZM2G076499	1.20154	12.1459	3.33751	0.00441814
GRMZM2G009901	1.39387	14.0903	3.33753	0.00205353
GRMZM5G825193	2.86659	29.0968	3.34345	0.0236277
GRMZM2G438960	0.0441962	0.448861	3.34427	0.037859
GRMZM2G479980	0.157782	1.60494	3.34651	0.0245814
GRMZM2G156446	1.36479	13.9014	3.34848	0.0382233
GRMZM2G549471	389.664	3973.74	3.3502	0.0296645
GRMZM2G001946	1.51199	15.4226	3.35052	0.00310639
GRMZM2G116614	16.9353	172.787	3.35089	0.0161449
GRMZM5G862355	0.136921	1.39829	3.35224	0.0180594
GRMZM2G075978	1.79116	18.3239	3.35476	0.00137769
AC203909.3_FG003	0.0910664	0.931801	3.35503	0.037847
GRMZM2G084264	10.9456	112.106	3.35644	0.00106617
GRMZM2G156296	4.91153	50.3156	3.35676	0.00132914
GRMZM2G087827	9.41118	96.5433	3.35873	0.00103725
GRMZM2G129413	0.624679	6.41104	3.35937	0.0313469
GRMZM2G033098	7.0827	72.7566	3.36071	0.00103337
GRMZM2G081589	0.917842	9.4313	3.36114	0.0031953
GRMZM2G054946	0.0829398	0.853965	3.36404	0.0115565
GRMZM2G069594	28.1974	290.531	3.36506	0.00319504
GRMZM2G303775	0.611445	6.31718	3.36899	0.0070234
GRMZM2G017199	6.56891	67.8702	3.36905	0.0181413
GRMZM2G118172	12.2439	126.553	3.3696	0.00125536
GRMZM2G119755	16.124	167.08	3.37325	0.00103837
AC233785.2_FG005	0.239028	2.47712	3.37341	0.0234523
GRMZM2G120110	0.331132	3.43633	3.37539	0.00619553
GRMZM2G159962	0.369923	3.84161	3.37642	0.011321
GRMZM2G059785	0.234846	2.44001	3.3771	0.0136252
GRMZM2G434335	0.206536	2.14976	3.37971	0.00949586
GRMZM2G047572	0.0868756	0.905077	3.38102	0.0230065
GRMZM2G341410	1.68074	17.5318	3.38281	0.00213046
GRMZM2G071272	0.718653	7.51835	3.38705	0.00267012
GRMZM2G129973	0.750929	7.86493	3.38869	0.0047752
GRMZM2G123394	7.68719	80.7155	3.39232	0.00261288
GRMZM2G397391	0.408584	4.29204	3.39296	0.00633275
GRMZM2G131177	2.3134	24.3203	3.39407	0.00154706
GRMZM2G124921	4.05778	42.7605	3.39751	0.00340126
GRMZM2G434506	1.11905	11.7948	3.39781	0.0127324
GRMZM2G087625	3.03443	32.0675	3.40161	0.00108687
GRMZM2G455071	1.15969	12.2733	3.40371	0.0031111
GRMZM2G164440	24.8389	262.948	3.40411	0.00560596
GRMZM2G001721	0.770677	8.16837	3.40585	0.01301
GRMZM2G459678	7.26332	76.9843	3.40586	0.00895573
GRMZM2G325683	15.3285	162.496	3.40612	0.00122736
GRMZM2G151249	2.08675	22.1284	3.40657	0.00273706
GRMZM5G877016	0.55621	5.90667	3.40864	0.0159248
GRMZM2G173771	3.91471	41.5789	3.40887	0.0018322
GRMZM2G050177	0.177115	1.88698	3.41332	0.00592576
GRMZM2G149178	6.17017	65.8232	3.41521	0.00493525
GRMZM2G453672	0.361821	3.86276	3.41628	0.00291729
GRMZM2G116632	0.257891	2.76297	3.42138	0.0421125
GRMZM2G014558	0.146595	1.57143	3.42217	0.00849363
GRMZM2G158378	0.363504	3.90044	3.4236	0.00737773
GRMZM2G088791	0.0933701	1.00501	3.42811	0.0330675
GRMZM2G159110	1.2245	13.1982	3.43008	0.024137
GRMZM2G120408	1.29928	14.0323	3.43296	0.00757612
GRMZM2G056418	0.0790383	0.8558	3.43665	0.0328647
GRMZM2G016264	0.18399	1.993	3.43724	0.00992996
GRMZM2G090626	2.24954	24.392	3.43871	0.0154809
GRMZM2G323943	0.344879	3.76729	3.44937	0.00955506
GRMZM2G117378	0.507663	5.55232	3.45115	0.0039139
GRMZM2G179319	0.245252	2.68481	3.45249	0.0201478
GRMZM5G885126	3.40114	37.246	3.45299	0.0105132
GRMZM2G060206	0.770099	8.43458	3.4532	0.00959126
GRMZM2G062716	20.2369	221.979	3.45536	0.000771533
GRMZM2G162336	0.208991	2.30766	3.46492	0.0197031
GRMZM2G446225	0.561051	6.19715	3.4654	0.0152182
GRMZM2G146108	0.828684	9.16002	3.46646	0.00589658
GRMZM2G461159	1.90127	21.0497	3.46876	0.00114659
GRMZM2G055834	2.13024	23.5854	3.46881	0.00129043
GRMZM5G879665	0.870501	9.63964	3.46906	0.00393322
GRMZM2G099491	5.08168	56.3034	3.46984	0.000874275
GRMZM5G836314	3.67431	40.771	3.472	0.00529981
GRMZM2G449094	3.14115	34.9203	3.4747	0.00164195
GRMZM2G125649	0.40506	4.50746	3.47611	0.00392309
GRMZM5G869762	3.58694	39.9474	3.47728	0.00251761
GRMZM5G895980	5.73796	64.0657	3.48094	0.00814689
GRMZM2G059939	0.472462	5.28619	3.48396	0.0318454
GRMZM2G426336	1.40333	15.7181	3.48549	0.00375436
GRMZM2G174449	0.853143	9.59796	3.49187	0.00244343
GRMZM2G003682	5.4452	61.3168	3.49322	0.000967123
GRMZM2G162505	2.61544	29.5009	3.49563	0.00150838
GRMZM2G068973	2.95235	33.3238	3.49661	0.0231489
GRMZM2G125731	0.0683144	0.771485	3.49738	0.0296806
AC234521.1_FG004	2.92045	32.9826	3.49745	0.00224109
GRMZM2G145568	0.348525	3.95254	3.50345	0.0134719
GRMZM2G011006	5.15669	58.5137	3.50426	0.0012091
GRMZM2G009553	1.43541	16.2894	3.5044	0.0182405
GRMZM2G097340	0.575879	6.55767	3.50934	0.0038614
GRMZM2G039919	0.242437	2.76524	3.51172	0.0486829
GRMZM2G068220	0.512234	5.86175	3.51646	0.00304532
GRMZM2G334660	0.817573	9.36626	3.51805	0.00159959
GRMZM2G150907	0.16433	1.88377	3.51896	0.0202994
GRMZM2G056329	6.41696	73.671	3.52113	0.00111208
GRMZM2G132995	5.80735	66.7318	3.52242	0.003879
GRMZM2G431021	0.191148	2.19848	3.52374	0.00273972
GRMZM2G136567	0.604351	6.95683	3.52497	0.00630458
GRMZM2G088169	0.290411	3.35456	3.52995	0.0281938
GRMZM2G093286	5.05054	58.3596	3.53046	0.000641322
GRMZM2G174708	1.04188	12.0473	3.53146	0.00296298
GRMZM2G358791	0.498536	5.79621	3.53934	0.00269282
GRMZM2G060057	1.44941	16.8859	3.54228	0.0022165
GRMZM2G000603	0.553471	6.46113	3.54521	0.00283719
GRMZM2G141026	0.545849	6.37359	3.54553	0.00378886
GRMZM2G321033	0.771995	9.0227	3.5469	0.0021301
GRMZM2G028543	0.556941	6.50985	3.54703	0.0194854
GRMZM2G093020	4.34845	50.8298	3.5471	0.0165299
GRMZM2G316907	0.29063	3.39771	3.54731	0.00722973
GRMZM2G018212	1.55056	18.1461	3.5488	0.00415161
GRMZM2G000520	6.79744	79.6537	3.55068	0.000606838
GRMZM2G455122	0.260337	3.05434	3.55241	0.019408
GRMZM2G410916	2.81317	33.0985	3.5565	0.0442547
GRMZM2G163172	0.298266	3.52553	3.56317	0.0051864
GRMZM2G151811	0.423133	5.00328	3.56369	0.00268124
GRMZM2G062600	0.526265	6.22611	3.56447	0.00519627
GRMZM2G120779	0.181652	2.15448	3.56809	0.0116227
GRMZM5G801949	2.08263	24.7051	3.56833	0.00307086
GRMZM2G329077	0.720178	8.54798	3.56916	0.0225013
GRMZM2G008108	0.317876	3.77479	3.56986	0.0169929
GRMZM2G143745	11.8568	141.051	3.57243	0.000618894
AC208221.3_FG002	1.38163	16.46	3.57452	0.0025482
GRMZM2G070603	0.169259	2.02332	3.57942	0.0113605
GRMZM2G334336	1.61825	19.3923	3.58297	0.00112738
GRMZM5G879872	0.340239	4.08137	3.58443	0.0261944
GRMZM2G050829	0.393973	4.73863	3.5883	0.00298821
GRMZM2G047677	0.485216	5.83677	3.58847	0.00492723
GRMZM2G157873	0.213435	2.57371	3.59198	0.0257361
AC193786.3_FG005	0.244104	2.94448	3.59245	0.0155201
GRMZM2G027375	3.98314	48.0745	3.59329	0.00172831
GRMZM2G157845	0.316967	3.82801	3.59419	0.0162132
GRMZM2G091648	1.09876	13.2814	3.59546	0.00600602
GRMZM2G159179	2.62087	31.7523	3.59874	0.000779317
GRMZM2G057093	0.551884	6.69642	3.60095	0.00358696
GRMZM2G099593	0.312147	3.79378	3.60334	0.00540377
GRMZM2G035749	0.0875095	1.06588	3.60647	0.046167
GRMZM2G103945	0.613186	7.48776	3.61014	0.0160806
GRMZM2G445478	0.255767	3.12447	3.61071	0.00878116
GRMZM2G023986	1.35758	16.6268	3.6144	0.0142402
GRMZM2G145407	0.951914	11.6944	3.61884	0.00279648
GRMZM2G176394	4.30186	52.8915	3.62	0.00699611
GRMZM2G179349	1.29563	15.9736	3.62396	0.00298272
GRMZM5G817651	0.893612	11.0486	3.62807	0.00712201
GRMZM2G066101	2.46901	30.5727	3.63024	0.000468583
GRMZM2G128682	2.92627	36.2948	3.63263	0.000597354
GRMZM2G107704	0.123337	1.53122	3.634	0.0283108
GRMZM2G100754	0.208028	2.58299	3.63419	0.00752819
GRMZM2G167637	4.39363	54.6316	3.63625	0.000575315
GRMZM2G301908	0.137703	1.7155	3.639	0.0381817
GRMZM2G140231	0.725556	9.04123	3.63936	0.00122614
GRMZM2G161827	0.172479	2.1506	3.64024	0.0139441
GRMZM2G170734	0.0990902	1.23789	3.643	0.023199
GRMZM2G157683	2.69618	33.7102	3.64419	0.0140395
GRMZM2G119823	11.3395	141.959	3.64605	0.00381676
GRMZM2G104655	2.35786	29.5391	3.64707	0.000524196
GRMZM2G071630	23.2194	291.889	3.65202	0.00693916
GRMZM5G866053	0.982875	12.3605	3.65258	0.00705811
GRMZM2G425427	0.0838642	1.05485	3.65284	0.0231482
GRMZM2G176327	0.139968	1.769	3.65977	0.00939659
GRMZM2G181607	2.92489	36.9702	3.65991	0.00571916
GRMZM5G813363	0.69058	8.7321	3.66045	0.00987591
AC205413.4_FG003	0.769025	9.73192	3.66162	0.00273601
GRMZM2G333478	0.510393	6.46008	3.66187	0.00306004
GRMZM2G368350	0.101212	1.28382	3.66499	0.0222412
GRMZM2G339091	7.73023	98.4579	3.67092	0.0242547
AC205413.4_FG002	2.98045	37.984	3.67179	0.00110298
GRMZM2G062333	0.537855	6.86147	3.67323	0.000977107
GRMZM2G108865	0.134116	1.71133	3.67356	0.0132537
GRMZM5G891656	0.642857	8.20539	3.674	0.035258
GRMZM2G035599	0.167748	2.14319	3.67539	0.0132907
GRMZM2G333274	0.243474	3.11091	3.67549	0.00447273
GRMZM2G089720	3.88665	49.8102	3.67984	0.000555828
GRMZM2G134597	0.107774	1.38315	3.68187	0.0129673
GRMZM2G141353	2.00147	25.7268	3.68414	0.0116541
GRMZM2G101945	0.391442	5.05943	3.6921	0.00908634
GRMZM2G019185	0.193172	2.49983	3.69387	0.0158901
GRMZM2G023081	3.42883	44.3955	3.69463	0.00942605
GRMZM2G143397	4.57106	59.2424	3.69603	0.000810254
GRMZM2G324157	0.478496	6.20825	3.69761	0.00438154
GRMZM2G013448	1.88319	24.4657	3.69951	0.00278804
GRMZM2G076950	0.0475289	0.617719	3.70007	0.0208679
GRMZM2G013776	0.0893245	1.16238	3.70188	0.0212081
GRMZM2G047298	1.76503	23.0261	3.7055	0.000791748
GRMZM2G143165	1.513	19.768	3.70768	0.000752229
GRMZM2G322986	0.153249	2.00433	3.70917	0.0120904
GRMZM2G052825	0.429094	5.61775	3.71063	0.00155508
GRMZM2G054361	0.453602	5.94051	3.71109	0.00168871
GRMZM2G117956	5.90466	77.568	3.71553	0.00177984
GRMZM2G390236	0.305081	4.00806	3.71564	0.0122365
GRMZM2G476762	16.6423	219.108	3.71872	0.000315715
GRMZM2G137582	4.14108	54.6362	3.72178	0.000311299
GRMZM2G152059	0.25116	3.31603	3.72278	0.00618748
GRMZM2G067654	0.0919221	1.21712	3.72692	0.0202094
GRMZM2G170201	0.108156	1.44011	3.73498	0.0491802
AC214635.3_FG006	4.63307	61.7118	3.73551	0.00269436
GRMZM2G448701	0.256084	3.43029	3.74364	0.0115254
GRMZM2G036288	2.22294	29.7847	3.74403	0.000892249
GRMZM2G057506	3.38402	45.3758	3.74511	0.00203118
GRMZM2G135013	3.05933	41.2803	3.75416	0.00761346
GRMZM2G058702	0.965573	13.0424	3.75568	0.00140872
GRMZM2G062527	0.174846	2.37582	3.76427	0.0490786
GRMZM5G848124	0.379788	5.17823	3.7692	0.026621
GRMZM2G444621	3.31563	45.2561	3.77076	0.00059912
GRMZM2G044107	0.743918	10.1607	3.77171	0.00224342
GRMZM2G317614	1.44455	19.7396	3.7724	0.00346043
GRMZM2G478553	2.98169	40.9917	3.78113	0.0491731
GRMZM2G094017	1.42426	19.6115	3.78342	0.00363911
GRMZM2G128658	0.956717	13.242	3.79088	0.000460912
GRMZM2G139293	6.81653	94.4966	3.79315	0.000482088
GRMZM2G503484	13.8335	191.791	3.7933	0.0109143
GRMZM2G053720	10.6827	148.231	3.79449	0.00387454
GRMZM2G140721	0.918481	12.7519	3.79532	0.000605737
GRMZM2G023325	0.0679587	0.944293	3.7965	0.0460773
GRMZM2G021277	0.816717	11.3603	3.79802	0.000851371
GRMZM5G833389	23.8423	333.003	3.80394	0.00573214
GRMZM2G072529	23.6094	330.099	3.80546	0.000308651
GRMZM2G437207	0.0447529	0.627317	3.80914	0.0453575
GRMZM2G026926	0.188257	2.64407	3.81199	0.003893
GRMZM2G159581	0.0730725	1.02867	3.81531	0.017101
GRMZM2G083292	0.182664	2.58263	3.82157	0.00978399
GRMZM2G015804	1.11347	15.8003	3.82682	0.0149318
GRMZM2G115451	2.22512	31.642	3.82988	0.0338973
GRMZM2G052562	2.04802	29.1619	3.83178	0.00207619
GRMZM2G548074	0.121	1.72882	3.83671	0.0163024
GRMZM2G024331	0.622683	8.90251	3.83764	0.000967537
GRMZM2G124061	0.623219	8.9538	3.84469	0.00228826
GRMZM2G181456	0.0362271	0.520849	3.84572	0.0428317
AC195914.2_FG002	0.325263	4.69048	3.85006	0.0164323
GRMZM2G076225	0.811491	11.743	3.85508	0.0150716
GRMZM2G112244	0.246148	3.57266	3.8594	0.00430967
GRMZM2G172159	2.93318	42.6059	3.86052	0.000503163
GRMZM2G041350	0.0769049	1.11781	3.86145	0.041989
GRMZM2G008316	0.185701	2.70439	3.86425	0.00324217
GRMZM2G010048	1.15388	16.8266	3.86617	0.000981563
GRMZM2G016435	0.837011	12.2091	3.86657	0.00217043
GRMZM2G026406	0.704143	10.2781	3.86756	0.0027318
GRMZM2G061963	0.133044	1.94533	3.87004	0.0157728
GRMZM2G552289	0.256318	3.75692	3.87354	0.0409559
GRMZM2G027960	0.78634	11.5421	3.87561	0.000892313
GRMZM2G369803	0.363336	5.33376	3.87578	0.00126802
GRMZM2G154987	0.452877	6.66065	3.87847	0.00258788
GRMZM2G382035	4.17233	61.3744	3.87871	0.000442987
GRMZM2G326222	0.154155	2.26893	3.87956	0.00406277
GRMZM2G066202	0.621004	9.1654	3.88352	0.00139927
GRMZM2G478430	1.22689	18.1522	3.88707	0.00108502
GRMZM2G079263	1.15087	17.0494	3.88893	0.00364388
GRMZM2G030036	0.0489285	0.726095	3.89141	0.0150118
GRMZM2G434203	6.90434	102.467	3.89152	0.000620392
GRMZM2G159977	0.0311282	0.462179	3.89216	0.0403838
GRMZM2G116238	1.23	18.3288	3.89738	0.00197802
GRMZM2G064960	0.624459	9.30651	3.89756	0.0373993
GRMZM2G060680	0.270485	4.03512	3.89899	0.0030412
GRMZM2G374309	1.07683	16.0976	3.90198	0.000383076
GRMZM2G173826	0.460191	6.88904	3.904	0.00298698
GRMZM2G093125	0.0692555	1.03678	3.90404	0.0147801
GRMZM2G171383	2.50779	37.5956	3.90608	0.000273692
GRMZM2G130555	0.0581172	0.872433	3.90801	0.0391921
GRMZM2G075438	5.27252	79.4112	3.91278	0.000167924
GRMZM2G123314	0.281416	4.24764	3.91589	0.000732698
GRMZM2G308910	0.628704	9.50268	3.91788	0.0269752
GRMZM2G115070	0.374847	5.67453	3.92013	0.00362844
AC214771.3_FG003	0.961829	14.5664	3.92072	0.000777578
GRMZM2G050234	0.898614	13.6917	3.92946	0.00119977
GRMZM2G020066	0.0820599	1.25126	3.93056	0.0380733
GRMZM2G484596	0.080001	1.23202	3.94487	0.0377499
GRMZM2G103892	0.0576717	0.888645	3.94567	0.037339
GRMZM2G000195	0.042492	0.655812	3.94802	0.013607
GRMZM2G119322	3.1206	48.2203	3.94974	0.000374134
GRMZM2G381378	1.17908	18.2227	3.95	0.000600729
GRMZM2G465812	0.385074	5.96374	3.95301	0.00164165
AC235539.1_FG001	0.642797	9.99654	3.95899	0.00485221
GRMZM2G156877	0.335606	5.24415	3.96587	0.00933672
GRMZM2G146540	0.247649	3.8699	3.96593	0.00321592
GRMZM2G335604	0.815691	12.8832	3.98133	0.00195227
GRMZM2G088189	0.0418959	0.662855	3.98381	0.0355389
GRMZM2G104622	0.0898152	1.43128	3.99421	0.0350614
GRMZM2G112456	0.292979	4.67227	3.99525	0.0198588
GRMZM2G055101	0.32772	5.22883	3.99595	0.00086831
GRMZM2G142802	13.5791	217.5	4.00155	0.00210552
GRMZM2G478140	0.0289494	0.464725	4.00477	0.0454012
GRMZM2G122712	0.170533	2.74263	4.00744	0.00643862
GRMZM2G338691	0.0713935	1.15075	4.01064	0.00643877
GRMZM2G019974	0.0301598	0.487266	4.01401	0.0341666
GRMZM2G311684	0.160491	2.5932	4.01417	0.00354135
GRMZM2G428027	0.236031	3.81538	4.01478	0.00175785
GRMZM2G006212	0.357166	5.78215	4.01694	0.00105264
GRMZM2G436659	0.0214892	0.348493	4.01945	0.0333852
GRMZM2G410338	1.52313	24.7482	4.02221	0.000721952
GRMZM5G877547	0.895854	14.5572	4.02233	0.00170102
GRMZM2G026649	2.77851	45.1499	4.02234	0.00239252
GRMZM2G064814	0.0889115	1.44566	4.02321	0.0337577
GRMZM2G384884	0.52397	8.6108	4.03859	0.000389411
GRMZM2G076313	0.383013	6.30855	4.04184	0.000947112
GRMZM2G006878	0.0941166	1.55591	4.04717	0.0111504
GRMZM2G138401	0.763076	12.6572	4.05199	0.00202317
GRMZM2G401026	2.50721	41.6722	4.05493	0.0100514
GRMZM2G425729	1.89186	31.4654	4.05589	0.0397179
GRMZM2G327032	0.361795	6.02489	4.05769	0.0104757
GRMZM2G123107	7.79411	129.916	4.05905	9.65518e-05
GRMZM2G016922	2.66233	44.4044	4.05994	9.98962e-05
GRMZM2G048073	3.09531	51.8386	4.06587	0.000167713
GRMZM2G336694	0.602867	10.2024	4.08092	0.00139572
GRMZM2G116029	1.12874	19.194	4.08787	0.000416483
GRMZM2G465383	0.594389	10.1444	4.09313	0.00250027
GRMZM2G424804	1.85423	31.6733	4.09438	0.000175098
GRMZM2G450273	0.820966	14.1458	4.10691	0.00105949
AC205413.4_FG001	2.0379	35.2685	4.11323	0.000249251
GRMZM2G073260	0.0582157	1.00811	4.11409	0.0296702
GRMZM2G334181	0.920033	15.9712	4.11764	0.000595459
GRMZM2G018027	1.40156	24.3815	4.12068	0.000235195
GRMZM2G136964	0.0917894	1.60404	4.12723	0.0289279
GRMZM2G159592	0.096392	1.69093	4.13276	0.00973164
GRMZM2G181358	0.0516156	0.909109	4.13858	0.028713
GRMZM2G177863	0.0341555	0.602811	4.14152	0.0283776
GRMZM2G104651	0.364924	6.44471	4.14245	0.00116972
GRMZM2G061305	0.353222	6.32774	4.16305	0.00115158
GRMZM2G361100	0.146017	2.61709	4.16375	0.00827411
GRMZM2G104394	6.55766	117.549	4.16393	6.60263e-05
GRMZM2G302624	0.351383	6.3407	4.17352	0.0273927
GRMZM2G329029	2.59088	46.9186	4.17864	0.000109454
GRMZM2G015892	0.728914	13.2525	4.18437	0.00027698
GRMZM5G896260	1.85603	33.7879	4.18621	0.000181543
GRMZM2G064715	0.0345165	0.629244	4.18826	0.0264544
GRMZM2G103085	0.7692	14.0256	4.18856	0.000426991
GRMZM2G304121	0.0639056	1.16633	4.18989	0.035851
GRMZM2G031329	0.664115	12.154	4.19385	0.000372828
AC214522.4_FG001	0.348173	6.38033	4.19575	0.0261858
GRMZM2G136042	1.00928	18.617	4.20522	0.000272053
GRMZM2G091742	0.0507786	0.937332	4.20627	0.0186738
GRMZM2G134947	1.04303	19.2767	4.208	0.0003051
GRMZM2G099467	7.86987	145.637	4.20989	5.44616e-05
GRMZM2G027041	0.96946	17.9565	4.21118	0.000175187
GRMZM2G375153	0.102363	1.89869	4.21324	0.00829102
GRMZM2G401029	2.95566	55.2624	4.22475	0.0155825
GRMZM2G309759	0.301992	5.66187	4.2287	0.0252099
GRMZM2G068789	0.18248	3.44516	4.23876	0.000858749
GRMZM2G147774	0.177555	3.35531	4.24011	0.00112314
GRMZM2G468111	0.205656	3.90151	4.24573	0.00363898
AC231745.1_FG003	7.45357	141.86	4.25039	5.07458e-05
AC149475.2_FG007	28.2692	538.397	4.25137	4.58941e-05
GRMZM2G327199	0.102596	1.95518	4.25226	0.00766322
GRMZM2G018692	2.54039	48.5549	4.2565	6.56121e-05
GRMZM2G702113	0.161101	3.09293	4.26294	0.023729
GRMZM2G126261	12.9227	248.459	4.26503	0.000820394
GRMZM2G161860	1.24537	23.9756	4.26692	0.0155849
GRMZM2G141911	0.0360159	0.695772	4.27191	0.0237567
GRMZM5G835276	0.254443	4.93455	4.2775	0.00143862
GRMZM2G075461	0.537647	10.436	4.27877	0.000200845
GRMZM2G146154	0.0340868	0.662152	4.27988	0.0446445
GRMZM2G101405	0.315366	6.13261	4.2814	0.00338617
GRMZM2G058690	0.156702	3.05477	4.28497	0.00772877
GRMZM2G400602	1.64948	32.4457	4.29795	0.000434634
GRMZM2G352855	14.3209	281.91	4.29904	0.00694246
GRMZM2G160064	0.698448	13.7505	4.29918	0.000313047
GRMZM2G173257	0.64957	12.8104	4.30169	0.00241276
GRMZM2G003551	0.282627	5.58119	4.3036	0.00137007
GRMZM2G075492	0.161238	3.20193	4.31168	0.00130137
GRMZM2G066029	0.14807	2.94145	4.31218	0.00676274
GRMZM2G451769	1.38632	27.6805	4.31954	0.0329359
GRMZM2G465987	0.129874	2.61555	4.33193	0.000666387
GRMZM5G871471	0.113701	2.31069	4.34501	0.00643323
GRMZM2G106026	0.148645	3.02444	4.34673	0.00629408
GRMZM2G066618	0.0704195	1.43318	4.3471	0.00300865
GRMZM2G023683	0.0687979	1.4022	4.34918	0.0211805
GRMZM2G135722	0.0303637	0.619012	4.34955	0.0211697
GRMZM2G464895	0.237009	4.83617	4.35085	0.0011294
GRMZM2G379780	1.15121	23.786	4.36889	6.98274e-05
GRMZM2G069176	0.072333	1.50244	4.37651	0.0203825
GRMZM2G041699	1.33446	27.7641	4.37889	0.00435339
GRMZM2G046163	1.57674	32.9709	4.38617	7.14422e-05
GRMZM2G154449	2.0679	43.531	4.39581	0.000476494
AC233955.1_FG008	4.11237	86.8986	4.40129	4.35969e-05
GRMZM2G036708	1.71561	36.2592	4.40156	0.00014288
GRMZM2G105419	0.209211	4.44802	4.41013	0.00252383
GRMZM2G037411	0.170263	3.65693	4.4248	0.00139829
GRMZM2G070304	0.0662893	1.44485	4.446	0.00510147
GRMZM2G147268	1.10675	24.2303	4.4524	0.000726701
GRMZM2G154420	0.198512	4.35215	4.45443	0.0181239
GRMZM5G888608	1.55785	34.308	4.46091	0.00218198
GRMZM2G300119	0.309904	6.82602	4.46115	0.0049838
GRMZM2G071339	0.154231	3.41542	4.4689	0.0115443
GRMZM2G029243	0.263258	5.83682	4.47063	0.000914259
GRMZM2G148400	0.213307	4.73502	4.47237	0.000419768
GRMZM2G144224	4.7808	106.146	4.47265	2.81818e-05
GRMZM2G166616	8.98605	199.647	4.47362	2.09685e-05
AC205362.4_FG002	2.40511	53.4659	4.47445	4.99479e-05
GRMZM2G316030	0.201171	4.48577	4.47886	0.000793621
GRMZM2G114322	2.2256	49.914	4.48718	0.000164965
GRMZM2G097316	0.634084	14.2597	4.49113	0.000185556
GRMZM2G018108	0.64618	14.6954	4.50728	0.000879209
GRMZM2G052288	0.800348	18.2213	4.50886	0.000311698
GRMZM2G026943	0.367635	8.42173	4.51777	0.0050451
GRMZM2G092146	5.47979	126.032	4.52353	2.58579e-05
GRMZM2G089106	0.25719	5.93122	4.52742	0.00426472
GRMZM2G115839	4.08796	94.7609	4.53484	0.00145846
GRMZM2G025205	1.70249	39.4679	4.53496	5.80105e-05
GRMZM2G140527	0.0560523	1.29959	4.53513	0.0203138
GRMZM2G141322	2.97653	69.0301	4.53552	3.85623e-05
GRMZM2G123119	1.32141	30.6511	4.53579	7.81882e-05
GRMZM2G117319	0.081435	1.90369	4.54701	0.00173845
GRMZM2G055898	0.543446	12.7341	4.55042	8.5953e-05
GRMZM2G305439	0.10904	2.57022	4.55896	0.00403026
GRMZM2G150731	0.211496	4.98973	4.56025	0.000600187
GRMZM2G044773	1.21448	29.0113	4.57821	5.97597e-05
GRMZM5G837822	0.717545	17.1586	4.57972	0.00164736
GRMZM2G170302	0.343092	8.21126	4.58094	0.00104583
GRMZM2G119864	1.00923	24.2171	4.5847	4.77164e-05
GRMZM2G159344	0.27426	6.58715	4.58604	0.00159575
GRMZM2G099144	0.0570588	1.37853	4.59454	0.0146966
GRMZM2G402631	36.5127	895.74	4.61661	3.61666e-05
GRMZM2G119705	0.716269	17.5833	4.61756	5.27313e-05
GRMZM2G057766	3.57707	88.0379	4.62128	2.23182e-05
GRMZM2G105221	0.246648	6.08853	4.62557	0.000111539
GRMZM2G324522	0.501502	12.4456	4.63323	0.00868872
GRMZM2G414995	0.0676195	1.68279	4.63727	0.045076
GRMZM2G164715	0.0413968	1.03067	4.63793	0.0137017
GRMZM2G075244	0.224705	5.60841	4.64149	0.000529382
GRMZM2G047065	0.103648	2.60436	4.65116	0.0158755
GRMZM2G165069	0.0766708	1.92744	4.65187	0.0133456
GRMZM2G110330	0.453112	11.4761	4.66262	0.000300596
GRMZM2G334740	0.208382	5.31828	4.67366	0.00132162
GRMZM2G496991	0.848135	21.6789	4.67585	0.00091616
GRMZM2G023332	0.0707725	1.82172	4.68597	0.0126829
GRMZM2G125032	18.5822	481.295	4.69493	1.43156e-05
GRMZM2G148621	0.137498	3.56182	4.69514	0.0113933
GRMZM2G468657	4.29019	111.927	4.70537	9.94826e-06
GRMZM2G169726	1.09554	28.6177	4.7072	4.16746e-05
GRMZM2G450717	0.0459525	1.20074	4.70764	0.012277
GRMZM2G075988	0.173787	4.54559	4.70908	0.00120562
GRMZM2G069784	0.0886606	2.32966	4.71568	0.00110783
GRMZM2G503086	1.77526	46.982	4.72601	0.00113433
GRMZM2G356556	0.10908	2.99459	4.77891	0.0110224
GRMZM2G056469	0.120219	3.30518	4.78099	0.000985525
GRMZM2G113860	0.518914	14.4384	4.79827	0.000142208
GRMZM2G135192	1.30485	36.4376	4.80347	8.28874e-05
GRMZM2G443202	0.0211185	0.591079	4.80678	0.0103016
GRMZM2G332423	1.81984	51.0315	4.8095	1.68979e-05
AC233899.1_FG002	0.227974	6.45777	4.8241	0.000440678
GRMZM2G180247	0.401227	11.5093	4.84224	0.00210607
GRMZM2G079491	0.36994	10.6302	4.84474	0.000138805
GRMZM2G413135	0.0563211	1.61857	4.8449	0.00212125
GRMZM2G034815	0.420974	12.1069	4.84596	5.81648e-05
GRMZM2G477063	0.0543661	1.56759	4.8497	0.00978211
GRMZM2G324111	0.275675	7.95404	4.85065	0.000798584
GRMZM2G169033	0.0237672	0.689356	4.85821	0.00960548
GRMZM2G097182	0.898825	26.2767	4.8696	6.81358e-05
GRMZM2G307152	0.609751	17.9297	4.87799	0.000235716
AC205274.3_FG001	0.44318	13.0629	4.88144	0.000721882
GRMZM5G830204	0.0850044	2.54362	4.9032	0.00900306
GRMZM2G437481	0.201759	6.07359	4.91185	0.00032136
GRMZM2G471357	0.531288	16.0843	4.92002	0.000178261
GRMZM2G150893	0.727062	22.0288	4.92117	0.000752342
GRMZM2G368698	0.441685	13.4226	4.92551	0.0107979
GRMZM2G022740	0.0379597	1.15776	4.93073	0.00853672
GRMZM2G114918	0.0813605	2.50781	4.94596	0.00168537
GRMZM2G443885	0.0968245	3.01061	4.95854	0.00164086
GRMZM2G388684	0.110736	3.4521	4.96228	0.00161605
GRMZM2G032225	1.43611	44.8187	4.96386	1.21466e-05
GRMZM2G024561	0.0982327	3.07812	4.9697	0.0123545
GRMZM2G047292	0.0644902	2.02337	4.97154	0.00994439
GRMZM2G117491	0.0377121	1.18501	4.97372	0.00797793
GRMZM2G013474	0.290957	9.15633	4.97589	0.00154884
GRMZM2G135713	0.0574008	1.82222	4.98848	0.00783351
GRMZM2G427937	0.033263	1.08654	5.02968	0.00726361
GRMZM2G091278	0.0690873	2.25835	5.0307	0.00732559
GRMZM2G450498	0.796324	26.2351	5.042	0.00355712
GRMZM2G013726	0.0438497	1.44565	5.043	0.00711056
GRMZM2G036365	0.451418	14.908	5.04548	2.72619e-05
GRMZM2G094328	1.53804	51.0466	5.05265	5.41517e-06
GRMZM2G429118	0.854104	28.4955	5.06018	7.24334e-06
GRMZM5G835128	2.92668	97.8168	5.06274	2.14811e-05
GRMZM2G456923	0.0691035	2.32352	5.07141	0.00118176
GRMZM2G178351	0.746945	25.3792	5.0865	6.71522e-06
GRMZM2G124785	0.0243421	0.827161	5.08664	0.00659687
GRMZM2G427815	0.0443706	1.53356	5.11114	0.00634074
GRMZM2G007736	0.0388431	1.34811	5.11714	0.0117059
GRMZM2G380247	0.0326961	1.14136	5.12549	0.00619489
GRMZM2G000353	0.150531	5.26413	5.12806	0.00619986
GRMZM2G152016	0.242862	8.57109	5.14127	0.000337645
GRMZM2G098128	0.0379406	1.35134	5.1545	0.0059092
GRMZM2G081090	0.0797872	2.84704	5.15716	0.000962684
GRMZM2G007939	0.292523	10.6438	5.18532	0.0018111
GRMZM2G046952	0.699207	25.4867	5.18788	7.36409e-05
GRMZM2G381441	0.15226	5.55279	5.1886	0.000306912
GRMZM5G853742	0.0538216	1.96661	5.19138	0.00548311
GRMZM2G475984	0.248742	9.0963	5.19256	0.00030367
GRMZM2G043878	0.595713	21.9864	5.20585	9.08063e-05
GRMZM2G079913	0.0264682	0.981921	5.21327	0.00528872
GRMZM2G170017	0.713033	26.6319	5.22304	5.95431e-06
GRMZM5G846916	0.345807	12.952	5.22707	0.000119837
GRMZM2G094510	1.50658	57.4904	5.25397	7.18545e-06
GRMZM2G122018	6.00793	231.215	5.26622	1.11522e-06
GRMZM2G305900	0.687768	26.5894	5.27278	3.88753e-06
GRMZM2G431856	0.199105	7.77698	5.28761	5.4387e-05
GRMZM2G130119	0.175583	6.88202	5.29261	5.38313e-05
GRMZM2G446201	0.841541	33.0218	5.29424	0.000275024
GRMZM2G079436	0.119228	4.69303	5.29872	8.78927e-05
GRMZM2G150404	0.422336	16.8475	5.318	2.39806e-05
GRMZM2G108207	6.85272	276.343	5.33364	7.50412e-05
GRMZM2G072578	0.615842	24.9746	5.34175	0.028681
GRMZM2G117942	47.7304	1938.25	5.3437	8.55763e-06
GRMZM2G119737	0.0253582	1.03734	5.35429	0.0041185
GRMZM2G046601	0.745848	31.2501	5.38884	0.00329014
GRMZM2G348890	0.22304	9.37532	5.39349	0.000555434
GRMZM2G115422	0.522439	22.9586	5.45763	2.70254e-06
GRMZM2G129674	0.0817205	3.61097	5.46554	0.0287671
GRMZM2G071385	0.155951	6.91082	5.46969	0.0193655
GRMZM2G071484	0.219327	9.77508	5.47795	5.2999e-05
GRMZM2G018984	1.5447	68.9125	5.47937	8.79999e-05
GRMZM2G022679	0.231736	10.481	5.49914	1.53203e-05
GRMZM2G077324	0.232288	10.5291	5.50233	0.000400298
GRMZM2G431039	1.21084	55.2452	5.51177	6.2024e-07
GRMZM2G359924	0.114698	5.33645	5.53997	0.00278189
GRMZM2G117971	19.1813	898.465	5.54969	7.89433e-07
GRMZM2G025989	0.258368	12.6367	5.61204	3.21254e-05
GRMZM5G895619	1.44188	70.8449	5.61865	0.000806859
GRMZM2G093404	0.0521664	2.57302	5.6242	0.00252979
GRMZM2G103342	2.55932	127.586	5.63956	9.53957e-06
GRMZM2G116902	0.287551	14.5816	5.66418	5.33537e-06
GRMZM2G161459	0.41473	21.2087	5.67634	1.93718e-06
GRMZM2G057959	0.278676	14.5322	5.70452	1.1839e-05
GRMZM2G112524	14.129	765.427	5.75953	6.73537e-06
GRMZM2G112538	8.75546	476.316	5.76559	1.72645e-06
GRMZM2G366101	0.537591	29.3299	5.76972	0.00185454
GRMZM2G105092	1.02521	57.9217	5.82012	8.83291e-07
GRMZM2G048800	0.0180032	1.01919	5.82303	0.00166644
GRMZM2G041980	0.753557	43.5235	5.85194	8.5336e-06
GRMZM2G140805	0.0438096	2.58978	5.88544	0.00150545
GRMZM2G475971	0.237566	14.1572	5.89707	3.24143e-05
AC233933.1_FG001	0.11078	6.72084	5.92288	0.00144033
GRMZM2G080041	0.175852	10.7332	5.93157	5.34906e-07
GRMZM2G073774	0.0199745	1.22256	5.93561	0.00133331
GRMZM2G097297	0.04178	2.59478	5.95665	0.00129913
GRMZM2G465835	0.086827	5.57069	6.00357	0.00120057
GRMZM2G070322	0.577612	37.3776	6.01593	0.0444638
GRMZM5G898347	0.091193	5.94994	6.02781	0.0402661
GRMZM2G181227	12.1203	837.966	6.11139	4.19151e-05
GRMZM2G169261	5.52436	399.725	6.17706	3.81499e-06
GRMZM2G150468	0.343958	25.6044	6.21802	1.85051e-07
GRMZM2G105185	0.0305709	2.31761	6.24433	0.000716545
GRMZM2G091201	0.204889	15.7948	6.26847	8.85671e-06
GRMZM2G024808	0.032933	2.63351	6.32131	0.000607147
GRMZM2G435818	0.0537484	4.34914	6.33836	0.0108886
GRMZM2G138937	0.386183	32.3657	6.38904	1.13397e-07
GRMZM2G048175	4.81144	410.765	6.4157	9.86771e-09
GRMZM2G039993	0.366897	31.6596	6.43113	5.35037e-08
GRMZM2G112488	3.26404	306.114	6.55127	7.01533e-09
GRMZM2G154828	0.0589275	5.76622	6.61254	1.527e-05
GRMZM2G006853	4.63877	467.589	6.65536	4.13498e-09
GRMZM2G111975	0.119978	12.471	6.69965	4.94941e-05
GRMZM5G834303	0.311501	34.7024	6.79966	2.39332e-08
GRMZM2G089698	1.11862	126.016	6.81574	6.69029e-08
GRMZM2G058931	0.0289792	3.55778	6.93982	0.000142065
GRMZM2G169240	6.17256	785.438	6.99148	4.66128e-07
GRMZM2G353313	0.605372	78.738	7.02309	3.37217e-07
GRMZM2G119150	0.0474048	6.1662	7.02321	0.000120434
GRMZM2G464393	0.022541	3.18179	7.14114	9.26287e-05
GRMZM2G152123	0.0831602	12.2311	7.20045	7.66627e-05
GRMZM2G089506	3.61014	559.566	7.27611	9.02153e-10
GRMZM2G145461	10.5188	1806.09	7.42376	3.39313e-09
GRMZM2G136372	1.3227	242.295	7.51713	1.09001e-10
GRMZM2G044049	0.10166	18.8795	7.53692	6.75176e-07
GRMZM2G101735	0.416932	79.3487	7.57225	1.20788e-08
GRMZM2G127418	0.396109	76.1097	7.58604	1.90404e-10
GRMZM2G474194	0.652895	127.179	7.60579	8.66984e-11
GRMZM2G090245	4.45765	884.672	7.63272	4.50299e-07
GRMZM2G040689	2.42582	500.706	7.68934	3.07904e-06
GRMZM2G173192	0.0536709	11.3331	7.72219	4.02277e-05
GRMZM2G420812	0.111037	27.651	7.96014	1.11173e-05
GRMZM2G106177	2.1423	554.685	8.01636	1.24676e-11
GRMZM2G311036	0.488959	134.129	8.09969	1.06615e-11
GRMZM2G336824	0.27369	89.4738	8.35278	8.88681e-08
GRMZM2G065585	5.28283	2102.21	8.63638	1.39156e-10
GRMZM2G025105	0.0717376	40.4999	9.14098	3.88934e-07
GRMZM5G851266	0.59947	376.23	9.29371	1.34559e-13
GRMZM2G117706	0	28.8414	1.79769e+308	0.020275
GRMZM2G044472	0	5.0163	1.79769e+308	0.0255321
GRMZM5G813904	0	27.2079	1.79769e+308	0.0271294
GRMZM2G117281	0	9.62317	1.79769e+308	0.0273038
GRMZM2G053744	0	4.85822	1.79769e+308	0.0285622
GRMZM2G308463	0	11.7422	1.79769e+308	0.0301076
GRMZM2G300672	0	4.06773	1.79769e+308	0.0303757
GRMZM5G860864	0	7.47563	1.79769e+308	0.0312358
GRMZM2G132693	0	6.46889	1.79769e+308	0.0313879
GRMZM2G328035	0	6.52709	1.79769e+308	0.0313879
GRMZM2G401328	0	8.78571	1.79769e+308	0.0334354
GRMZM2G012943	0	27.7261	1.79769e+308	0.0348509
GRMZM2G117627	0	3.25366	1.79769e+308	0.0359815
GRMZM2G002260	0	1.70084	1.79769e+308	0.0374897
GRMZM2G050273	0	9.32533	1.79769e+308	0.0374897
GRMZM2G077588	0	2.08784	1.79769e+308	0.0388889
GRMZM2G179143	0	1.4729	1.79769e+308	0.0432394
GRMZM2G568290	0	4.20718	1.79769e+308	0.0432394
GRMZM5G883760	0	6.93709	1.79769e+308	0.0436205
GRMZM2G070011	0	1.57769	1.79769e+308	0.0440053
GRMZM2G433365	0	3.86661	1.79769e+308	0.0440053
GRMZM5G810357	0	4.34736	1.79769e+308	0.0440053
GRMZM5G818655	0	1.88562	1.79769e+308	0.0440053
GRMZM2G159470	0	2.5654	1.79769e+308	0.0443927
GRMZM2G320786	0	1.06904	1.79769e+308	0.0447831
GRMZM2G120016	0	1.89763	1.79769e+308	0.0451768
GRMZM5G868917	0	2.25305	1.79769e+308	0.0451768
GRMZM2G465678	0	2.50983	1.79769e+308	0.0459764
GRMZM5G859099	0	1.28487	1.79769e+308	0.0463835
GRMZM2G092169	0	1.24765	1.79769e+308	0.0467966
GRMZM2G080825	0	1.70249	1.79769e+308	0.047645
GRMZM2G486933	0	3.09713	1.79769e+308	0.047645
GRMZM2G006964	0	1.40288	1.79769e+308	0.0480831
AC195307.3_FG001	0	3.05584	1.79769e+308	0.049476
GRMZM5G810746	0	2.19363	1.79769e+308	0.049476
GRMZM2G399921	0	16.2614	1.79769e+308	0.0495321

## Sheet: down_in_root
Supplementary Table S1. Down Regulated Differently Expressed Genes Responded to drought in root.
Filter conditions:Fold change>2,p value<0.05
gene	root_control	root_drought	log2(root_drought/control)	p_value
GRMZM2G306679	51.1357	0.0412983	-10.274	0.000703809
GRMZM2G169943	63.0542	0.0691475	-9.8327	8.10285e-12
GRMZM2G096475	64.4777	0.0724514	-9.79757	4.78198e-09
GRMZM2G001853	39.2271	0.100041	-8.61511	2.01214e-05
GRMZM5G831224	31.4013	0.0863611	-8.50623	3.80564e-07
GRMZM2G012455	11.6674	0.0358107	-8.34788	0.00287914
GRMZM2G095568	75.7031	0.295581	-8.00065	1.91165e-06
GRMZM2G306714	93.6505	0.401484	-7.8658	0.000141917
GRMZM2G124136	9.74121	0.0420224	-7.8568	2.96632e-06
GRMZM2G079440	677.741	3.02854	-7.80597	5.23664e-10
GRMZM2G077181	29.2054	0.132692	-7.78201	1.32631e-07
GRMZM2G463441	37.6759	0.178815	-7.71903	4.48564e-06
GRMZM2G311710	14.1514	0.0692477	-7.67497	0.0111268
AC197705.4_FG003	466.962	2.42052	-7.59185	8.35487e-11
GRMZM2G019819	10.1626	0.0546184	-7.53967	0.000142458
GRMZM2G088193	5.77442	0.0342166	-7.39883	0.000473125
GRMZM2G331701	57.3465	0.361552	-7.30936	1.12849e-08
GRMZM2G125813	138.553	0.901998	-7.2631	1.39505e-08
GRMZM2G162659	13.2485	0.0863144	-7.26201	1.71752e-05
GRMZM2G010494	7.17195	0.0479992	-7.22321	4.85538e-07
GRMZM2G146177	12.673	0.0874271	-7.17946	2.1154e-05
GRMZM2G118770	30.6788	0.214762	-7.15836	1.28035e-09
GRMZM2G030790	62.6598	0.462924	-7.08062	1.31492e-08
GRMZM2G132880	82.3981	0.612277	-7.07228	2.76438e-09
GRMZM2G098750	6.63105	0.0501027	-7.0482	3.0749e-05
GRMZM2G050077	36.0305	0.273089	-7.0437	8.85676e-06
GRMZM2G407223	254.627	2.04616	-6.95932	2.9396e-08
GRMZM5G833699	77.8541	0.638931	-6.92897	1.46912e-09
GRMZM2G166776	128.358	1.07738	-6.89651	6.53493e-09
GRMZM2G031033	125.808	1.13871	-6.78768	8.47821e-09
GRMZM2G467441	15.4387	0.140693	-6.77785	0.00587317
GRMZM2G700200	5.83535	0.0535464	-6.76789	6.66365e-05
GRMZM2G020460	4.93499	0.0495204	-6.63888	0.000212135
GRMZM2G376743	29.6715	0.344448	-6.42865	6.21613e-08
GRMZM2G461496	6.74191	0.0788169	-6.41851	0.000172685
GRMZM5G830839	9.20282	0.108536	-6.40584	1.78707e-06
GRMZM2G012585	9.80099	0.116908	-6.38949	0.00683251
GRMZM2G405498	17.0209	0.203241	-6.38797	1.88569e-06
GRMZM2G357034	1.76337	0.0217764	-6.33943	0.000207525
GRMZM2G472236	10.4088	0.129897	-6.32429	0.000204645
GRMZM2G383338	8.3	0.105121	-6.30299	1.3048e-05
GRMZM2G133322	4.48407	0.0574761	-6.2857	0.00023701
GRMZM2G165726	29.2744	0.395214	-6.21086	2.79471e-05
GRMZM2G171707	49.9399	0.684276	-6.18947	2.96239e-08
GRMZM2G140293	4.39282	0.0625914	-6.13304	0.000334001
GRMZM2G162527	10.7104	0.152797	-6.13126	0.0406465
GRMZM2G096831	7.34207	0.105249	-6.12431	2.34386e-05
GRMZM2G118610	2.95444	0.0429456	-6.10423	0.00263516
GRMZM2G034157	119.597	1.77717	-6.07245	2.17753e-06
GRMZM2G366532	248.185	3.88917	-5.99581	1.05022e-05
GRMZM2G057173	7.17753	0.118982	-5.91467	0.000569647
GRMZM2G092758	94.3899	1.5902	-5.89135	5.03561e-06
GRMZM2G404929	5.77147	0.0981449	-5.87788	5.38027e-05
GRMZM2G150434	84.1851	1.43986	-5.86956	7.75823e-07
GRMZM2G412598	1418.72	24.8726	-5.83389	2.41765e-07
GRMZM2G048549	125.44	2.31627	-5.75905	2.52237e-06
GRMZM2G103771	19.9045	0.368666	-5.75464	4.3153e-05
GRMZM2G018988	1.30816	0.0243877	-5.74525	0.0180248
GRMZM5G818101	9.39395	0.179589	-5.70896	0.000133309
GRMZM2G425629	12.4987	0.242345	-5.68857	0.000101183
GRMZM2G049767	13.5517	0.266443	-5.6685	2.75046e-05
GRMZM2G137690	1.91815	0.0377738	-5.66618	0.00104875
GRMZM2G059314	18.2225	0.362248	-5.6526	0.00100542
GRMZM2G154685	119.153	2.42481	-5.6188	2.75139e-07
GRMZM2G121928	103.986	2.13478	-5.60616	6.93637e-07
GRMZM2G173685	208.976	4.34034	-5.58938	2.63803e-06
GRMZM2G300125	5.97977	0.124294	-5.58826	3.70295e-05
GRMZM2G098739	14.2384	0.301097	-5.56342	0.000144054
AC199911.5_FG001	22.4796	0.47975	-5.55019	4.03123e-05
GRMZM2G370985	2.01084	0.0440055	-5.51397	0.00145136
GRMZM2G088312	6.20098	0.139641	-5.4727	0.000182378
GRMZM2G097135	74.304	1.68287	-5.46444	8.26963e-07
GRMZM2G078779	14.2985	0.324703	-5.4606	0.000303057
GRMZM2G058491	62.0112	1.41769	-5.45091	1.82356e-06
GRMZM2G051135	79.4635	1.83469	-5.43668	1.62206e-06
GRMZM2G072488	4.35941	0.100943	-5.43252	0.00021066
GRMZM2G168196	8.49066	0.197969	-5.42253	2.91021e-05
GRMZM2G078806	50.1835	1.17687	-5.41419	0.000812515
GRMZM2G023013	7.11587	0.169164	-5.39455	0.00183774
GRMZM2G386138	7.18804	0.184181	-5.2864	0.00229471
GRMZM2G004362	34.2822	0.891497	-5.26509	1.39727e-05
GRMZM2G353266	4.15692	0.109863	-5.24173	0.00250969
GRMZM2G048121	1.94412	0.0513978	-5.24127	0.0348923
GRMZM2G025833	8.62661	0.235191	-5.19689	0.00012119
GRMZM2G151425	55.3442	1.53312	-5.17389	4.1194e-06
GRMZM2G178287	1.90815	0.0530447	-5.16882	0.0131036
GRMZM2G044368	3.63443	0.102189	-5.15242	0.00249117
GRMZM2G396527	14.3009	0.403801	-5.14632	0.000482904
GRMZM2G164539	21.9614	0.625713	-5.13332	0.00314336
GRMZM2G363971	4.94954	0.142142	-5.12189	0.00325173
GRMZM2G468929	0.959008	0.0275418	-5.12185	0.00332248
GRMZM2G179462	101.315	2.95369	-5.10019	3.34719e-05
GRMZM2G008834	2.03303	0.0606149	-5.06781	0.00356386
GRMZM2G058358	7.91317	0.236681	-5.06324	0.00365401
GRMZM2G024718	63.4542	1.94401	-5.02861	5.94657e-06
GRMZM2G161154	171.436	5.31785	-5.01069	3.44882e-06
GRMZM2G067600	148.23	4.63967	-4.99767	3.34723e-05
GRMZM2G159811	42.5384	1.34676	-4.9812	7.06534e-06
GRMZM2G023827	1.40936	0.0454858	-4.95348	0.00449729
GRMZM2G330377	7.23446	0.238497	-4.92284	4.0025e-05
GRMZM2G339327	154.626	5.14184	-4.91035	8.72201e-06
GRMZM2G114048	9.58942	0.326171	-4.87774	3.26736e-05
GRMZM2G134888	14.9661	0.510796	-4.87281	1.99519e-05
GRMZM5G803510	13.6848	0.467353	-4.87191	0.00137067
GRMZM2G167658	1.94456	0.0674413	-4.84967	0.00021217
GRMZM2G429533	12.892	0.455309	-4.82349	0.000439185
GRMZM2G074462	5.09159	0.182064	-4.8056	0.000154101
GRMZM2G377613	3.29099	0.118916	-4.79051	0.00602783
GRMZM2G414590	2.51026	0.0908699	-4.78789	0.00615162
GRMZM2G703293	13.551	0.494207	-4.77714	4.79054e-05
GRMZM2G041039	3.50546	0.128232	-4.77277	0.00644938
GRMZM2G701449	104.018	3.82437	-4.76547	9.03473e-05
GRMZM2G448583	4.6832	0.17354	-4.75416	0.000552044
GRMZM2G481605	5.09305	0.19041	-4.74135	0.00666858
GRMZM2G043926	3.38712	0.127619	-4.73015	0.000600484
GRMZM2G088400	5.37321	0.203942	-4.71955	0.0248023
AC190816.3_FG007	1.29872	0.0498155	-4.70435	0.00161581
GRMZM2G423150	0.438879	0.0168857	-4.69995	0.0356233
GRMZM2G179045	2.5715	0.0998075	-4.68732	0.0481262
GRMZM2G138203	3.90835	0.152378	-4.68083	0.0338993
GRMZM2G003489	50.1843	1.96018	-4.67818	0.0196906
GRMZM2G033685	1.68144	0.0662442	-4.66576	0.00759183
AC209784.3_FG007	143.191	5.69231	-4.65278	1.26697e-05
GRMZM2G403740	1.28649	0.0518359	-4.63335	0.0272303
GRMZM2G174129	7.5982	0.308621	-4.62175	0.000281692
GRMZM2G327208	1.41691	0.0578885	-4.61333	0.028725
GRMZM2G083810	230.306	9.49082	-4.60087	1.36248e-05
GRMZM2G135244	15.4551	0.641189	-4.59119	0.000491218
GRMZM2G169947	2.83805	0.117996	-4.58809	0.00875826
GRMZM2G437100	99.036	4.13242	-4.5829	0.000769274
GRMZM2G051448	9.77782	0.408348	-4.58164	0.00211478
AC205122.4_FG006	0.650835	0.0272537	-4.57777	0.00905884
GRMZM2G149647	31.596	1.34055	-4.55885	5.20416e-05
GRMZM2G443180	36.4048	1.56682	-4.53821	4.4755e-05
GRMZM2G432697	3.36359	0.145816	-4.52778	0.00968454
GRMZM2G535068	2.16098	0.0939062	-4.52432	0.00994155
GRMZM2G004748	3.20646	0.139515	-4.52249	0.000485946
GRMZM5G886185	37.0392	1.61671	-4.51792	5.66088e-05
GRMZM2G096683	52.2647	2.32544	-4.49026	0.000191088
GRMZM2G174192	3.07834	0.138581	-4.47335	0.00267925
GRMZM2G108003	17.0569	0.775564	-4.45896	0.000154112
GRMZM2G107570	1.73711	0.0792461	-4.45421	0.0409129
GRMZM2G066111	0.572238	0.0263061	-4.44315	0.0114038
AC185411.3_FG003	5.19243	0.238823	-4.44239	0.0115245
GRMZM2G019742	1.26836	0.0583955	-4.44096	0.0113469
GRMZM2G032628	0.43101	0.0198457	-4.44082	0.0349652
GRMZM2G373607	4.41965	0.204145	-4.43627	0.000796495
GRMZM2G101027	12.1597	0.567872	-4.42039	0.0117809
GRMZM2G012464	2.73292	0.12817	-4.41431	0.0355569
GRMZM2G331417	12.4931	0.586019	-4.41405	0.0119539
GRMZM2G008712	2.49691	0.117615	-4.408	0.0120193
GRMZM2G550442	17.4967	0.826957	-4.40313	0.00150552
GRMZM2G104332	11.356	0.539978	-4.39441	0.0017828
GRMZM2G700905	0.826242	0.039444	-4.38869	0.00346009
GRMZM2G017670	5.42525	0.260872	-4.37827	0.000929124
GRMZM2G127776	13.8676	0.667129	-4.3776	0.00158336
GRMZM2G011075	4.46172	0.214758	-4.37682	0.00165106
GRMZM2G080724	44.3449	2.1424	-4.37147	6.92869e-05
GRMZM2G049349	21.0398	1.01868	-4.36834	7.19384e-05
GRMZM2G064278	0.758276	0.0370168	-4.35647	0.0132301
GRMZM2G053042	31.8692	1.55618	-4.35608	0.000650938
GRMZM2G422240	116.074	5.72034	-4.3428	0.0191622
GRMZM2G168016	5.4085	0.26675	-4.34167	0.00354763
GRMZM5G849471	0.959377	0.0474029	-4.33905	0.013602
GRMZM2G001908	1.726	0.0854043	-4.33698	0.0136468
GRMZM2G075826	49.4417	2.48253	-4.31585	0.000753396
GRMZM2G443445	0.871465	0.0439265	-4.31028	0.0142364
GRMZM2G054221	1.46685	0.0740642	-4.3078	0.0343715
GRMZM2G138752	2.06481	0.105267	-4.29388	0.00982994
GRMZM2G150928	7.29352	0.373404	-4.28781	0.000921386
GRMZM2G101125	20.9964	1.07521	-4.28745	0.000438985
GRMZM2G019328	4.08504	0.209294	-4.28675	0.0371236
GRMZM2G436856	18.4037	0.944184	-4.28478	0.00200458
GRMZM2G067223	1.65603	0.0857968	-4.27067	0.0151524
GRMZM2G501099	5.07584	0.263326	-4.26873	0.0106623
GRMZM2G159554	1.4591	0.0764721	-4.254	0.0155531
GRMZM2G143570	4.56527	0.239371	-4.25338	0.0016329
GRMZM2G472226	5.68661	0.299248	-4.24816	0.0156957
GRMZM2G108166	1.39794	0.0739775	-4.24007	0.000740909
GRMZM2G164672	2.72401	0.14494	-4.2322	0.0116909
GRMZM2G382009	12.042	0.642013	-4.22933	0.0163168
GRMZM2G092968	6.05591	0.323966	-4.22443	0.00151949
GRMZM2G407181	0.695657	0.0372189	-4.22427	0.044905
GRMZM5G866821	24.6914	1.32218	-4.22301	0.00107611
GRMZM2G042421	1.75479	0.0942209	-4.21911	0.0164973
GRMZM2G373578	0.699719	0.0375993	-4.218	0.00513209
GRMZM2G059836	691.046	37.3462	-4.20975	0.000103799
GRMZM2G161852	0.792326	0.0431074	-4.20009	0.0171603
GRMZM5G836187	0.412513	0.0227375	-4.1813	0.0462814
GRMZM2G179761	3.1288	0.172531	-4.18069	0.00553942
AC189773.3_FG002	6.23532	0.351461	-4.14903	0.0030368
GRMZM2G427402	4.61968	0.26238	-4.13806	0.0186896
GRMZM2G128617	24.0943	1.37445	-4.13177	0.000366236
GRMZM2G033658	8.78685	0.503529	-4.1252	0.0190602
GRMZM2G164340	4.84008	0.278954	-4.11693	0.00326567
GRMZM2G396632	3.36319	0.195416	-4.10521	0.0195632
GRMZM2G062946	0.620882	0.0361219	-4.10337	0.0197945
GRMZM2G355752	2.43705	0.142981	-4.09124	0.0065421
GRMZM2G104639	32.0886	1.88859	-4.08668	0.000393322
GRMZM2G404249	29.1659	1.7314	-4.07427	0.000927132
GRMZM2G068904	7.30149	0.434128	-4.072	0.000531167
GRMZM2G013299	13.5706	0.808058	-4.06988	0.000948053
GRMZM2G384661	5.50875	0.328055	-4.06971	0.00706406
GRMZM2G418160	24.3768	1.45463	-4.06679	0.000351108
GRMZM2G101000	3.51619	0.210833	-4.05984	0.00940524
GRMZM2G332405	2.30739	0.138397	-4.05937	0.0208578
GRMZM2G098167	229.415	13.7633	-4.05906	0.00010133
AC209739.3_FG003	8.85034	0.532374	-4.05522	0.00671745
GRMZM2G048836	4.76009	0.287933	-4.04718	0.000721147
GRMZM2G410083	29.2538	1.77134	-4.04571	0.00038895
GRMZM5G811268	19.2879	1.16859	-4.04485	0.000280706
GRMZM2G576692	2.94561	0.179905	-4.03326	0.0222167
GRMZM2G361984	1.71179	0.106457	-4.00716	0.0229789
GRMZM2G043216	17.8714	1.11269	-4.00552	0.00032672
GRMZM2G434425	0.928705	0.0581598	-3.99713	0.0233237
GRMZM2G360681	162.913	10.2853	-3.98545	0.000497797
GRMZM5G831951	2.26983	0.145103	-3.96743	0.0247695
GRMZM2G005996	11.5506	0.7454	-3.95381	0.000289637
GRMZM2G333635	1.64989	0.106889	-3.94819	0.025194
GRMZM2G156336	1.1577	0.0752597	-3.94324	0.0253773
GRMZM2G351239	2.21166	0.144772	-3.93328	0.0256243
GRMZM2G040413	3.36546	0.221336	-3.9265	0.0261443
GRMZM2G027627	70.1564	4.62225	-3.92391	0.000164291
GRMZM2G140567	1.63137	0.107731	-3.92057	0.0265233
GRMZM5G881088	25.7139	1.7103	-3.91023	0.00034429
GRMZM2G082434	25.3447	1.69279	-3.90421	0.0116448
GRMZM2G007969	1.95457	0.131028	-3.8989	0.0272144
GRMZM2G512292	3.30059	0.221262	-3.8989	0.02737
GRMZM2G065195	0.838307	0.0562333	-3.89798	0.0275788
GRMZM2G085661	88.2573	5.92046	-3.89793	0.00138479
GRMZM2G009792	6.09411	0.411126	-3.88976	0.00262358
GRMZM2G401294	6.77349	0.45957	-3.88154	0.0103786
GRMZM2G107065	3.03277	0.207604	-3.86873	0.0105379
GRMZM2G140101	55.9336	3.83561	-3.86619	0.000277504
GRMZM2G158232	114.452	7.89044	-3.85849	0.000223394
GRMZM2G043069	1.08294	0.0748085	-3.8556	0.0109522
GRMZM2G165365	22.7737	1.57793	-3.85126	0.000744622
GRMZM2G517302	15.024	1.04496	-3.84575	0.00204632
GRMZM2G431030	14.5122	1.02127	-3.82883	0.00643365
GRMZM2G039173	0.712687	0.0501975	-3.82758	0.0303231
GRMZM2G138195	14.9989	1.05662	-3.82733	0.00331358
GRMZM2G169535	5.61777	0.398247	-3.81826	0.0117495
GRMZM2G165387	1.17576	0.0839018	-3.80874	0.0046908
GRMZM5G864911	2.18357	0.157238	-3.79566	0.0321346
GRMZM2G441947	2.97304	0.214301	-3.79423	0.0124596
GRMZM2G153821	1.05621	0.076521	-3.7869	0.0327768
GRMZM2G146878	0.372944	0.0270257	-3.78655	0.0319694
GRMZM2G024291	2.59544	0.188275	-3.78506	0.0127333
AC210212.2_FG004	0.503881	0.0366944	-3.77945	0.0331217
GRMZM5G849535	55.5943	4.05318	-3.77781	0.0249601
GRMZM2G055158	7.64344	0.559454	-3.77213	0.00174946
GRMZM2G478599	2.63655	0.194252	-3.76265	0.00747292
GRMZM2G335218	7.55031	0.556966	-3.76087	0.00770091
GRMZM2G160364	0.342182	0.0253459	-3.75494	0.0340276
GRMZM2G012806	3.29075	0.243989	-3.75353	0.0134967
GRMZM2G397889	3.19718	0.237579	-3.75032	0.00524749
GRMZM2G165844	2.83855	0.212277	-3.74113	0.000810228
GRMZM2G481027	1.55377	0.11715	-3.72934	0.0142437
GRMZM2G319104	2.71954	0.20511	-3.72889	0.00121833
GRMZM2G157517	1.2307	0.092842	-3.72856	0.0353042
GRMZM2G391042	44.959	3.40916	-3.72112	0.00221401
GRMZM2G124890	0.530033	0.0402822	-3.71787	0.0360921
GRMZM5G864784	1.23904	0.094249	-3.71661	0.00864911
AC196968.2_FG001	8.18229	0.622922	-3.71538	0.014474
GRMZM2G099023	2.51989	0.193438	-3.70342	0.00584219
GRMZM2G037420	1.38	0.106307	-3.69836	0.0300149
GRMZM2G448855	0.317869	0.0246288	-3.69001	0.0378124
GRMZM2G011240	105.388	8.22134	-3.68019	0.000386511
GRMZM2G458911	8.28263	0.648766	-3.67432	0.0027755
GRMZM2G152510	2.87875	0.225629	-3.67342	0.0158409
GRMZM2G004352	2.12282	0.1684	-3.65602	0.0138629
GRMZM2G533650	6.2349	0.497031	-3.64896	0.0394065
GRMZM2G078480	2.8285	0.225953	-3.64594	0.00705244
GRMZM2G342010	2.81097	0.22457	-3.64583	0.0163451
GRMZM2G138218	0.774637	0.0627727	-3.62531	0.0416769
GRMZM2G073982	0.643624	0.0525125	-3.61549	0.0412488
GRMZM2G028535	23.9355	1.95399	-3.61466	0.00177024
GRMZM2G001653	1.99267	0.162709	-3.61434	0.0174472
GRMZM2G042543	10.2917	0.845365	-3.60577	0.00142853
GRMZM2G097059	11.6308	0.960626	-3.59783	0.0129692
GRMZM2G011055	0.624333	0.0517074	-3.59387	0.042766
GRMZM2G372093	22.2541	1.84399	-3.59317	0.00280099
GRMZM2G446047	0.262267	0.0217359	-3.59288	0.0431542
AC198234.4_FG002	1.3343	0.110841	-3.58951	0.0433506
GRMZM2G141605	0.196607	0.0164414	-3.57991	0.0439138
GRMZM2G584248	0.929845	0.0778374	-3.57845	0.0443882
GRMZM2G085381	51.7661	4.35387	-3.57164	0.0018305
GRMZM2G074317	12.0902	1.0188	-3.56889	0.00323353
GRMZM2G066369	8.74204	0.737149	-3.56794	0.00246805
GRMZM2G092925	7.29811	0.61598	-3.56657	0.0215004
GRMZM2G429669	0.972419	0.0821892	-3.56456	0.0448274
GRMZM2G361893	4.58017	0.388156	-3.56069	0.00619314
GRMZM2G461066	0.380315	0.0323011	-3.55754	0.0456457
GRMZM2G372081	13.9083	1.18169	-3.55702	0.0269539
GRMZM2G539066	8.87425	0.755905	-3.55335	0.00646836
AC213051.3_FG004	0.54081	0.0460977	-3.55236	0.0459617
GRMZM2G079954	0.492041	0.0422323	-3.54236	0.0465769
GRMZM2G029827	1.96113	0.168697	-3.53918	0.0375411
GRMZM2G176035	9.58404	0.833795	-3.52287	0.0380363
GRMZM2G007228	0.767817	0.0669754	-3.51906	0.0472766
GRMZM2G109409	4.86625	0.424915	-3.51756	0.00744519
GRMZM2G099340	68.0661	5.96427	-3.51252	0.0115566
GRMZM2G080107	0.95887	0.0842767	-3.50813	0.0483237
GRMZM2G102711	4.09234	0.359892	-3.50729	0.0037198
GRMZM2G132856	9.35987	0.823331	-3.50694	0.0486663
GRMZM2G009801	2.71367	0.239301	-3.50335	0.0490436
GRMZM2G044322	41.9384	3.70067	-3.50241	0.000811103
GRMZM2G118534	6.11227	0.539948	-3.50082	0.01098
GRMZM2G455859	0.431667	0.0382685	-3.49569	0.0495406
GRMZM2G058081	1.34639	0.119387	-3.49538	0.0491449
GRMZM5G829685	5.34476	0.475278	-3.49128	0.0498286
GRMZM2G060760	1.85186	0.164734	-3.49076	0.0216835
GRMZM2G382918	4.45138	0.397612	-3.48482	0.00543824
GRMZM5G804658	16.2082	1.44958	-3.48302	0.00488713
GRMZM2G423898	89.6112	8.0612	-3.47461	0.0499248
GRMZM2G046359	44.4956	4.01685	-3.46952	0.00164424
GRMZM2G378054	5.65238	0.511348	-3.46648	0.0123508
GRMZM2G050731	3.70354	0.337332	-3.45667	0.00603654
GRMZM2G044247	0.820518	0.0751057	-3.44954	0.0235839
GRMZM2G160382	1.34823	0.124305	-3.43911	0.0156747
GRMZM2G139256	0.976214	0.0905405	-3.43056	0.0248319
GRMZM2G045769	4.33825	0.404911	-3.42144	0.0247427
GRMZM2G022489	2.46822	0.231404	-3.41498	0.0248362
GRMZM2G108273	54.142	5.10038	-3.40807	0.0170925
GRMZM2G123986	2.35626	0.223235	-3.39987	0.0423041
GRMZM2G021712	26.9321	2.55755	-3.39649	0.00268188
GRMZM2G084947	285.105	27.1353	-3.39325	0.00116335
GRMZM2G049047	8.09167	0.772453	-3.38892	0.010012
GRMZM2G539212	2.78763	0.266184	-3.38855	0.0154634
GRMZM2G057136	1.37087	0.130944	-3.38807	0.0262977
GRMZM2G035276	1.39276	0.133501	-3.38302	0.0126356
GRMZM2G092978	1.1549	0.111643	-3.37081	0.0274596
AC203855.2_FG001	13.3743	1.29373	-3.36986	0.0269979
GRMZM2G363878	0.925007	0.0894903	-3.36966	0.0276556
GRMZM2G033308	36.9058	3.57409	-3.3682	0.000957581
GRMZM2G174699	97.4558	9.44706	-3.36681	0.000991559
GRMZM2G138150	2.17574	0.211823	-3.36058	0.0186375
GRMZM2G174186	0.937051	0.0915347	-3.35574	0.0185482
GRMZM2G035290	15.0252	1.47535	-3.34826	0.0182426
GRMZM2G382534	14.6679	1.44124	-3.34728	0.00253701
GRMZM2G512803	8.44858	0.839981	-3.33028	0.029099
GRMZM2G177982	4.41884	0.439502	-3.32972	0.00572723
GRMZM2G180438	8.38812	0.837671	-3.32389	0.00982877
GRMZM2G349407	0.860409	0.0861455	-3.32018	0.0297272
GRMZM2G106344	77.6758	7.8055	-3.3149	0.00404498
GRMZM2G007012	1.44724	0.145758	-3.31166	0.0198015
GRMZM2G174257	1.9873	0.200181	-3.31143	0.030621
GRMZM2G033862	1.11332	0.112696	-3.30437	0.0203356
GRMZM2G124361	26.7409	2.74147	-3.28603	0.00911078
GRMZM2G064631	3.39987	0.348677	-3.28552	0.0209719
GRMZM2G059465	26.9989	2.77816	-3.2807	0.00222887
GRMZM2G068259	24.9345	2.58983	-3.26721	0.00151676
GRMZM2G033280	17.6237	1.83243	-3.26568	0.00178128
AC197699.3_FG004	3.90736	0.407392	-3.26171	0.0330409
GRMZM2G040838	5.52153	0.577063	-3.25827	0.0168918
GRMZM2G154735	39.0297	4.08117	-3.25752	0.00295696
GRMZM2G078080	66.7241	6.98663	-3.25554	0.00195435
GRMZM2G145213	92.4731	9.71343	-3.25098	0.00142926
GRMZM2G363503	0.931504	0.0986189	-3.23963	0.0234328
GRMZM2G080650	0.857217	0.0911727	-3.23299	0.0347939
GRMZM2G549910	40.5084	4.31888	-3.22949	0.00501576
GRMZM2G025440	3.29261	0.352638	-3.22297	0.0184512
GRMZM2G076370	1.82438	0.196539	-3.21451	0.0151284
GRMZM2G093173	24.3776	2.62905	-3.21294	0.00326074
GRMZM2G455440	12.0538	1.3001	-3.21279	0.00787838
GRMZM2G577201	9.39219	1.01438	-3.21086	0.00558217
GRMZM2G025519	24.6382	2.67246	-3.20465	0.00830568
GRMZM2G001288	32.2601	3.51578	-3.19783	0.0164294
AC155376.2_FG005	216.122	23.5723	-3.19668	0.0023498
GRMZM2G318780	237.423	25.9059	-3.19611	0.0299328
GRMZM2G142853	0.816633	0.0892608	-3.19359	0.013781
GRMZM2G035790	0.687191	0.0759052	-3.17844	0.0377858
GRMZM2G033394	57.9043	6.39625	-3.17837	0.00288024
GRMZM2G480356	2.74518	0.303632	-3.1765	0.00697534
GRMZM2G071680	1.07765	0.119211	-3.1763	0.0383054
AC199198.3_FG003	24.9053	2.76034	-3.17354	0.00799322
GRMZM2G409666	4.67791	0.521439	-3.16529	0.0389805
GRMZM2G105348	109.356	12.2581	-3.15722	0.00200223
GRMZM2G166711	11.4141	1.28682	-3.14893	0.00563686
AC233885.1_FG002	1.66043	0.188172	-3.14144	0.0400737
GRMZM2G058301	59.5913	6.80155	-3.13117	0.00332016
GRMZM2G169013	51.1693	5.88645	-3.11981	0.00223122
GRMZM2G570733	29.6627	3.42145	-3.11597	0.00887647
GRMZM2G701218	5.95937	0.690719	-3.10899	0.00714186
GRMZM2G123212	146.283	16.9806	-3.1068	0.00237108
GRMZM2G121878	7.27342	0.845767	-3.1043	0.0169071
GRMZM2G063162	1096	127.779	-3.10052	0.0058411
GRMZM2G167126	8.6077	1.00414	-3.09966	0.00713594
GRMZM2G020423	7.5257	0.879121	-3.09769	0.0328586
AC186669.3_FG002	0.488495	0.0571507	-3.0955	0.043994
GRMZM2G039583	3.5057	0.410759	-3.09334	0.0311259
GRMZM2G022837	1.97438	0.233647	-3.07899	0.0422403
GRMZM2G563453	4.44861	0.526772	-3.0781	0.0315606
GRMZM2G082335	1.37814	0.163454	-3.07576	0.0448562
GRMZM2G156924	81.7624	9.72278	-3.072	0.00285948
GRMZM2G140107	1.34047	0.159607	-3.07014	0.0109972
GRMZM2G034843	78.3954	9.38016	-3.06309	0.00392176
GRMZM2G116830	1.95192	0.233605	-3.06275	0.0390756
GRMZM2G033472	16.0613	1.92362	-3.0617	0.0078001
GRMZM2G088336	3.52371	0.422168	-3.0612	0.0132043
GRMZM2G157127	2.41543	0.291849	-3.04898	0.0217484
GRMZM2G098255	6.0162	0.727574	-3.04769	0.0189885
GRMZM2G034791	8.37171	1.01448	-3.04479	0.0444997
GRMZM2G111216	6.90343	0.841652	-3.03602	0.0193218
GRMZM2G400126	17.3594	2.1168	-3.03576	0.00658821
GRMZM2G137393	16.8246	2.05656	-3.03227	0.0336333
GRMZM2G006937	5.03773	0.616585	-3.0304	0.006843
GRMZM2G023786	19.8246	2.43292	-3.02653	0.0126872
GRMZM2G045720	11.5679	1.43322	-3.01279	0.00663113
GRMZM2G165919	105.894	13.2314	-3.00059	0.00331696
GRMZM2G453775	1.82728	0.228869	-2.99711	0.0366274
GRMZM2G148052	10.2645	1.28843	-2.99398	0.00663492
GRMZM2G087901	9.25071	1.17015	-2.98287	0.0161492
GRMZM2G089525	7.29483	0.922904	-2.98262	0.0104506
GRMZM2G053669	25.0667	3.1762	-2.9804	0.00389941
GRMZM2G045856	13.4305	1.70368	-2.97879	0.0109611
GRMZM2G043336	28.9579	3.67379	-2.97862	0.022998
GRMZM2G168261	45.9747	5.87286	-2.96871	0.00411376
GRMZM2G342424	2.19432	0.282046	-2.95977	0.0230022
GRMZM2G136794	3.03431	0.392541	-2.95045	0.0397463
GRMZM2G116487	4.14157	0.536363	-2.94889	0.0319568
GRMZM2G170455	2.63015	0.340687	-2.94863	0.0313397
GRMZM2G044627	1.64065	0.213175	-2.94416	0.039746
GRMZM2G000614	7.50004	0.978021	-2.93896	0.00672605
GRMZM2G150280	2.82768	0.369441	-2.93621	0.0277997
GRMZM2G322279	4.06223	0.532665	-2.93097	0.0409755
GRMZM2G164704	14.3639	1.88374	-2.93077	0.0121926
GRMZM2G088613	1.17782	0.154805	-2.92759	0.0239593
GRMZM2G331103	6.16039	0.810327	-2.92645	0.0141166
GRMZM5G897336	14.4783	1.90688	-2.9246	0.0410802
GRMZM2G180947	3.06038	0.403589	-2.92275	0.0274997
GRMZM2G087655	8.6242	1.13904	-2.92057	0.00644357
GRMZM2G177132	3.09644	0.41028	-2.91593	0.0279713
GRMZM5G876638	7.65028	1.0254	-2.89933	0.0146551
GRMZM2G311182	146.054	19.6594	-2.89321	0.0207783
GRMZM5G841343	270.193	36.6168	-2.88341	0.0277366
GRMZM2G164909	32.9153	4.46095	-2.88334	0.00600914
GRMZM2G426511	2.7682	0.375243	-2.88305	0.0235736
GRMZM2G124927	69.2532	9.41273	-2.87919	0.0220819
GRMZM5G883855	1.82829	0.2493	-2.87454	0.0187
GRMZM2G074631	11.2309	1.54549	-2.86133	0.00849509
GRMZM2G456820	44.9391	6.19387	-2.85906	0.0170565
GRMZM2G012337	3.44507	0.475423	-2.85725	0.037538
GRMZM2G098568	5.20346	0.718175	-2.85706	0.0213945
GRMZM5G897067	2.30286	0.318708	-2.85312	0.027987
GRMZM2G030362	1.76031	0.243876	-2.85161	0.0473622
GRMZM2G112951	4.83322	0.671865	-2.84674	0.0447177
GRMZM2G130043	3.46178	0.482	-2.84441	0.0296877
GRMZM5G821411	7.11928	0.991405	-2.84419	0.0333425
GRMZM2G474258	1.8883	0.263106	-2.84337	0.0333931
GRMZM2G123407	16.6556	2.32137	-2.84296	0.0122138
GRMZM2G351347	17.5185	2.46284	-2.83048	0.0445614
GRMZM2G002142	2.44361	0.346967	-2.81614	0.0271912
GRMZM5G872256	214.286	30.4667	-2.81423	0.0214007
GRMZM2G003090	19.2073	2.74395	-2.80733	0.0444222
GRMZM2G352858	3.11852	0.449168	-2.79553	0.0268237
GRMZM2G512313	5.17466	0.74969	-2.7871	0.0275951
GRMZM2G169458	2.25855	0.327232	-2.78701	0.0422642
GRMZM2G113844	5.01222	0.727643	-2.78415	0.0161684
GRMZM2G059799	70.9954	10.3451	-2.77877	0.0208688
GRMZM2G396212	41.4339	6.03925	-2.77837	0.0278418
GRMZM2G060942	6.6634	0.975938	-2.7714	0.0136248
GRMZM5G856201	48.7912	7.19673	-2.76121	0.0464567
GRMZM2G439198	1.87001	0.276471	-2.75785	0.0348028
GRMZM2G028046	2.17542	0.32516	-2.74207	0.0289813
GRMZM2G017110	29.6706	4.43685	-2.74143	0.0150995
GRMZM2G137620	8.6098	1.29493	-2.73311	0.0302031
GRMZM2G308615	20.3762	3.06471	-2.73306	0.0172179
GRMZM2G124954	3.492	0.525949	-2.73106	0.0271137
GRMZM2G106622	137.958	20.8482	-2.72624	0.00737043
AC205057.3_FG003	7.86182	1.19405	-2.719	0.0425579
GRMZM2G330049	12.2969	1.86865	-2.71823	0.0123168
GRMZM2G099003	8.29748	1.27388	-2.70344	0.0163804
GRMZM5G859316	20.3456	3.12494	-2.70282	0.0400548
GRMZM2G096115	1.83521	0.283039	-2.69687	0.0324616
GRMZM2G459610	2.29742	0.355315	-2.69285	0.02186
GRMZM2G036983	4.89511	0.757227	-2.69254	0.0393351
GRMZM2G473882	13.4193	2.07797	-2.69106	0.0208627
GRMZM2G050607	33.0644	5.12588	-2.6894	0.0141559
GRMZM2G116746	2.09266	0.324472	-2.68917	0.0361522
GRMZM2G341918	6.599	1.02546	-2.68597	0.0139018
AC234154.1_FG009	31.2062	4.85153	-2.68532	0.0252992
GRMZM2G052685	2.50769	0.391866	-2.67792	0.0485986
GRMZM5G843069	15.0172	2.35782	-2.67109	0.0205822
GRMZM2G570732	23.9234	3.79829	-2.655	0.0188621
GRMZM2G349834	1.08959	0.173212	-2.65317	0.0471417
GRMZM2G099642	4.1751	0.66374	-2.65312	0.0279321
GRMZM2G125962	19.2784	3.06895	-2.65117	0.0477784
GRMZM2G140328	20.5303	3.27422	-2.64853	0.0411574
GRMZM2G089686	28.4141	4.53409	-2.64772	0.0228771
GRMZM2G165984	47.0594	7.51232	-2.64715	0.0163364
GRMZM2G006395	4.41037	0.705385	-2.64442	0.0441216
GRMZM2G054111	41.8317	6.72933	-2.63606	0.010771
GRMZM2G107076	13.4652	2.19007	-2.62019	0.0301303
GRMZM2G090313	7.63296	1.2657	-2.5923	0.0383307
GRMZM2G368738	11.4351	1.90554	-2.5852	0.0418276
GRMZM2G428040	11.5652	1.92988	-2.58321	0.0351002
GRMZM2G481362	18.4299	3.07984	-2.58112	0.0170002
GRMZM2G026157	7.46865	1.25068	-2.57813	0.0390181
GRMZM2G348014	7.53859	1.27739	-2.56109	0.0376227
GRMZM2G019562	15.8359	2.68481	-2.56031	0.0176412
AC205057.3_FG004	7.4417	1.26647	-2.55482	0.0231492
GRMZM2G471139	2.3737	0.405456	-2.54952	0.0392315
GRMZM2G320373	369.492	63.3005	-2.54526	0.0129286
GRMZM2G301485	19.6555	3.37017	-2.54404	0.0176153
GRMZM2G377641	13.7958	2.36559	-2.54396	0.0149959
GRMZM2G137108	18.3148	3.15649	-2.53661	0.0298129
GRMZM2G020774	20.9824	3.62979	-2.53122	0.0388493
GRMZM2G360847	9.33663	1.61554	-2.53088	0.045899
GRMZM2G045809	106.482	18.4449	-2.52932	0.0120956
GRMZM2G044942	7.86729	1.37375	-2.51775	0.0260747
GRMZM2G105189	4.32398	0.755806	-2.51627	0.0390751
GRMZM2G051852	7.37296	1.30114	-2.50247	0.0303376
GRMZM2G313020	0.49226	0.0869216	-2.50163	0.0386087
GRMZM2G134570	6.91031	1.22656	-2.49414	0.0470287
GRMZM2G052483	33.5011	5.975	-2.4872	0.0354031
GRMZM2G038303	5.93025	1.05971	-2.48442	0.0292509
GRMZM2G028505	100.575	17.9723	-2.48442	0.0398073
GRMZM5G840434	7.123	1.27391	-2.48322	0.0455797
GRMZM2G359612	6.84727	1.22681	-2.48062	0.0325518
GRMZM2G310431	281.015	50.5077	-2.47607	0.0340142
GRMZM5G802801	58.1582	10.55	-2.46274	0.0149286
GRMZM2G413897	46.9744	8.53234	-2.46086	0.0191698
GRMZM2G170613	31.6708	5.7752	-2.45521	0.0162371
GRMZM2G033962	2.41927	0.446446	-2.43802	0.0428441
GRMZM2G551565	33.3206	6.15768	-2.43596	0.0233895
GRMZM2G024695	37.5241	6.94691	-2.43337	0.0211147
GRMZM2G000300	13.4341	2.48919	-2.43216	0.0374743
GRMZM2G479596	22.8462	4.24201	-2.42913	0.0350185
GRMZM2G089767	28.6749	5.32869	-2.42794	0.0179413
GRMZM2G051720	18.9337	3.5318	-2.42248	0.0229376
GRMZM2G051919	7.8925	1.4731	-2.42163	0.0456481
GRMZM5G894420	34.2834	6.43697	-2.41305	0.0215626
GRMZM2G107495	22.823	4.3237	-2.40015	0.0220762
AC199709.3_FG005	12.6432	2.41156	-2.39033	0.0496184
GRMZM2G084005	23.9145	4.57385	-2.3864	0.0249754
GRMZM2G064091	29.7825	5.71915	-2.38059	0.0200877
GRMZM2G118452	28.2207	5.43399	-2.37667	0.0376409
GRMZM5G886833	19.5739	3.77808	-2.3732	0.0248685
GRMZM2G066333	16.0582	3.15775	-2.34635	0.0389575
GRMZM2G042995	7.73688	1.5233	-2.34455	0.0432014
GRMZM2G335242	37.747	7.43716	-2.34354	0.0262154
GRMZM2G583146	7.09421	1.39805	-2.34323	0.0424102
GRMZM2G016774	5.21207	1.03271	-2.33542	0.0346523
GRMZM2G017411	3.61878	0.730328	-2.30889	0.0339444
GRMZM2G329014	16.865	3.43712	-2.29476	0.0308941
GRMZM2G070475	75.4652	15.6558	-2.26912	0.0242373
GRMZM2G520811	9.01381	1.87129	-2.2681	0.0444003
GRMZM2G450866	1026.88	213.437	-2.26638	0.0483869
GRMZM2G153378	25.2635	5.25382	-2.26562	0.0317562
GRMZM2G413943	2.33214	0.489444	-2.25244	0.0493754
GRMZM5G865818	28.1518	5.92952	-2.24724	0.0369646
GRMZM5G832989	24.0029	5.08488	-2.23892	0.0434068
GRMZM2G154078	70.1797	14.9153	-2.23426	0.0276729
GRMZM2G162486	51.5131	10.9903	-2.22871	0.0266413
GRMZM5G877884	14.509	3.10439	-2.22457	0.0411448
GRMZM2G475683	16.7642	3.61643	-2.21274	0.0416768
GRMZM2G044503	36.675	8.10301	-2.17827	0.0411774
GRMZM2G000290	66.6702	14.7679	-2.17458	0.0302104
GRMZM2G385787	122.072	27.2764	-2.16201	0.0317548
GRMZM5G827496	27.6553	6.19432	-2.15854	0.0335044
GRMZM2G305148	55.2412	12.413	-2.15389	0.0328031
GRMZM2G701362	42.7707	9.63542	-2.1502	0.0402561
GRMZM5G858887	22.4692	5.10393	-2.13827	0.035383
AC206425.3_FG002	33.8216	7.72701	-2.12996	0.0471011
GRMZM2G117164	49.7335	11.4037	-2.12471	0.0343361
GRMZM2G150906	16.7999	3.88813	-2.1113	0.0390727
GRMZM2G076474	9.7763	2.27696	-2.10218	0.0404286
GRMZM2G086066	28.697	6.68977	-2.10087	0.0434053
GRMZM2G136364	46.3362	10.8154	-2.09905	0.0424541
GRMZM2G157685	28.6987	6.81794	-2.07358	0.0422289
GRMZM2G059453	42.6929	10.2203	-2.06255	0.0472552
GRMZM2G008369	15.35	3.77709	-2.02289	0.049019
GRMZM2G104419	56.9976	14.1372	-2.0114	0.0464259
GRMZM2G063287	26.9279	0	-1.79769e+308	0.0194975
GRMZM2G307908	69.5363	0	-1.79769e+308	0.0223051
GRMZM2G539790	7.30781	0	-1.79769e+308	0.0241342
GRMZM2G110728	13.7484	0	-1.79769e+308	0.0252267
GRMZM2G065227	24.796	0	-1.79769e+308	0.0261005
GRMZM2G154747	10.2572	0	-1.79769e+308	0.0261781
GRMZM2G400999	7.78801	0	-1.79769e+308	0.027103
GRMZM2G014528	9.21781	0	-1.79769e+308	0.0273029
GRMZM5G831724	18.3322	0	-1.79769e+308	0.0274367
GRMZM2G340139	2.05141	0	-1.79769e+308	0.0298753
GRMZM2G006841	7.20668	0	-1.79769e+308	0.0306327
AC216589.3_FG004	36.8573	0	-1.79769e+308	0.0313043
GRMZM2G462986	2.75364	0	-1.79769e+308	0.0326825
GRMZM2G075042	8.83469	0	-1.79769e+308	0.0328182
GRMZM2G038238	4.1392	0	-1.79769e+308	0.0342836
GRMZM2G062531	4.93781	0	-1.79769e+308	0.0342836
GRMZM2G448627	8.33701	0	-1.79769e+308	0.0342836
GRMZM2G067361	3.07026	0	-1.79769e+308	0.0349301
GRMZM2G019207	9.06201	0	-1.79769e+308	0.0373105
GRMZM2G120943	3.54518	0	-1.79769e+308	0.0373105
GRMZM2G304132	3.8522	0	-1.79769e+308	0.0381403
GRMZM2G079484	2.38315	0	-1.79769e+308	0.0385744
GRMZM2G324671	1.59814	0	-1.79769e+308	0.0392506
GRMZM2G174766	4.80428	0	-1.79769e+308	0.0394829
GRMZM2G147917	2.32118	0	-1.79769e+308	0.0399582
GRMZM5G881353	17.4238	0	-1.79769e+308	0.0404481
GRMZM2G477885	5.87067	0	-1.79769e+308	0.0414731
GRMZM5G895509	11.1461	0	-1.79769e+308	0.0414731
GRMZM2G473960	4.22012	0	-1.79769e+308	0.0420089
AC190892.3_FG003	2.42148	0	-1.79769e+308	0.0422828
GRMZM2G440803	2.73336	0	-1.79769e+308	0.0428424
GRMZM2G440855	6.78763	0	-1.79769e+308	0.0431281
GRMZM2G157982	4.70405	0	-1.79769e+308	0.0434179
AC203159.3_FG010	5.76478	0	-1.79769e+308	0.0437112
GRMZM2G388221	3.81774	0	-1.79769e+308	0.0437112
GRMZM2G072322	1.40367	0	-1.79769e+308	0.0440062
GRMZM2G153961	1.76536	0	-1.79769e+308	0.0440062
GRMZM2G358161	4.30433	0	-1.79769e+308	0.0440062
GRMZM2G032244	18.2685	0	-1.79769e+308	0.0455073
AC225716.2_FG003	2.13769	0	-1.79769e+308	0.0458142
GRMZM2G011119	1.34895	0	-1.79769e+308	0.0461239
GRMZM2G079619	1.40262	0	-1.79769e+308	0.0461239
GRMZM2G019859	1.78107	0	-1.79769e+308	0.0464367
GRMZM5G895604	3.81596	0	-1.79769e+308	0.0467532
GRMZM5G899188	2.72142	0	-1.79769e+308	0.0467532
GRMZM2G045278	2.40111	0	-1.79769e+308	0.0470736
GRMZM2G177862	4.39961	0	-1.79769e+308	0.0470736
AC211325.4_FG003	11.6035	0	-1.79769e+308	0.0473987
GRMZM2G085934	4.56533	0	-1.79769e+308	0.0473987
GRMZM2G415025	2.74227	0	-1.79769e+308	0.0473987
GRMZM2G455124	1.22197	0	-1.79769e+308	0.048065
GRMZM2G458879	1.45634	0	-1.79769e+308	0.048065
GRMZM2G509794	4.14813	0	-1.79769e+308	0.048065
GRMZM2G342217	0.937542	0	-1.79769e+308	0.0484078
GRMZM2G363926	1.15305	0	-1.79769e+308	0.0487583
GRMZM2G001509	4.82876	0	-1.79769e+308	0.0491177
GRMZM2G159952	3.85368	0	-1.79769e+308	0.0491177
GRMZM2G392988	1.31957	0	-1.79769e+308	0.0491177
GRMZM2G014285	2.93601	0	-1.79769e+308	0.0494871
AC203790.3_FG002	5.90916	0	-1.79769e+308	0.0498683
GRMZM2G012474	1.00246	0	-1.79769e+308	0.0498683
GRMZM2G311396	1.47607	0	-1.79769e+308	0.0498683
GRMZM5G868431	1.58546	0	-1.79769e+308	0.0498683
