# Supplementary material for: RNA-Seq Analysis Reveals MAPKKK Family Members Related to Drought Tolerance in Maize
Source: PLoS One. 2015 Nov 24;10(11):e0143128. doi: 10.1371/journal.pone.0143128 (PMC4658043; doi:10.1371/journal.pone.0143128)
Supplement: S3 File — (XLSX) [file pone.0143128.s003.xlsx]

## Sheet: genes with different expression
Supplementary Table S2. Genes with different regulated pattern in three organs.
leaf_up root_up stem_up	leaf_up root_down stem_up	leaf_up root_up stem_down	leaf_up root_down stem_down	leaf_down root_up stem_up	leaf_down root_up stem_down	leaf_down root_down stem_down	leaf_up stem_up	leaf_up stem_down	leaf_up root_up	leaf_up root_down	leaf_down stem_up	leaf_down stem_down	leaf_down root_up	leaf_down root_down	root_up stem_up	root_down stem_up	root_up stem_down	root_down stem_down	leaf_up	leaf_down	stem_up	stem_down	root_up	root_down
GRMZM2G123394	GRMZM2G701449	GRMZM2G340383	GRMZM2G137108	GRMZM2G175076	GRMZM2G126261	GRMZM2G349834	GRMZM2G304474	GRMZM2G116881	GRMZM2G014022	GRMZM5G859316	GRMZM2G579294	GRMZM2G171648	GRMZM2G348890	GRMZM2G396212	GRMZM2G159962	GRMZM2G162486	GRMZM2G151249	GRMZM2G082434	GRMZM2G322817	GRMZM2G080178	GRMZM5G852447	GRMZM2G343139	GRMZM2G158378	GRMZM2G071680
GRMZM2G145458	GRMZM2G075826	GRMZM2G381378	GRMZM2G053669	GRMZM2G023325	GRMZM2G070011	GRMZM2G165387	GRMZM2G030717	GRMZM2G433076	GRMZM2G018806	GRMZM2G053042	GRMZM2G057514	GRMZM2G032807	GRMZM2G081458	GRMZM2G001653	GRMZM2G399921	GRMZM2G049767	GRMZM2G424112	GRMZM2G456820	GRMZM2G089557	GRMZM2G141081	AC212835.3_FG002	GRMZM2G168371	GRMZM2G129973	GRMZM2G058301
GRMZM2G131055	GRMZM2G157517	GRMZM2G382035	GRMZM2G059836	GRMZM2G336824	GRMZM2G164814	GRMZM2G140107	AC204050.4_FG006	GRMZM2G114850	GRMZM2G026889	GRMZM2G159811	GRMZM2G441347	GRMZM2G357317	GRMZM2G160064	GRMZM2G007012	GRMZM2G052034	GRMZM2G533650	GRMZM2G179349	GRMZM2G116746	GRMZM2G147051	AC195351.3_FG001	GRMZM2G169564	GRMZM2G127421	GRMZM2G044137	GRMZM2G096683
GRMZM2G113191	GRMZM2G461496	GRMZM2G095904	GRMZM2G058491	GRMZM2G091742	GRMZM2G402631	GRMZM2G363971	GRMZM5G896805	GRMZM5G889229	GRMZM2G158700	GRMZM2G124361	GRMZM2G109326	AC233888.1_FG001	GRMZM2G048161	GRMZM2G123212	GRMZM2G311036	GRMZM2G028505	GRMZM2G138770	GRMZM2G124954	GRMZM2G103273	GRMZM2G134476	GRMZM2G511571	GRMZM2G004090	GRMZM2G332423	GRMZM2G077181
GRMZM2G305900		GRMZM2G162359	GRMZM2G157982	GRMZM2G011347	GRMZM2G099467	GRMZM2G148052	AC210168.4_FG003	GRMZM2G066961	GRMZM2G016435	GRMZM5G818101	GRMZM2G148441	GRMZM2G478568	GRMZM2G076723	GRMZM2G044247	GRMZM2G026910	GRMZM2G154747	GRMZM2G174449	GRMZM2G176035	GRMZM2G171609	GRMZM2G117608	GRMZM2G029400	GRMZM2G009530	GRMZM2G029518	GRMZM2G108273
GRMZM2G316030		GRMZM2G419239	GRMZM2G013299	GRMZM2G101735	GRMZM2G046615	GRMZM2G455124	GRMZM2G020016	GRMZM2G092804	GRMZM2G164591	GRMZM2G001853	GRMZM2G411766	GRMZM2G141756	GRMZM2G334660	GRMZM2G157127	GRMZM2G026780	AC196968.2_FG001	GRMZM2G017249	GRMZM2G105189	AC202122.2_FG006	GRMZM2G164318	GRMZM2G387087	GRMZM2G171752	GRMZM2G047167	GRMZM2G026157
GRMZM2G303964		GRMZM2G125268	GRMZM2G118452	GRMZM2G031432	GRMZM2G164715	GRMZM2G475683	AC186231.4_FG002	GRMZM2G104783	GRMZM2G139293	GRMZM2G084005	AC186603.6_FG003	GRMZM2G109830	GRMZM2G410916	GRMZM2G020460	GRMZM2G052100	GRMZM2G520811	GRMZM2G139834	GRMZM2G121928	GRMZM2G034404	GRMZM2G134703	GRMZM2G453617	GRMZM2G000092	GRMZM5G895619	GRMZM2G006937
GRMZM2G323888		GRMZM2G146108	GRMZM2G403740	GRMZM2G176307	GRMZM2G021706		GRMZM2G076356	GRMZM2G078472	GRMZM2G352618	GRMZM2G440855	GRMZM2G325938	GRMZM2G074546	GRMZM2G080041	GRMZM5G841343	GRMZM2G047319	GRMZM2G436856	GRMZM2G036365	GRMZM2G033280	GRMZM2G029912	AC191782.3_FG002	GRMZM2G126865	GRMZM2G160027	GRMZM2G446201	GRMZM5G864911
GRMZM2G122028		GRMZM2G414047	GRMZM2G551565	GRMZM2G023847	GRMZM2G079913		GRMZM2G385575	GRMZM2G177510	GRMZM2G313184	GRMZM2G441947	GRMZM2G370470	GRMZM2G056875	GRMZM2G180283	GRMZM2G154078	GRMZM2G041685	GRMZM2G413897	GRMZM2G119370	GRMZM2G150906	GRMZM2G044902	GRMZM2G073175	GRMZM2G097967	GRMZM2G080487	GRMZM2G037411	GRMZM2G140567
GRMZM2G476477		GRMZM2G011598		GRMZM2G341410	GRMZM2G018716		GRMZM2G176056	GRMZM2G097342	GRMZM2G374971	GRMZM2G027627	GRMZM2G002523	GRMZM5G801307	GRMZM2G152827	GRMZM2G080724	GRMZM2G425427	GRMZM2G422240	GRMZM2G010447	GRMZM2G085381	GRMZM2G433475	GRMZM2G515671	GRMZM2G133044	GRMZM5G862757	GRMZM2G055255	GRMZM2G143570
GRMZM2G051943		GRMZM2G304442		GRMZM2G094428	GRMZM2G074358		GRMZM5G819965	GRMZM2G157505	GRMZM2G134878	GRMZM2G114048	GRMZM2G098370	GRMZM2G122172	GRMZM2G170692	GRMZM2G001509	GRMZM2G002260	GRMZM2G099642	GRMZM2G157683	GRMZM2G089525	GRMZM2G153523	GRMZM2G017237	GRMZM2G100492	GRMZM2G125482	GRMZM2G169261	GRMZM2G170455
GRMZM2G162396		GRMZM2G478140			GRMZM2G104655		AC233851.1_FG008	GRMZM2G095873	GRMZM2G165099	GRMZM2G440803	GRMZM2G111954	GRMZM2G094273	GRMZM2G013474	GRMZM2G002142	GRMZM2G066101	GRMZM2G078480	GRMZM2G046163	GRMZM2G361893	GRMZM2G027479	GRMZM2G468661	GRMZM2G162286	GRMZM2G341159	AC233872.1_FG003	GRMZM2G012806
GRMZM2G164440		GRMZM2G135013			GRMZM2G102079		GRMZM2G324705	GRMZM2G084369	GRMZM2G026406	GRMZM2G320373	GRMZM2G091490	GRMZM2G048904	GRMZM2G078024	GRMZM2G159554	GRMZM2G114706	GRMZM2G138752	GRMZM2G502350	GRMZM2G577201	GRMZM2G340257	GRMZM5G819806	GRMZM2G461279	GRMZM2G344974	GRMZM2G356439	AC155376.2_FG005
					GRMZM2G123107		AC234160.1_FG003	GRMZM2G399136	GRMZM2G128682	GRMZM2G059799	GRMZM2G133802	GRMZM2G102681	GRMZM5G835128	GRMZM2G032244	GRMZM2G125032	GRMZM2G342010	GRMZM2G148621	GRMZM2G330049	GRMZM2G004548	GRMZM2G099305	GRMZM2G470914	GRMZM2G116360	GRMZM2G087875	GRMZM2G012464
					GRMZM2G026143		GRMZM2G002805	GRMZM2G073548	GRMZM2G069335	GRMZM2G031033	GRMZM2G155281	GRMZM2G068763	GRMZM2G059129	GRMZM2G355752	GRMZM2G166616	GRMZM2G164539	AC191575.2_FG001	GRMZM2G087655	AC209987.4_FG010	GRMZM2G459373	GRMZM2G042127	GRMZM2G052671	GRMZM2G107073	GRMZM5G876638
					GRMZM2G404443		GRMZM2G020054	GRMZM2G142891	GRMZM2G374074	GRMZM2G701362	AC194425.3_FG005	GRMZM2G075502	GRMZM2G164074	GRMZM2G107065	GRMZM2G118172	GRMZM2G133322	GRMZM2G064750	GRMZM2G124890	GRMZM2G137535	GRMZM2G150867	GRMZM2G392345	GRMZM2G045473	GRMZM2G147900	GRMZM2G055158
					GRMZM2G054050		GRMZM2G149422	GRMZM2G110286	GRMZM2G095798	GRMZM2G079440	GRMZM2G119783	GRMZM2G034471	GRMZM2G082227	GRMZM2G060760	GRMZM2G035890	GRMZM2G087901	GRMZM2G147221	GRMZM2G305148	GRMZM2G305325	GRMZM2G069523	GRMZM2G067355	GRMZM2G166968	AC233785.2_FG005	GRMZM2G404929
							GRMZM2G004207	GRMZM2G105269	GRMZM2G142802	GRMZM2G096475	GRMZM2G142898	GRMZM2G419994	GRMZM2G029385	GRMZM2G096831	GRMZM2G048474	GRMZM2G107495	GRMZM2G454424	GRMZM2G472226	GRMZM2G414159	GRMZM2G369839	GRMZM5G893392	GRMZM2G457287	GRMZM2G447090	GRMZM2G101125
							GRMZM2G032514	GRMZM2G173597	GRMZM2G116238	GRMZM2G063287	GRMZM2G059634	GRMZM2G115480	GRMZM2G099491	GRMZM2G136364	GRMZM2G093125	GRMZM2G173685	GRMZM2G163172	GRMZM2G099023	GRMZM2G142207	GRMZM2G133966	GRMZM2G060116	AC203571.3_FG001	GRMZM2G123277	GRMZM2G045720
							GRMZM2G386276	GRMZM2G387360	GRMZM2G131340	GRMZM2G011240	GRMZM2G132273	AC234152.1_FG005	GRMZM2G019974	GRMZM2G082335	GRMZM2G444819	GRMZM2G158232	GRMZM2G091320	GRMZM2G044368	GRMZM2G033228	GRMZM5G809218	GRMZM2G096370	GRMZM2G477503	GRMZM2G181607	AC211325.4_FG003
							GRMZM2G354209	GRMZM2G091044	GRMZM2G477139	GRMZM2G098739	GRMZM2G326854	GRMZM2G054267	GRMZM2G117246	GRMZM2G138203	GRMZM2G081886	GRMZM2G471139	GRMZM2G074611	GRMZM2G149647	AC191780.3_FG001	GRMZM2G066219	GRMZM5G831102	GRMZM2G150724	GRMZM2G057093	GRMZM2G043216
							GRMZM2G147659	GRMZM2G436295	GRMZM2G349749	GRMZM2G700200	GRMZM2G087069	GRMZM2G030814	GRMZM2G468111	GRMZM2G123407	GRMZM2G431856	GRMZM2G035290	GRMZM2G100754	GRMZM2G167658	GRMZM2G345776	GRMZM2G462711	GRMZM5G818936	GRMZM2G003909	GRMZM2G168115	GRMZM2G019859
							GRMZM2G168651	GRMZM2G145721	GRMZM2G094304	GRMZM2G388221	GRMZM2G342327	GRMZM2G059012	GRMZM2G101872		GRMZM2G450498	GRMZM5G849535	GRMZM2G126062	GRMZM2G407223	AC211359.2_FG002	GRMZM2G174975	GRMZM2G406974	GRMZM2G086269	GRMZM2G041141	GRMZM2G044503
							GRMZM2G031131	GRMZM2G356839	GRMZM2G000587	GRMZM2G311182	GRMZM2G018649	GRMZM2G001508	GRMZM5G885126		GRMZM2G137426	GRMZM2G140328	GRMZM2G161459	GRMZM2G450866	GRMZM2G128313	GRMZM2G337706	GRMZM2G703214	GRMZM2G066636	GRMZM2G086906	GRMZM2G177132
							GRMZM2G034985	GRMZM2G141320	GRMZM2G043396	GRMZM2G103771	GRMZM2G119067	GRMZM2G050536	GRMZM2G118809		GRMZM2G140609	GRMZM2G043336	GRMZM2G039993	GRMZM2G064091	GRMZM2G519188	GRMZM2G179827	GRMZM2G087527	GRMZM2G142544	GRMZM2G302601	GRMZM2G512313
							GRMZM2G401883	GRMZM2G057140	GRMZM2G051806	GRMZM2G509794	GRMZM2G316789	GRMZM2G093684	GRMZM2G052562		GRMZM2G181566	GRMZM2G140293	GRMZM2G047572	GRMZM2G044322	GRMZM2G357631	GRMZM2G153127	GRMZM2G536584	GRMZM2G097766	GRMZM5G878379	GRMZM2G007228
							GRMZM2G022651	GRMZM2G091837	GRMZM2G401436	GRMZM2G038238	GRMZM2G076348	GRMZM2G032218	GRMZM2G149714		GRMZM2G076950		GRMZM2G058760	GRMZM2G089767	GRMZM2G004191	GRMZM2G106558	GRMZM2G386460	GRMZM2G097854	GRMZM2G443885	GRMZM2G153821
							GRMZM2G106819	GRMZM2G059428	GRMZM2G047600	GRMZM2G010494	GRMZM2G554885	GRMZM5G864903	GRMZM2G436659		GRMZM2G070242		GRMZM2G140721	GRMZM2G177982	GRMZM5G894619	GRMZM2G006363	GRMZM2G047414	GRMZM2G035105	GRMZM2G300924	GRMZM5G881353
							GRMZM2G075245	GRMZM2G002396	GRMZM2G368350	GRMZM2G084947	GRMZM2G145374	GRMZM2G073969	GRMZM2G300672		GRMZM2G463167		GRMZM2G031138	GRMZM2G423898	GRMZM2G138396	GRMZM2G083841	GRMZM2G300412	GRMZM2G016370	GRMZM2G170281	GRMZM2G130043
							GRMZM2G370081	GRMZM2G322819	GRMZM2G037015	GRMZM2G001288	GRMZM2G143258	GRMZM2G159711	GRMZM2G465987		GRMZM2G181456		GRMZM2G098569	GRMZM2G107076	GRMZM2G141399	GRMZM2G395508	GRMZM2G355846	GRMZM2G085939	GRMZM2G150404	GRMZM2G341918
							GRMZM2G113967	AC195587.4_FG004	GRMZM2G457411	GRMZM2G324671	GRMZM2G015361	GRMZM2G146161	GRMZM2G116614		GRMZM2G057841		GRMZM2G089698	GRMZM2G174186	GRMZM2G448883	GRMZM2G117754	GRMZM2G325139	GRMZM2G020508	GRMZM5G822593	GRMZM2G086066
							GRMZM2G089231	GRMZM2G178887	GRMZM2G059397	GRMZM2G134888	GRMZM2G163086	GRMZM2G325462	GRMZM2G071630		GRMZM2G091956		GRMZM2G017207	GRMZM2G384661	GRMZM2G137864	AC211651.4_FG001	GRMZM2G169782	GRMZM2G301909	GRMZM5G874756	GRMZM2G550442
							GRMZM2G336533	GRMZM2G308619	AC214635.3_FG006	GRMZM2G376743	GRMZM2G119693	GRMZM5G886326	GRMZM2G383088		GRMZM2G165601		GRMZM2G098346	GRMZM2G059465	GRMZM2G364612	GRMZM2G039408	GRMZM5G864412	GRMZM2G001631	GRMZM2G149452	GRMZM2G025440
							GRMZM2G036262	GRMZM2G167580	GRMZM2G075988	GRMZM2G042543	GRMZM2G042895	GRMZM2G149219	GRMZM2G146152		GRMZM2G375159		GRMZM2G170388	GRMZM2G407181	GRMZM2G028438	GRMZM2G139600	GRMZM2G463415	GRMZM5G834260	GRMZM2G078396	GRMZM2G043926
							GRMZM2G017555	GRMZM2G108537	GRMZM2G355572	GRMZM2G024695	AC202835.3_FG004	GRMZM2G177518	GRMZM2G094990		GRMZM2G438243		GRMZM2G038931	GRMZM2G035790	GRMZM2G092823	GRMZM2G444039	GRMZM2G060324	GRMZM5G872754	GRMZM2G066202	GRMZM2G108166
							GRMZM2G036711	GRMZM2G119865	GRMZM2G567897	GRMZM2G106344	GRMZM2G388585	GRMZM2G114801	GRMZM2G066413		GRMZM2G035248		GRMZM2G339091	GRMZM2G074317	GRMZM2G088546	GRMZM2G467576	GRMZM2G023888	GRMZM5G875564	GRMZM2G401026	GRMZM2G042995
							GRMZM2G051619	GRMZM2G049057	GRMZM2G003682	GRMZM2G396527	GRMZM2G021794	GRMZM2G147560	GRMZM2G132995		GRMZM2G343036		GRMZM2G071021	GRMZM2G413943	GRMZM2G006676	GRMZM2G458195	GRMZM2G138450	GRMZM2G149493	GRMZM2G150691	GRMZM5G868431
							GRMZM2G384536	GRMZM2G024350	GRMZM2G022931	AC199911.5_FG001	GRMZM2G145589	GRMZM2G162388	GRMZM2G077324		GRMZM2G036288		GRMZM2G135722	GRMZM2G009792	GRMZM2G125233	GRMZM2G324956	GRMZM2G330012	AC183319.3_FG001	GRMZM2G366411	GRMZM2G357034
							GRMZM2G160447	GRMZM2G467695	GRMZM2G046952	GRMZM2G478599	GRMZM2G003165	GRMZM2G425728	GRMZM2G140805		GRMZM2G011626		GRMZM2G006964	GRMZM5G827496	GRMZM2G449681	GRMZM2G370044	GRMZM2G399207	GRMZM2G457132	AC233933.1_FG001	GRMZM2G446047
							GRMZM5G853245	GRMZM2G003466	GRMZM2G397684	GRMZM2G448627	GRMZM2G141383	GRMZM2G155502	GRMZM2G154267		GRMZM2G173965		GRMZM2G176430	GRMZM2G099003	GRMZM2G454056	GRMZM2G348863	GRMZM2G097286	GRMZM2G325477	GRMZM2G120110	GRMZM2G051852
							GRMZM2G421137	GRMZM2G091588	GRMZM2G169654	GRMZM2G025833	GRMZM5G839640	GRMZM2G135387	GRMZM2G124417		GRMZM2G129929		GRMZM2G165192		GRMZM2G137802	GRMZM2G036880	GRMZM2G140694	GRMZM2G033855	GRMZM2G043893	GRMZM2G145213
							GRMZM2G100412	GRMZM2G074267	GRMZM2G364748	GRMZM2G065227	GRMZM2G359260	GRMZM2G115705	GRMZM2G444621		GRMZM2G171383		GRMZM2G097297		AC225718.2_FG006	GRMZM2G348695	GRMZM2G112251	GRMZM2G485902	GRMZM2G107704	GRMZM2G311710
							GRMZM2G155077	GRMZM2G013430	GRMZM2G061723	GRMZM2G150434	GRMZM2G124963	GRMZM2G136857	GRMZM2G145461		GRMZM2G014558		GRMZM2G119975		GRMZM2G089619	GRMZM2G557750	GRMZM2G005276	GRMZM5G822317	GRMZM2G381441	GRMZM2G011055
							GRMZM2G526706	GRMZM2G136635	GRMZM2G323387	GRMZM2G161154	GRMZM2G058518	GRMZM2G118272	GRMZM2G073774		GRMZM2G005954		GRMZM2G118428		GRMZM2G414915	GRMZM2G036562	GRMZM5G838140	GRMZM2G315848	AC187262.4_FG007	GRMZM2G169943
							GRMZM2G112629	GRMZM2G168502	GRMZM2G172485	GRMZM2G165365	GRMZM2G123450	GRMZM2G387387	GRMZM2G029082		GRMZM2G119705		GRMZM2G016004		GRMZM2G031586	GRMZM2G046618	GRMZM2G167722	GRMZM2G172487	GRMZM2G127117	GRMZM2G028046
							GRMZM2G580993	GRMZM2G042639	AC209050.3_FG003	GRMZM2G383338	GRMZM2G133311	GRMZM2G043695	GRMZM2G070199		GRMZM2G083350		GRMZM2G087662		GRMZM2G422955	GRMZM2G099678	GRMZM2G027268	GRMZM2G147256	GRMZM2G038032	GRMZM2G319104
							GRMZM2G453575	GRMZM5G810727	GRMZM2G569948	GRMZM2G300125	GRMZM2G347056	GRMZM5G875238	GRMZM2G321033		GRMZM5G833406		GRMZM2G131315		GRMZM2G340807	AC198998.2_FG003	GRMZM2G455115	GRMZM2G474119	GRMZM2G099136	AC209784.3_FG007
							GRMZM2G321041	GRMZM2G044788	GRMZM2G381739	GRMZM2G479596	GRMZM2G402211	GRMZM2G021106	GRMZM2G107228		GRMZM2G324157		GRMZM2G428027		GRMZM2G080824	GRMZM2G028570	GRMZM2G459715	GRMZM2G117329	GRMZM2G047677	GRMZM2G477885
							GRMZM5G896560	GRMZM2G018820	GRMZM2G131099	GRMZM2G125813	GRMZM2G010791	GRMZM2G114503	GRMZM2G358059		GRMZM2G154870		AC205362.4_FG002		AC197146.3_FG002	GRMZM2G049378	GRMZM5G876137	GRMZM2G088018	GRMZM2G327199	GRMZM2G174699
							GRMZM2G176182	GRMZM2G434935	GRMZM2G366910	GRMZM2G425629	GRMZM2G079956	GRMZM2G339562	AC212219.3_FG005		GRMZM2G422671		GRMZM5G893912		GRMZM5G817173	GRMZM2G109221	GRMZM2G431524	GRMZM5G862317	GRMZM2G062788	GRMZM2G019207
								GRMZM2G121700	AC205471.4_FG003	GRMZM2G168016	GRMZM2G322618	GRMZM2G049990	GRMZM2G051630		GRMZM2G329029		GRMZM2G117942		GRMZM2G177050	GRMZM2G163560	GRMZM2G108501	GRMZM2G051984	AC214522.4_FG001	GRMZM2G079484
								GRMZM2G047613	GRMZM2G408537	GRMZM2G127776	GRMZM2G012183	GRMZM2G362303	GRMZM2G472696		GRMZM2G053111		GRMZM2G414503		GRMZM2G106468	AC186663.3_FG006	GRMZM5G822339	GRMZM2G046994	GRMZM2G043489	GRMZM2G118534
								GRMZM2G131409	GRMZM2G050273	GRMZM2G539790	GRMZM2G175232	GRMZM5G803981	GRMZM2G135108		GRMZM2G097641		GRMZM2G106177		GRMZM2G170934	GRMZM2G372553	GRMZM2G113423	GRMZM2G018707	GRMZM2G300119	GRMZM2G098568
								GRMZM2G361855	GRMZM2G032766	GRMZM2G105348	GRMZM2G133249	GRMZM2G417835	GRMZM2G446253		GRMZM2G101270		GRMZM2G431039		GRMZM2G071808	GRMZM2G034623	GRMZM2G013530	GRMZM5G838907	GRMZM2G475984	GRMZM2G045278
								GRMZM2G165060	GRMZM2G082034	GRMZM2G117164	GRMZM2G146627	GRMZM2G022402	AC208897.3_FG004		GRMZM2G100639		GRMZM2G039639		GRMZM2G508789	GRMZM2G009223	GRMZM2G090328	GRMZM2G465226	GRMZM2G423139	GRMZM2G165919
								GRMZM2G176253	GRMZM2G119322	GRMZM2G104639	GRMZM2G078595	GRMZM2G124428	GRMZM2G132706		GRMZM2G090626		GRMZM2G060057		GRMZM2G180154	GRMZM2G027723	GRMZM2G089813	GRMZM2G126772	GRMZM2G043579	GRMZM2G023013
								GRMZM2G054900	AC203989.4_FG001	GRMZM2G361984	GRMZM2G068322	GRMZM2G016351	GRMZM2G055834		GRMZM2G333274		GRMZM2G059939		GRMZM2G059102	GRMZM2G058394	GRMZM2G158429	GRMZM2G176173	GRMZM2G354909	GRMZM2G106622
									GRMZM5G805609	GRMZM2G535068	GRMZM2G323422	GRMZM2G028640	GRMZM2G138918		GRMZM2G702991		GRMZM2G012498		GRMZM2G063812	GRMZM5G800014	GRMZM2G536843	GRMZM2G151567	GRMZM2G135192	GRMZM2G404249
									GRMZM2G177340	GRMZM2G318780	GRMZM2G108714	GRMZM2G409131	GRMZM2G112456		GRMZM2G034271		GRMZM2G374309		GRMZM2G021973	AC211175.3_FG005	GRMZM2G105770	GRMZM2G090744	GRMZM2G006977	GRMZM2G405498
									GRMZM2G130904	GRMZM2G019819	AC220970.4_FG002	GRMZM2G178356	GRMZM2G169726				GRMZM2G120079		GRMZM2G095968	GRMZM2G055684	GRMZM2G414007	GRMZM5G838435	GRMZM2G075782	GRMZM2G426511
									GRMZM2G050177	GRMZM2G455440	GRMZM2G374302	GRMZM2G181507	GRMZM2G325693				GRMZM2G174615		GRMZM2G078906	GRMZM2G359929	AC197672.3_FG002	GRMZM5G856011	GRMZM2G093020	GRMZM2G104419
									GRMZM2G055180	GRMZM2G339327	GRMZM2G039983	GRMZM2G149273	GRMZM2G413030				GRMZM2G112488		GRMZM2G310144	AC217293.3_FG007	GRMZM2G024260	GRMZM2G054115	GRMZM2G048175	GRMZM2G462986
									GRMZM2G568290		GRMZM2G174799	GRMZM2G178645	GRMZM2G119175				GRMZM2G102862		GRMZM2G432591	GRMZM2G105604	GRMZM2G041493	GRMZM2G173669	GRMZM2G151738	AC185411.3_FG003
									GRMZM2G068973		GRMZM2G108144	GRMZM2G158117	GRMZM2G116029				GRMZM2G308910		GRMZM2G146380	GRMZM5G837137	GRMZM2G457562	GRMZM2G146240	GRMZM2G305027	GRMZM2G174257
									GRMZM2G377215		GRMZM2G523064	GRMZM2G074672	GRMZM2G457003				GRMZM2G080516		AC220927.3_FG007	GRMZM2G165972	GRMZM2G153040	GRMZM2G172795	GRMZM5G838098	GRMZM2G050077
									GRMZM2G020150		GRMZM5G818346	GRMZM2G410766	GRMZM2G036980				GRMZM2G050234		GRMZM2G005840	GRMZM2G047400	GRMZM2G004119	GRMZM2G118090	GRMZM2G026649	GRMZM2G152510
									GRMZM2G102183		GRMZM2G018241	GRMZM2G058227	GRMZM2G426336				GRMZM2G457929		GRMZM2G459535	GRMZM2G179679	GRMZM5G800723	GRMZM2G145158	GRMZM2G154449	GRMZM2G150280
									GRMZM2G392125		GRMZM2G332259	GRMZM2G147787	GRMZM2G095164				GRMZM2G426917		GRMZM2G055052	GRMZM2G549416	GRMZM2G121418	GRMZM2G053606	GRMZM2G087625	GRMZM2G067600
									GRMZM2G145346		AC208201.3_FG003	GRMZM2G051270	GRMZM2G120016				GRMZM2G384884		GRMZM2G117057	GRMZM2G076136	GRMZM2G082490	GRMZM2G045645	GRMZM2G342246	AC213051.3_FG004
									GRMZM2G149024		GRMZM2G105327	GRMZM2G179616	GRMZM2G114793				GRMZM2G056109		GRMZM2G315321	GRMZM2G167253	GRMZM2G316007	GRMZM2G002542	GRMZM2G087259	GRMZM2G097135
									GRMZM2G141353		GRMZM2G122618	GRMZM2G172429	GRMZM2G092604				GRMZM2G135165		GRMZM2G165995	GRMZM2G367267	GRMZM2G059825	GRMZM2G042323	GRMZM2G122654	GRMZM2G301485
									GRMZM2G372068		GRMZM2G108514	GRMZM2G137861	GRMZM2G000836				GRMZM5G801949		GRMZM2G327260	GRMZM2G351469	GRMZM5G838129	GRMZM2G466044	GRMZM2G027041	GRMZM2G481605
									GRMZM2G138370		GRMZM2G441753	GRMZM2G458960	GRMZM2G443833				GRMZM5G827348		GRMZM2G148536	GRMZM2G000219	GRMZM2G336879	GRMZM2G057779	GRMZM2G150731	GRMZM2G363878
									GRMZM2G052288		GRMZM2G422750	GRMZM2G406951	GRMZM5G878558				GRMZM2G015892		GRMZM2G416418	AC218972.3_FG002	GRMZM5G816127	GRMZM2G135087	GRMZM2G075229	GRMZM5G897336
									GRMZM2G093436		GRMZM2G148292	GRMZM2G130053	GRMZM5G869762				GRMZM2G117971		GRMZM2G149739	GRMZM2G168039	GRMZM5G863454	GRMZM2G506270	GRMZM2G008657	GRMZM5G881088
									GRMZM2G478553		GRMZM2G177242	GRMZM2G157120	GRMZM2G074687				GRMZM2G347766		GRMZM5G871891	GRMZM2G329181	GRMZM5G872264	GRMZM2G122717	GRMZM2G073860	GRMZM2G042421
									GRMZM2G366101		GRMZM2G044027	GRMZM2G150363	GRMZM2G068220				AC198353.5_FG001		GRMZM2G005207	GRMZM5G844562	GRMZM2G009510	GRMZM2G068808	GRMZM2G479980	GRMZM2G020774
									GRMZM2G451746		GRMZM2G029407	GRMZM2G108609	GRMZM2G434335				GRMZM2G017229		GRMZM2G159013	GRMZM2G160430	GRMZM2G089397	GRMZM2G095689	GRMZM2G065585	GRMZM2G088193
									GRMZM2G104622		GRMZM2G028104	GRMZM2G059801	GRMZM2G059078				GRMZM2G053284		GRMZM2G149683	GRMZM2G030494	GRMZM2G009348	GRMZM2G070825	GRMZM2G150616	GRMZM2G164340
									GRMZM2G405439		GRMZM2G004572	GRMZM2G168898	AC195307.3_FG001				GRMZM2G057766		GRMZM2G139813	GRMZM2G127635	GRMZM2G129068	GRMZM2G055386	GRMZM2G094017	GRMZM2G322279
									GRMZM2G097704		GRMZM2G041961	GRMZM2G145655	GRMZM2G070322				GRMZM2G064657		GRMZM2G126646	GRMZM2G099367	GRMZM2G108851	GRMZM2G175423	GRMZM2G008247	GRMZM2G576692
									GRMZM2G054361		GRMZM2G312997	GRMZM2G052796					GRMZM2G464157		GRMZM2G460682	GRMZM2G101007	GRMZM2G142266	GRMZM5G814389	GRMZM2G170734	GRMZM2G088336
									GRMZM2G067225		GRMZM2G024799	GRMZM2G070912					GRMZM2G056329		GRMZM2G001243	GRMZM2G111926	GRMZM2G093632	GRMZM2G156398	GRMZM2G029243	GRMZM2G011075
									GRMZM2G057116		GRMZM2G118959	GRMZM2G308238					GRMZM2G115504		GRMZM2G113941	GRMZM2G081843	GRMZM2G316275	AC187243.3_FG005	GRMZM2G058024	GRMZM2G016774
									GRMZM2G066158		GRMZM2G084339	GRMZM2G051753					GRMZM2G431021		GRMZM5G819476	GRMZM5G845682	GRMZM5G820894	GRMZM5G845752	GRMZM2G168149	GRMZM2G363926
									GRMZM2G448247		GRMZM2G058173	GRMZM2G150260					GRMZM2G343972		GRMZM2G064521	GRMZM2G476902	GRMZM2G454594	GRMZM2G091124	GRMZM5G832473	GRMZM2G400126
									GRMZM2G115422		GRMZM2G016836	GRMZM2G147819					AC235539.1_FG001		AC217358.3_FG007	GRMZM2G131243	AC215201.3_FG005	GRMZM2G126055	GRMZM2G028306	GRMZM2G052483
									GRMZM2G063536		GRMZM2G079616	GRMZM2G156026					GRMZM2G162505		GRMZM2G080191	GRMZM2G074032	GRMZM2G026881	GRMZM2G036832	GRMZM2G074871	GRMZM2G065195
									GRMZM2G103647		GRMZM2G180920	GRMZM2G427054					GRMZM2G001332		GRMZM2G179528	GRMZM2G038019	GRMZM2G310652	GRMZM2G337766	GRMZM2G126079	GRMZM2G377613
									GRMZM2G060837		GRMZM2G062042	GRMZM2G436448					GRMZM5G850772		GRMZM2G445634	GRMZM2G094978	GRMZM2G004092	GRMZM2G181371	GRMZM2G068952	GRMZM2G134570
									GRMZM2G041424		GRMZM2G143373	GRMZM2G152079					GRMZM2G089106		GRMZM2G073044	GRMZM2G129209	GRMZM2G131836	GRMZM2G133720	GRMZM2G369803	GRMZM2G009801
									GRMZM2G137341		GRMZM2G085513	GRMZM2G398854					GRMZM2G136567		GRMZM2G114820	AC213608.3_FG003	GRMZM2G025240	GRMZM2G037485	GRMZM2G104176	GRMZM2G429533
									GRMZM2G099067		GRMZM2G134857	GRMZM2G012865					GRMZM2G039094		GRMZM2G107286	GRMZM2G075958	GRMZM2G149060	GRMZM2G168552	GRMZM2G130728	GRMZM2G166776
									GRMZM2G027375		GRMZM2G056889	GRMZM2G166976					GRMZM2G079491		GRMZM2G145783	GRMZM5G825515	GRMZM2G013465	GRMZM2G164454	GRMZM2G113860	GRMZM2G164704
									GRMZM2G516301		GRMZM5G871264	GRMZM2G543664					GRMZM2G146234		AC212035.3_FG008	GRMZM2G179810	GRMZM2G348909	GRMZM2G087507	GRMZM2G019185	GRMZM2G012337
									GRMZM2G324522		GRMZM2G169198	GRMZM2G479546					GRMZM2G340654		GRMZM2G093951	AC152495.1_FG002	GRMZM2G163325	GRMZM2G103013	GRMZM2G043878	GRMZM2G370985
									GRMZM2G027958		GRMZM2G135132	GRMZM2G149952					GRMZM2G020066		GRMZM2G497094	GRMZM2G485120	GRMZM2G470075	GRMZM5G842909	GRMZM5G878725	GRMZM2G307908
									GRMZM2G080992		GRMZM2G107027	GRMZM2G382569					GRMZM2G333478		GRMZM2G099937	GRMZM2G106578	GRMZM5G840145	GRMZM2G420001	GRMZM2G086727	GRMZM2G168196
									GRMZM2G428216		GRMZM2G122853	GRMZM2G702599					GRMZM2G015908		GRMZM2G438202	GRMZM2G323352	GRMZM2G350397	GRMZM2G474546	GRMZM2G113378	GRMZM2G028535
									GRMZM2G090594		GRMZM2G092666	GRMZM2G031613					GRMZM2G328785		GRMZM5G842366	GRMZM2G553379	GRMZM5G801945	GRMZM5G872499	GRMZM2G151332	GRMZM2G409666
									GRMZM2G359986		GRMZM2G150453	GRMZM2G320705					GRMZM2G000221		GRMZM2G310368	GRMZM5G805485	GRMZM2G172652	GRMZM2G122447	GRMZM2G134279	GRMZM2G045809
									GRMZM2G010702		GRMZM2G166218	GRMZM2G093708					GRMZM2G119755		GRMZM2G324248	GRMZM2G154508	GRMZM2G167689	GRMZM2G123497	GRMZM5G844046	GRMZM2G005996
									GRMZM2G159937		GRMZM2G001514	GRMZM2G135877							GRMZM2G124037	GRMZM5G878102	GRMZM2G090718	GRMZM2G355954	GRMZM2G032648	GRMZM2G165844
									GRMZM2G023081		AC226235.2_FG001	GRMZM5G805732							GRMZM2G061626	GRMZM2G389944	GRMZM2G106263	GRMZM2G055334	GRMZM2G503086	GRMZM2G057136
									GRMZM2G001824		GRMZM2G061367	GRMZM2G050307							GRMZM2G495850	GRMZM2G077054	GRMZM2G415117	GRMZM2G093175	GRMZM2G119823	GRMZM2G060942
									GRMZM5G849099		AC217947.4_FG002	GRMZM2G036072							GRMZM2G103559	GRMZM2G406945	GRMZM2G146951	GRMZM2G337048	GRMZM5G803488	GRMZM2G517302
									GRMZM2G053720		GRMZM2G162755	GRMZM2G306282							GRMZM2G405090	GRMZM2G310955	GRMZM2G176131	GRMZM2G138259	GRMZM2G024175	GRMZM2G453775
									GRMZM2G090419		GRMZM2G114861	GRMZM2G133169							GRMZM2G133430	GRMZM2G415007	GRMZM2G042101	GRMZM2G417072	GRMZM2G032225	GRMZM2G160364
									GRMZM2G035704		GRMZM2G043954	GRMZM2G144034							GRMZM2G407393	GRMZM2G123996	GRMZM2G037469	GRMZM2G145075	GRMZM2G055898	GRMZM2G335218
									GRMZM2G137321		GRMZM2G176968	GRMZM2G067448							GRMZM2G153683	GRMZM2G022874	GRMZM2G123703	GRMZM2G047107	GRMZM2G156877	GRMZM2G401294
									GRMZM2G175927		GRMZM2G150107	GRMZM2G481730							GRMZM2G149636	GRMZM2G176721	GRMZM2G008819	GRMZM5G878097	GRMZM2G176394	AC197705.4_FG003
									GRMZM2G379780		GRMZM2G447271	GRMZM2G031167							GRMZM2G037789	GRMZM2G171390	GRMZM2G155962	GRMZM5G853479	GRMZM2G313643	GRMZM2G000300
									GRMZM2G078820		GRMZM2G386113	GRMZM5G839644							GRMZM5G896177	GRMZM2G030772	GRMZM2G092694	GRMZM2G026391	AC197764.4_FG003	GRMZM2G363503
									GRMZM2G047422		GRMZM2G078500	GRMZM2G064406							GRMZM2G120918	GRMZM2G071846	GRMZM2G365423	GRMZM2G069203	GRMZM2G018984	GRMZM2G051720
									GRMZM2G066428		GRMZM2G147390	GRMZM2G058310							GRMZM2G038034	GRMZM2G071620	GRMZM2G019956	GRMZM2G359298	GRMZM2G112524	GRMZM2G135244
											GRMZM2G144421	GRMZM2G055545							GRMZM2G361210	GRMZM2G172723	GRMZM5G821709	GRMZM2G477846	GRMZM2G018254	GRMZM2G033685
												GRMZM2G155450							GRMZM5G898259	GRMZM2G021410	GRMZM2G056500	GRMZM2G113800	GRMZM2G099461	GRMZM2G052685
												GRMZM2G117497							GRMZM2G101245	GRMZM2G108723	GRMZM2G450747	GRMZM2G050214	GRMZM2G095039	GRMZM2G167126
												GRMZM2G134205							GRMZM5G835903	GRMZM2G085486	GRMZM2G413162	GRMZM5G838285	GRMZM2G047800	AC203790.3_FG002
												GRMZM2G169951							GRMZM2G065012	GRMZM2G118345	GRMZM2G041774	GRMZM2G134735	GRMZM5G879872	GRMZM2G382534
												GRMZM2G381071							GRMZM2G023982	GRMZM2G012062	GRMZM2G379624	GRMZM2G036812	GRMZM2G452564	GRMZM2G070475
												GRMZM2G431288							AC233899.1_FG005	GRMZM2G156388	GRMZM2G372684	GRMZM2G301932	GRMZM2G342509	GRMZM2G434425
												GRMZM2G004036							AC209257.4_FG008	GRMZM2G053324	GRMZM2G076980	GRMZM5G891944	GRMZM2G007695	GRMZM2G372093
												GRMZM2G070315							GRMZM5G877866	GRMZM2G032887	AC205419.3_FG001	GRMZM2G004278	GRMZM2G390236	GRMZM2G165984
												GRMZM2G390345							AC203209.3_FG004	GRMZM2G135990	GRMZM2G443685	GRMZM2G412885	GRMZM5G825512	GRMZM2G348014
												GRMZM2G302080							GRMZM2G571813	GRMZM2G316474	GRMZM2G075892	GRMZM2G147467	GRMZM2G179143	GRMZM2G008369
												GRMZM2G073244							GRMZM5G879239	GRMZM2G024708	GRMZM5G850560	AC203957.3_FG004	GRMZM2G181227	GRMZM2G512803
																			GRMZM2G416750	GRMZM2G041442	GRMZM2G000581	GRMZM2G399541	GRMZM2G140231	GRMZM2G137393
																			GRMZM5G890692	GRMZM2G029833	GRMZM2G092174	GRMZM2G004516	GRMZM2G165610	AC205057.3_FG003
																			GRMZM5G844514	GRMZM2G330635	GRMZM2G088543	GRMZM2G007587	GRMZM2G353103	GRMZM2G179761
																			GRMZM2G316807	GRMZM2G089359	GRMZM2G000964	GRMZM2G063522	GRMZM2G116902	GRMZM5G894420
																			GRMZM2G373522	GRMZM5G886257	GRMZM2G399584	GRMZM2G071325	GRMZM2G024354	GRMZM2G437100
																			GRMZM2G300135	GRMZM2G568636	AC200498.2_FG007	GRMZM2G418651	GRMZM2G033175	GRMZM2G463441
																			GRMZM2G151516	GRMZM2G021617	GRMZM5G828253	GRMZM2G050709	GRMZM2G100360	GRMZM2G156336
																			GRMZM2G106945	GRMZM2G155086	GRMZM2G427836	GRMZM2G129815	GRMZM2G053744	GRMZM2G335242
																			GRMZM2G405094	GRMZM2G127841	GRMZM2G076234	GRMZM2G117930	GRMZM5G898347	GRMZM2G313020
																			AC233979.1_FG008	GRMZM2G087896	GRMZM2G046542	GRMZM5G835039	GRMZM2G105173	GRMZM2G040838
																			GRMZM2G173738	GRMZM2G007249	GRMZM2G138548	GRMZM2G021416	GRMZM2G010991	GRMZM2G448855
																			GRMZM2G424933	GRMZM2G313750	GRMZM2G038436	GRMZM2G472643	GRMZM2G124815	GRMZM5G858887
																			GRMZM2G405017	GRMZM2G152793	GRMZM2G128426	GRMZM2G176568	GRMZM5G830204	GRMZM5G877884
																			GRMZM2G177934	GRMZM2G113486	GRMZM2G157153	GRMZM2G080851	GRMZM2G451769	GRMZM2G021712
																			GRMZM2G051103	GRMZM2G013957	GRMZM2G459820	GRMZM2G390826	GRMZM2G028543	GRMZM2G083810
																			GRMZM2G037993	GRMZM2G430029	GRMZM2G091822	GRMZM2G044077	GRMZM2G110141	GRMZM2G045856
																			GRMZM2G474755	GRMZM2G091597	AC231180.2_FG006	GRMZM2G068179	GRMZM2G427468	GRMZM2G066369
																			GRMZM2G323013	GRMZM2G166719	GRMZM2G448293	AC225363.3_FG004	GRMZM2G091383	GRMZM2G123986
																			GRMZM2G165177	GRMZM2G009103	AC233788.2_FG002	GRMZM2G000601	GRMZM2G172695	GRMZM2G169013
																			GRMZM2G174819	GRMZM2G096171	GRMZM2G170567	GRMZM2G004305	GRMZM2G080222	GRMZM2G473882
																			GRMZM2G400714	GRMZM2G093622	GRMZM2G410839	GRMZM2G075651	GRMZM2G028041	GRMZM2G157685
																			GRMZM2G119468	GRMZM2G050108	GRMZM2G528814	GRMZM2G027495	GRMZM2G366681	GRMZM2G391042
																			GRMZM5G807269	AC205471.4_FG004	GRMZM2G161787	GRMZM2G158175	GRMZM2G444073	AC203159.3_FG010
																			GRMZM2G496350	GRMZM2G057630	AC206582.2_FG002	GRMZM5G840073	GRMZM2G129413	GRMZM2G162659
																			GRMZM2G112285	GRMZM2G429955	GRMZM2G335000	GRMZM2G031479	GRMZM2G024331	GRMZM2G443180
																			GRMZM2G067921	GRMZM2G093390	GRMZM2G040369	GRMZM2G091456	GRMZM2G141214	GRMZM2G174766
																			GRMZM2G343828	GRMZM2G394500	GRMZM2G431584	GRMZM2G025441	GRMZM5G864735	GRMZM2G174192
																			GRMZM2G312661	GRMZM2G101769	GRMZM2G316721	GRMZM2G056031	GRMZM2G301908	GRMZM2G392988
																			GRMZM2G362470	GRMZM2G456644	GRMZM5G812957	GRMZM2G160710	GRMZM2G055802	GRMZM2G067223
																			GRMZM2G387954	GRMZM2G356938	GRMZM5G828047	GRMZM2G099049	GRMZM2G141026	GRMZM2G108003
																			GRMZM2G444874	GRMZM2G117193	AC191598.3_FG007	GRMZM2G313058	GRMZM2G123452	GRMZM2G014528
																			GRMZM2G135743	GRMZM2G339122	GRMZM2G077015	GRMZM5G811095	GRMZM5G811633	GRMZM2G017670
																			GRMZM2G414540	GRMZM2G028736	GRMZM2G159002	GRMZM2G032198	GRMZM2G145504	GRMZM2G351239
																			GRMZM2G012724	GRMZM5G892308	GRMZM2G174650	GRMZM2G085854	GRMZM2G016150	GRMZM2G059314
																			GRMZM2G041809	GRMZM2G016434	GRMZM2G179842	GRMZM2G038388	GRMZM2G119766	GRMZM5G821411
																			GRMZM2G167187	GRMZM2G046186	GRMZM2G090086	GRMZM2G449133	GRMZM2G342515	GRMZM2G072488
																			GRMZM2G457705	GRMZM2G460903	GRMZM2G450308	GRMZM2G102720	GRMZM2G378653	GRMZM2G057173
																			GRMZM2G017027	GRMZM2G000932	GRMZM2G073290	GRMZM2G085509	GRMZM2G309327	GRMZM2G004362
																			GRMZM2G162093	GRMZM2G102483	GRMZM2G147966	GRMZM2G433433	GRMZM2G420812	GRMZM2G512292
																			GRMZM2G046353	GRMZM2G055135	GRMZM5G818709	GRMZM2G076987	GRMZM2G104394	GRMZM2G020423
																			GRMZM2G076017	GRMZM2G106408	GRMZM2G134393	GRMZM2G107118	GRMZM2G089400	GRMZM2G022489
																			GRMZM2G098209	AC199439.4_FG005	GRMZM2G172065	GRMZM2G089574	GRMZM2G169356	GRMZM2G025519
																			GRMZM2G096407	GRMZM2G058404	GRMZM2G327349	GRMZM2G014454	GRMZM2G067591	GRMZM2G064631
																			GRMZM2G122228	GRMZM2G371793	GRMZM2G169005	GRMZM2G104260	GRMZM2G112074	GRMZM2G331417
																			GRMZM2G364528	GRMZM2G029048	AC203754.4_FG008	GRMZM2G107096	GRMZM2G092945	GRMZM2G030790
																			GRMZM2G450512	GRMZM2G169593	GRMZM2G157927	GRMZM2G152413	GRMZM2G141911	AC205122.4_FG006
																			GRMZM5G882378	GRMZM2G041544	GRMZM2G031893	GRMZM2G104942	GRMZM2G092621	GRMZM2G096115
																			GRMZM2G323060	GRMZM2G180539	GRMZM2G031311	GRMZM2G327686	GRMZM2G334181	GRMZM2G034791
																			GRMZM2G339907	GRMZM2G178775	GRMZM2G017359	GRMZM2G394027	GRMZM2G303775	GRMZM2G467441
																			GRMZM5G813011	GRMZM2G077664	GRMZM2G128907	GRMZM2G445575	GRMZM2G014988	GRMZM2G043069
																			GRMZM2G399311	GRMZM2G035937	GRMZM2G045376	GRMZM2G444560	GRMZM2G148400	GRMZM2G085934
																			GRMZM2G468056	GRMZM2G145579	GRMZM2G458845	GRMZM2G077488	GRMZM2G150468	GRMZM2G360681
																			GRMZM2G309731	GRMZM2G142999	AC209705.3_FG004	GRMZM2G154245	GRMZM2G475380	GRMZM5G829685
																			GRMZM5G895359	GRMZM2G538644	GRMZM2G540538	GRMZM2G016346	GRMZM2G117491	GRMZM2G093173
																			GRMZM2G173124	GRMZM2G479272	GRMZM2G006197	GRMZM2G056762	GRMZM2G067373	GRMZM2G012474
																			GRMZM2G390804	GRMZM2G112801	GRMZM5G828581	GRMZM2G018436	GRMZM2G397391	GRMZM2G310431
																			GRMZM2G106413	GRMZM2G139467	GRMZM2G122413	GRMZM2G160515	GRMZM2G344279	GRMZM2G051919
																			GRMZM2G142709	GRMZM2G417921	AC194158.3_FG005	GRMZM2G343570	GRMZM5G869196	GRMZM2G035276
																			GRMZM2G105469	GRMZM2G138589	GRMZM2G015277	GRMZM2G123387	GRMZM2G135713	GRMZM5G899188
																			GRMZM2G050159	GRMZM2G149930	GRMZM2G065967	GRMZM5G829946	GRMZM2G479906	GRMZM2G004748
																			GRMZM2G395950	GRMZM2G072808	EF517601.1_FG016	GRMZM2G451147	GRMZM2G437481	GRMZM2G095568
																			GRMZM2G313962	GRMZM2G063897	GRMZM2G057374	GRMZM2G471970	GRMZM2G050003	GRMZM2G078779
																			GRMZM2G177220	GRMZM5G841660	GRMZM2G162732	GRMZM2G100766	GRMZM2G356556	GRMZM2G179045
																			GRMZM2G318652	GRMZM2G061830	GRMZM5G833760	GRMZM2G140924	GRMZM2G434203	GRMZM2G448583
																			GRMZM2G497928	GRMZM2G455974	GRMZM5G857881	GRMZM2G000035	GRMZM2G137582	GRMZM2G378054
																			GRMZM2G148333	GRMZM5G883632	GRMZM2G014622	GRMZM2G169990	GRMZM2G038335	GRMZM2G142853
																			GRMZM2G103900	GRMZM2G143998	GRMZM2G015219	GRMZM2G077436	GRMZM2G134597	GRMZM2G124927
																			GRMZM2G036351	GRMZM2G064096	AC183950.2_FG004	GRMZM2G176433	GRMZM5G869978	GRMZM2G040413
																			GRMZM2G505380	GRMZM2G050412	AC217811.3_FG002	GRMZM2G126742	GRMZM2G478430	AC199709.3_FG005
																			AC212728.3_FG001	GRMZM5G824221	GRMZM5G836233	GRMZM2G381709	GRMZM2G061527	GRMZM2G089686
																			AC209835.4_FG004	GRMZM2G019411	GRMZM2G031200	GRMZM2G033846	GRMZM5G866053	GRMZM2G112951
																			GRMZM2G069126	AC203294.3_FG001	GRMZM2G027493	GRMZM2G105250	GRMZM2G343048	GRMZM2G156924
																			AC206901.3_FG005	GRMZM5G805911	GRMZM2G115566	GRMZM2G044194	GRMZM2G047292	GRMZM5G856201
																			GRMZM2G425136	GRMZM2G046609	GRMZM2G116087	GRMZM2G034153	GRMZM2G138338	AC198234.4_FG002
																			GRMZM2G322129	GRMZM2G178815	GRMZM2G143625	AC194965.4_FG004	GRMZM2G066274	GRMZM2G132856
																			GRMZM2G124229	GRMZM2G081173	AC190628.4_FG007	GRMZM2G360374	GRMZM2G369701	GRMZM2G019742
																			GRMZM2G589470	GRMZM2G021369	GRMZM2G469679	GRMZM2G026744	GRMZM2G043737	GRMZM2G377641
																			GRMZM2G095894	GRMZM2G067315	GRMZM2G045398	GRMZM2G085218	GRMZM2G135526	AC210212.2_FG004
																			GRMZM2G380377	GRMZM5G834691	GRMZM2G111998	GRMZM2G058734	GRMZM2G323757	GRMZM2G037420
																			AC210669.3_FG001	AC200298.4_FG001	GRMZM2G119496	GRMZM2G121633	GRMZM2G146540	GRMZM2G054111
																			GRMZM2G392697	GRMZM2G170625	GRMZM5G872800	GRMZM2G481353	GRMZM5G802971	GRMZM2G164672
																			GRMZM2G056988	GRMZM2G128935	GRMZM2G418206	GRMZM2G059502	GRMZM2G121075	GRMZM5G832989
																			GRMZM2G179181	GRMZM2G125095	GRMZM2G094360	GRMZM2G305856	GRMZM2G080542	GRMZM5G804658
																			GRMZM2G124011	GRMZM5G857917	GRMZM2G108035	GRMZM2G074914	GRMZM2G522066	GRMZM2G022837
																			GRMZM2G078860	GRMZM2G414621	GRMZM2G058948	GRMZM2G063717	GRMZM2G027835	GRMZM2G386138
																			GRMZM2G011025	GRMZM2G164945	GRMZM2G148483	AC210976.4_FG017	GRMZM2G047298	GRMZM2G062946
																			GRMZM2G026322	GRMZM2G104718	AC233922.1_FG003	GRMZM2G580812	GRMZM2G170829	GRMZM2G120943
																			AC166636.1_FG007	GRMZM2G130230	GRMZM2G092599	GRMZM2G035401	GRMZM2G005043	GRMZM2G049047
																			GRMZM2G073272	GRMZM2G328500	GRMZM2G148064	GRMZM2G179768	GRMZM2G133721	GRMZM2G088400
																			GRMZM2G421033	GRMZM2G137532	GRMZM2G156937	GRMZM2G079219	GRMZM2G158682	GRMZM2G046359
																			GRMZM2G004828	GRMZM2G054387	AC190999.2_FG004	GRMZM2G009506	GRMZM2G312419	GRMZM2G397889
																			GRMZM2G451549	GRMZM2G349996	GRMZM5G850607	GRMZM2G032028	GRMZM2G467907	GRMZM2G012455
																			GRMZM2G154628	GRMZM2G030216	GRMZM2G410731	GRMZM2G473411	GRMZM2G435818	GRMZM2G098255
																			GRMZM2G040602	GRMZM2G039810	GRMZM2G072780	GRMZM2G341366	GRMZM2G113720	GRMZM2G107570
																			GRMZM2G125034	GRMZM2G012923	GRMZM2G067713	GRMZM2G014055	GRMZM2G138131	GRMZM2G481362
																			GRMZM2G394203	GRMZM2G017186	GRMZM2G136158	GRMZM2G131529	GRMZM2G142718	GRMZM2G570733
																			GRMZM2G091857	GRMZM2G076526	GRMZM2G071873	GRMZM2G061126	GRMZM2G009323	GRMZM2G178287
																			GRMZM2G042179	GRMZM2G063024	GRMZM2G467391	GRMZM5G866121	GRMZM2G449817	GRMZM2G104332
																			GRMZM2G033236	GRMZM2G143756	GRMZM2G336437	GRMZM5G820270	GRMZM2G159977	GRMZM2G136794
																			GRMZM2G070873	GRMZM2G342288	GRMZM2G124099	GRMZM5G805389	GRMZM2G117365	GRMZM2G090313
																			GRMZM5G831204	GRMZM2G064302	GRMZM5G858471	GRMZM2G448672	GRMZM2G465835	GRMZM2G078080
																			GRMZM2G498835	GRMZM2G176446	GRMZM2G044481	GRMZM2G145051	GRMZM2G314064	GRMZM2G443445
																			AC206666.2_FG004	GRMZM2G058026	AC211513.3_FG003	GRMZM2G080503	GRMZM5G851266	GRMZM5G803510
																			GRMZM2G160136	GRMZM2G456422	AC208110.2_FG006	GRMZM2G137821	GRMZM2G109056	GRMZM2G068904
																			GRMZM2G015739	GRMZM2G133175	GRMZM2G078497	GRMZM2G026556	GRMZM2G131508	GRMZM2G038303
																			GRMZM2G016240	GRMZM2G178917	GRMZM2G088964	GRMZM2G078880	GRMZM2G068455	GRMZM2G111216
																			GRMZM5G827365	GRMZM2G121612	GRMZM2G017285	GRMZM2G110153	GRMZM2G398198	GRMZM2G382918
																			GRMZM5G858197	GRMZM2G165757	GRMZM5G823688	GRMZM2G158668	GRMZM2G047656	GRMZM5G895604
																			GRMZM2G006290	GRMZM2G110425	GRMZM2G012143	GRMZM2G318299	GRMZM2G310321	GRMZM2G584248
																			GRMZM2G094083	AC183758.4_FG005	GRMZM2G098260	GRMZM2G333045	GRMZM2G159344	GRMZM2G549910
																			GRMZM2G118766	GRMZM2G466563	GRMZM2G553687	GRMZM2G400167	GRMZM2G010987	GRMZM2G033962
																			GRMZM2G107739	GRMZM2G436730	GRMZM5G806263	GRMZM2G110192	GRMZM2G157845	GRMZM2G116487
																			GRMZM2G114814	GRMZM2G115841	AC225718.2_FG004	GRMZM2G021698	GRMZM2G313481	GRMZM2G079619
																			GRMZM2G173276	GRMZM2G109787	GRMZM5G800679	GRMZM2G093090	GRMZM2G140527	AC225716.2_FG003
																			GRMZM2G322073	GRMZM2G118951	GRMZM2G089982	GRMZM2G014395	GRMZM5G892675	GRMZM2G072322
																			GRMZM2G146192	GRMZM2G422450	GRMZM2G160840	GRMZM2G420988	GRMZM2G439350	GRMZM2G138195
																			GRMZM2G300784	GRMZM2G312732	GRMZM2G032896	GRMZM2G587004	GRMZM2G035599	GRMZM2G033862
																			GRMZM2G050764	GRMZM2G414317	GRMZM2G179170	GRMZM2G041356	GRMZM2G447795	GRMZM2G432697
																			GRMZM2G128333	GRMZM2G097884	GRMZM2G035859	GRMZM2G118497	GRMZM2G152179	GRMZM2G012585
																			GRMZM2G048181	GRMZM2G374323	AC155376.2_FG003	GRMZM2G034061	GRMZM2G098676	GRMZM2G701218
																			GRMZM2G147014	GRMZM2G025832	GRMZM2G476523	GRMZM2G359892	AC234521.1_FG004	GRMZM5G883855
																			GRMZM2G112072	GRMZM2G156754	GRMZM2G001241	GRMZM2G459110	GRMZM2G149178	GRMZM2G019562
																			GRMZM2G158520	GRMZM2G180328	GRMZM2G359581	GRMZM2G047626	GRMZM5G891656	GRMZM2G162527
																			GRMZM2G080567	GRMZM2G117016	GRMZM5G816209	GRMZM2G169329	GRMZM2G175425	GRMZM2G024291
																			GRMZM2G126413	GRMZM2G170289	GRMZM2G140600	GRMZM2G083655	GRMZM2G082484	GRMZM2G059453
																			GRMZM2G147882	GRMZM2G531230	GRMZM2G100478	GRMZM2G306919	GRMZM2G046601	GRMZM2G138218
																			GRMZM2G146614	AC213769.3_FG001	GRMZM2G060974	GRMZM2G013688	GRMZM2G434753	GRMZM2G049349
																			GRMZM5G809105	GRMZM2G084609	GRMZM2G061354	GRMZM2G020419	GRMZM2G065205	GRMZM2G039583
																			GRMZM5G887286	GRMZM2G155216	GRMZM2G357443	GRMZM2G163671	GRMZM2G124270	GRMZM2G080107
																			GRMZM2G026147	GRMZM2G043198	GRMZM2G166767	GRMZM2G145440	GRMZM2G005652	GRMZM2G429669
																			GRMZM2G111394	GRMZM2G042146	AC191283.3_FG004	GRMZM2G034113	GRMZM2G092146	GRMZM2G058081
																			GRMZM2G408158	GRMZM2G160966	GRMZM2G334676	GRMZM2G303419	GRMZM2G169240	GRMZM2G461066
																			AC183888.4_FG006	GRMZM2G301462	AC202985.3_FG006	GRMZM2G114552	GRMZM2G064715	GRMZM2G137620
																			GRMZM2G050080	GRMZM2G089895	GRMZM2G146015	GRMZM5G875073	GRMZM2G400938	GRMZM2G092925
																			GRMZM2G484436	GRMZM2G058261	GRMZM2G463904	GRMZM2G438824	GRMZM2G047456	GRMZM2G151425
																			GRMZM2G144997	GRMZM2G474942	GRMZM2G029690	GRMZM2G502467	GRMZM2G029270	GRMZM2G073982
																			GRMZM2G042133	GRMZM2G467893	GRMZM2G375762	GRMZM2G306645	GRMZM2G001946	GRMZM2G074462
																			GRMZM2G700442	GRMZM2G052460	GRMZM2G392224	GRMZM2G313761	GRMZM2G062333	GRMZM2G036983
																			GRMZM2G131994	GRMZM2G105682	GRMZM2G143494	GRMZM2G047652	GRMZM2G071385	GRMZM2G458879
																			GRMZM2G465287	GRMZM2G136895	GRMZM2G040555	GRMZM2G380561	GRMZM2G102550	GRMZM2G097059
																			GRMZM2G329069	GRMZM2G095415	GRMZM2G310868	GRMZM2G126975	GRMZM2G373554	GRMZM2G124136
																			GRMZM2G060742	GRMZM2G164131	GRMZM2G127031	GRMZM2G009633	GRMZM2G059565	GRMZM2G088613
																			GRMZM2G002559	GRMZM2G033273	GRMZM2G065423	GRMZM2G103773	GRMZM2G179319	GRMZM2G179462
																			GRMZM2G430902	GRMZM2G168608	GRMZM2G052389	AC204944.3_FG004	GRMZM2G335604	GRMZM2G459610
																			GRMZM2G091790	GRMZM2G024448	GRMZM2G144570	GRMZM2G061758	GRMZM2G144674	GRMZM2G306714
																			AC194856.3_FG005	GRMZM2G027447	GRMZM2G129140	GRMZM2G431006	GRMZM2G154001	GRMZM2G358161
																			GRMZM2G347762	GRMZM2G158131	GRMZM2G072091	GRMZM2G151649	GRMZM2G082653	GRMZM2G138150
																			GRMZM5G803308	AC233882.1_FG003	GRMZM2G089351	GRMZM2G032998	GRMZM2G094510	GRMZM2G368738
																			GRMZM5G813709	GRMZM2G012717	GRMZM2G545336	GRMZM2G015692	GRMZM5G825193	AC190816.3_FG007
																			AC186233.3_FG007	GRMZM5G886177	GRMZM2G060090	GRMZM2G112598	GRMZM2G005633	GRMZM2G066333
																			GRMZM2G327999	GRMZM5G814228	GRMZM2G102161	GRMZM2G145045	GRMZM2G325683	GRMZM2G024718
																			GRMZM2G362631	GRMZM5G818058	GRMZM2G101893	GRMZM2G443701	GRMZM2G411764	GRMZM2G101000
																			GRMZM2G066326	GRMZM2G083016	GRMZM2G341010	GRMZM2G018059	GRMZM2G026926	GRMZM2G092758
																			GRMZM2G144420	GRMZM5G844703	GRMZM2G072500	GRMZM2G391312	GRMZM2G089720	GRMZM2G121878
																			GRMZM2G473521	GRMZM2G007324	GRMZM2G013773	GRMZM2G093422	GRMZM2G001035	GRMZM2G410083
																			GRMZM2G013002	GRMZM2G078543	GRMZM2G147491	GRMZM2G034128	GRMZM2G022619	GRMZM2G032628
																			GRMZM2G508769	GRMZM2G483598	AC189062.2_FG005	GRMZM2G456547	GRMZM2G583462	GRMZM2G064278
																			GRMZM2G065394	AC194405.3_FG021	GRMZM2G426467	GRMZM2G071089	GRMZM2G701801	GRMZM2G331701
																			GRMZM2G129150	GRMZM2G146206	GRMZM2G421791	GRMZM2G001247	GRMZM2G015352	GRMZM2G023786
																			GRMZM2G112530	GRMZM2G314769	GRMZM5G815214	GRMZM2G108698	GRMZM2G007736	GRMZM2G414590
																			GRMZM2G374629	GRMZM2G170400	AC233979.1_FG011	GRMZM2G010731	GRMZM2G162829	GRMZM2G563453
																			GRMZM2G413315	GRMZM2G172491	GRMZM2G333795	GRMZM5G885045	GRMZM2G150172	AC186669.3_FG002
																			GRMZM2G367941	GRMZM2G155242	GRMZM2G467497	GRMZM2G404453	GRMZM2G468932	GRMZM2G304132
																			GRMZM2G047384	GRMZM2G342243	GRMZM2G436020	GRMZM2G173870	GRMZM2G028432	GRMZM2G113844
																			GRMZM5G878080	GRMZM2G128072	GRMZM2G048335	GRMZM2G046755	GRMZM2G088348	GRMZM2G051135
																			GRMZM2G481163	GRMZM2G348125	GRMZM2G124042	GRMZM2G384913	GRMZM2G005557	AC189773.3_FG002
																			GRMZM5G803365	GRMZM2G168364	GRMZM2G323415	GRMZM2G050730	GRMZM2G077991	GRMZM2G154685
																			GRMZM2G305446	GRMZM2G104549	GRMZM2G048154	GRMZM2G455769	GRMZM2G030444	GRMZM2G439198
																			GRMZM5G867530	GRMZM2G456669	GRMZM2G542272	GRMZM2G177726	GRMZM2G415022	GRMZM2G154735
																			GRMZM2G027962	GRMZM5G892991	GRMZM2G071494	GRMZM2G173063	GRMZM2G166857	GRMZM2G153961
																			GRMZM2G057111	GRMZM2G545874	GRMZM5G883985	GRMZM2G145989	GRMZM2G096690	GRMZM2G352858
																			GRMZM2G061879	GRMZM2G132371	GRMZM2G012269	GRMZM2G170307	GRMZM2G131177	GRMZM2G085661
																			AC218006.3_FG001	GRMZM2G366146	GRMZM2G172307	GRMZM2G154789	GRMZM5G889321	GRMZM2G051448
																			GRMZM2G113668	AC195206.3_FG003	GRMZM2G003138	GRMZM2G105085	GRMZM2G011604	GRMZM2G092968
																			GRMZM5G879040	AC233966.1_FG003	GRMZM2G123818	GRMZM5G880849	GRMZM2G300965	AC209739.3_FG003
																			GRMZM2G090584	GRMZM5G882280	GRMZM2G008047	GRMZM2G000326	GRMZM2G446225	GRMZM2G118770
																			GRMZM2G404126	GRMZM2G166979	GRMZM2G064503	GRMZM2G031870	GRMZM2G002652	GRMZM2G054221
																			GRMZM2G169360	GRMZM2G049025	GRMZM2G399218	GRMZM2G017754	GRMZM2G315088	GRMZM5G840434
																			GRMZM2G170646	GRMZM2G135218	GRMZM2G076905	GRMZM2G179521	GRMZM2G103892	GRMZM2G700905
																			GRMZM2G154565	GRMZM2G168093	GRMZM2G104313	GRMZM2G154652	GRMZM2G361100	GRMZM2G050731
																			GRMZM2G007885	GRMZM2G037781	GRMZM2G112149	GRMZM5G876960	GRMZM2G062761	GRMZM2G400999
																			GRMZM2G002465	GRMZM2G428779	GRMZM2G106741	GRMZM2G041527	GRMZM2G360523	GRMZM5G849471
																			GRMZM2G152417	GRMZM2G175860	GRMZM2G143720	GRMZM2G009080	GRMZM2G464895	GRMZM5G864784
																			GRMZM2G057067	GRMZM2G134254	GRMZM2G081603	GRMZM2G301860	GRMZM2G180596	GRMZM2G034157
																			GRMZM2G368215	GRMZM5G826714	GRMZM2G072563	GRMZM2G158191	GRMZM2G149605	GRMZM2G014285
																			GRMZM2G122431	GRMZM2G109041	GRMZM2G055795	GRMZM2G118298	GRMZM2G011615	GRMZM2G570732
																			GRMZM2G359521	GRMZM2G172450	GRMZM5G862542	GRMZM2G041462	GRMZM2G326222	GRMZM2G018988
																			GRMZM2G314660	GRMZM2G110412	GRMZM2G036759	GRMZM2G053987	GRMZM2G168980	GRMZM2G048121
																			GRMZM2G085086	GRMZM2G454474	GRMZM2G074517	GRMZM2G456997	GRMZM2G465333	GRMZM2G146177
																			GRMZM5G812099	GRMZM2G347995	GRMZM2G104551	GRMZM2G145313	GRMZM2G115070	GRMZM2G003090
																			GRMZM2G536004	GRMZM2G375236	GRMZM2G107092	GRMZM2G049418	GRMZM2G176327	GRMZM2G048549
																			GRMZM2G102356	GRMZM2G017328	GRMZM5G856969	GRMZM2G004694	GRMZM2G048073	GRMZM2G160382
																			GRMZM2G097900	GRMZM5G890815	GRMZM2G004959	GRMZM2G366977	GRMZM2G465999	GRMZM2G109409
																			GRMZM2G527017	GRMZM2G044273	GRMZM2G055469	GRMZM2G310569	GRMZM2G141322	GRMZM2G034843
																			GRMZM2G080887	GRMZM2G345622	GRMZM2G018849	GRMZM2G307637	GRMZM2G453672	GRMZM2G044942
																			GRMZM2G004160	GRMZM2G029863	GRMZM2G073079	GRMZM2G023952	GRMZM2G165069	GRMZM2G044627
																			GRMZM2G166548	GRMZM2G108597	GRMZM2G096247	GRMZM2G422069	AC196489.3_FG002	GRMZM5G831224
																			GRMZM2G489119	AC197705.4_FG004	GRMZM5G802174	AC189750.4_FG004	GRMZM2G122231	GRMZM2G078806
																			GRMZM2G552956	GRMZM2G323024	GRMZM2G181435	GRMZM2G457685	GRMZM2G057930	GRMZM2G068259
																			GRMZM2G096944	GRMZM2G040508	GRMZM2G476049	GRMZM2G039106	GRMZM2G119881	GRMZM2G161852
																			GRMZM2G010740	AC191524.3_FG007	GRMZM2G127909	GRMZM2G538342	AC234161.1_FG001	GRMZM2G169947
																			GRMZM2G070273	GRMZM2G157929	GRMZM2G085812	GRMZM2G375420	GRMZM5G836314	GRMZM2G153378
																			AC234526.1_FG005	GRMZM2G001956	GRMZM2G133698	GRMZM2G065448	GRMZM2G170397	GRMZM2G098167
																			GRMZM2G163418	GRMZM2G133718	GRMZM2G055313	GRMZM2G098319	GRMZM2G077127	GRMZM5G865818
																			GRMZM2G180722	GRMZM2G063931	GRMZM5G865934	GRMZM2G152089	GRMZM2G394528	GRMZM2G000290
																			GRMZM2G180907	GRMZM2G068943	AC190909.3_FG003	GRMZM2G074238	GRMZM2G144483	GRMZM2G033658
																			GRMZM2G039845	GRMZM2G084116	GRMZM2G093488	GRMZM2G326707	GRMZM2G007795	GRMZM2G004352
																			GRMZM2G455809	GRMZM2G341302	GRMZM2G128547	GRMZM2G084486	GRMZM2G056469	GRMZM5G811268
																			GRMZM2G015605	GRMZM2G152466	GRMZM2G703362	GRMZM2G149051	GRMZM2G061305	AC197699.3_FG004
																			GRMZM2G157675	GRMZM2G047368	GRMZM2G122577	GRMZM2G330650	GRMZM2G119970	GRMZM2G340139
																			GRMZM2G172932	GRMZM2G150248	GRMZM2G138427	GRMZM2G093418	GRMZM2G007659	GRMZM5G897067
																			GRMZM2G181551	GRMZM2G063917	GRMZM2G151257	GRMZM2G059214	GRMZM2G458607	GRMZM2G539212
																			GRMZM2G144648	GRMZM2G077193	GRMZM2G030862	GRMZM2G371606	GRMZM2G115839	GRMZM5G802801
																			GRMZM2G174441	GRMZM2G100020	GRMZM2G397055	GRMZM2G143139	GRMZM2G459678	GRMZM2G342424
																			GRMZM2G143640	GRMZM2G124616	GRMZM2G416622	GRMZM2G067426	GRMZM2G115762	GRMZM2G396632
																			GRMZM2G107128	GRMZM2G312146	GRMZM2G463913	GRMZM2G035222	GRMZM2G381576	GRMZM2G033472
																			GRMZM2G451187	GRMZM2G166745	GRMZM2G112836	GRMZM2G019056	GRMZM2G022915	GRMZM2G472236
																			GRMZM2G401606	GRMZM5G860335	AC234156.1_FG005	GRMZM2G158013	GRMZM2G028883	GRMZM2G349407
																			GRMZM2G075837	GRMZM2G158447	GRMZM5G889052	GRMZM2G363429	GRMZM2G142836	GRMZM2G329014
																			GRMZM2G134980	GRMZM2G066345	GRMZM2G049909	GRMZM2G159119	GRMZM5G850966	GRMZM5G895509
																			GRMZM2G132531	GRMZM2G161310	GRMZM2G026371	GRMZM2G086856	GRMZM2G075215	GRMZM2G423150
																			GRMZM2G062156	GRMZM2G012656	GRMZM2G148555	GRMZM2G171118	GRMZM2G159179	GRMZM2G045769
																			GRMZM2G074735	GRMZM2G127924	GRMZM2G387093	GRMZM2G140824	GRMZM2G154828	GRMZM2G481027
																			GRMZM2G166124	GRMZM2G106190	GRMZM2G040706	GRMZM2G057386	GRMZM2G138401	GRMZM5G831951
																			GRMZM2G026151	GRMZM2G303337	GRMZM2G174673	GRMZM5G843302	GRMZM2G000764	GRMZM2G360847
																			GRMZM2G045883	GRMZM2G168474	GRMZM2G407650	GRMZM2G425999	GRMZM2G064193	GRMZM2G428040
																			GRMZM2G392116	GRMZM2G093526	GRMZM2G010657	GRMZM2G011141	GRMZM2G112377	GRMZM5G836187
																			GRMZM2G305280	GRMZM2G115628	AC148167.6_FG001	GRMZM2G142037	GRMZM2G166459	GRMZM2G150928
																			GRMZM2G397780	GRMZM2G023422	GRMZM5G852016	GRMZM2G468740	GRMZM2G161860	GRMZM2G006841
																			GRMZM5G801190	GRMZM2G703772	GRMZM2G052422	GRMZM2G047250	GRMZM2G702113	GRMZM2G458911
																			GRMZM2G056826	GRMZM2G085467	GRMZM2G010861	GRMZM2G065203	GRMZM2G315726	GRMZM2G088312
																			GRMZM5G808843	GRMZM5G833124	GRMZM2G482660	GRMZM2G329002	GRMZM2G456923	GRMZM2G066111
																			GRMZM2G104960	GRMZM2G125850	GRMZM2G117228	GRMZM2G118312	AC210013.4_FG019	GRMZM2G174129
																			GRMZM2G158544	GRMZM2G420992	GRMZM5G878615	GRMZM2G003953	GRMZM2G323943	GRMZM2G017110
																			GRMZM2G148561	GRMZM2G339866	GRMZM2G002776	GRMZM2G105400	GRMZM2G306258	GRMZM2G125962
																			GRMZM2G132185	GRMZM2G390905	GRMZM2G180541	GRMZM5G843748	GRMZM2G063896	GRMZM2G146878
																			GRMZM2G399383	GRMZM2G111920	GRMZM2G037102	GRMZM2G066918	GRMZM2G153206	GRMZM2G415025
																			GRMZM2G012636	GRMZM2G351977	GRMZM2G357371	GRMZM2G363982	GRMZM2G075283	GRMZM2G164909
																			GRMZM2G377904	GRMZM2G481440	AC234521.1_FG006	GRMZM2G077914	GRMZM5G876379	AC190892.3_FG003
																			GRMZM2G132007	GRMZM2G128971	GRMZM2G114055	GRMZM5G828488	AC206642.4_FG001	GRMZM2G539066
																			GRMZM5G862276	GRMZM2G463996	AC211349.4_FG001	GRMZM2G004653	GRMZM2G083292	GRMZM2G583146
																			GRMZM2G350773	GRMZM2G036455	GRMZM2G144578	GRMZM2G101422	GRMZM2G170017	GRMZM2G023827
																			GRMZM2G120158	GRMZM2G001079	GRMZM2G085078	GRMZM2G043857	GRMZM2G552289	GRMZM2G076370
																			AC206557.3_FG015	GRMZM2G001805	AC206201.3_FG004	GRMZM2G163552	GRMZM2G011253	GRMZM5G886185
																			GRMZM2G075255	GRMZM2G072388	GRMZM5G864689	GRMZM2G116966	GRMZM2G338160	GRMZM5G872256
																			GRMZM2G431156	GRMZM2G041622	GRMZM2G151227	GRMZM2G050208	GRMZM2G159237	GRMZM2G030362
																			AC212392.3_FG001	GRMZM2G339645	GRMZM2G053343	GRMZM2G339728	GRMZM2G055025	GRMZM2G141605
																			GRMZM2G060383	GRMZM2G305526	GRMZM2G097989	GRMZM2G013612	GRMZM2G013191	GRMZM2G101027
																			GRMZM2G077858	AC148152.3_FG005	GRMZM2G160702	GRMZM2G024245	GRMZM2G138937	GRMZM2G058358
																			GRMZM2G056451	GRMZM2G019373	GRMZM2G002220	GRMZM2G033767	GRMZM2G308463	GRMZM2G159952
																			AC210946.4_FG004	GRMZM2G160541	AC189879.3_FG003	GRMZM2G074395	GRMZM2G468657	GRMZM2G079954
																			GRMZM2G054509	GRMZM2G132811	GRMZM2G343157	GRMZM2G344163	GRMZM2G132753	GRMZM2G001908
																			GRMZM2G006981	GRMZM2G104092	GRMZM5G814057	GRMZM2G354610	GRMZM2G100467	GRMZM5G843069
																			GRMZM2G333861	GRMZM2G167336	GRMZM2G138710	GRMZM2G412986	GRMZM2G044107	GRMZM2G474258
																			GRMZM2G038284	GRMZM2G076631	GRMZM2G061303	GRMZM2G070849	GRMZM2G052825	GRMZM2G308615
																			GRMZM2G305834	GRMZM2G114190	GRMZM2G312061	GRMZM2G457937	GRMZM2G432662	GRMZM2G019328
																			GRMZM2G162305	GRMZM2G053869	GRMZM2G457789	GRMZM2G178706	GRMZM2G047727	GRMZM2G427402
																			GRMZM2G126900	GRMZM2G059708	GRMZM2G098236	GRMZM2G320797	GRMZM2G136372	GRMZM2G351347
																			GRMZM2G120001	GRMZM2G047187	GRMZM2G318319	GRMZM2G026804	GRMZM2G103085	GRMZM2G373578
																			GRMZM2G057672	GRMZM5G883407	GRMZM2G117786	GRMZM2G179550	GRMZM2G357112	GRMZM2G170613
																			GRMZM2G139160	GRMZM2G347836	GRMZM2G171873	GRMZM2G176085	GRMZM2G079883	GRMZM2G455859
																			GRMZM2G312521	GRMZM2G172043	GRMZM2G342107	GRMZM2G123550	GRMZM2G130046	GRMZM2G006395
																			GRMZM2G077755	GRMZM2G167428	GRMZM2G326250	GRMZM2G093826	GRMZM2G031453	GRMZM2G140101
																			GRMZM2G434170	GRMZM2G413717	GRMZM2G045215	GRMZM2G471670	GRMZM2G103128	GRMZM2G062531
																			GRMZM2G086163	AC212023.4_FG004	GRMZM2G174837	GRMZM2G100454	GRMZM2G031733	GRMZM2G080650
																			GRMZM2G003752	GRMZM2G173413	GRMZM2G139396	GRMZM2G028608	GRMZM2G148925	GRMZM2G177862
																			GRMZM2G324665	GRMZM2G075775	GRMZM2G399641	GRMZM2G058868	GRMZM2G327564	GRMZM2G137690
																			GRMZM2G386674	GRMZM2G162369	GRMZM2G024576	GRMZM2G178074	GRMZM2G060206	GRMZM2G353266
																			GRMZM2G419739	GRMZM2G108103	GRMZM2G058470	GRMZM2G439422	GRMZM2G019619	GRMZM2G332405
																			GRMZM2G106462	GRMZM2G323499	GRMZM2G077147	GRMZM2G013481	GRMZM2G004106	GRMZM2G165726
																			GRMZM2G154584	GRMZM2G056938	GRMZM2G020131	GRMZM2G390896	GRMZM2G094328	GRMZM2G008712
																			GRMZM5G820074	GRMZM5G834195	GRMZM2G115516	AC204509.4_FG007	GRMZM2G015804	GRMZM2G311396
																			GRMZM2G087092	GRMZM5G863586	GRMZM5G877500	GRMZM2G410978	GRMZM2G076225	GRMZM2G074631
																			GRMZM5G891174	GRMZM2G079470	GRMZM2G386667	GRMZM2G103610	GRMZM2G400602	GRMZM2G169458
																			GRMZM2G004422	GRMZM2G087041	GRMZM2G038340	GRMZM2G159300	GRMZM2G025205	GRMZM2G003489
																			GRMZM2G413337	GRMZM2G168375	GRMZM2G132461	GRMZM2G102961	GRMZM2G021277	GRMZM2G418160
																			GRMZM2G068967	GRMZM2G087254	AC197034.3_FG013	GRMZM2G009166	GRMZM2G414252	GRMZM2G118610
																			GRMZM2G333980	AC208976.3_FG003	GRMZM2G063975	GRMZM2G081377	GRMZM2G076885	GRMZM2G000614
																			GRMZM2G028870	GRMZM2G120652	GRMZM2G348325	GRMZM2G052667	GRMZM2G312069	GRMZM2G331103
																			GRMZM2G453571	GRMZM2G153208	GRMZM2G117240	GRMZM2G026837	GRMZM2G009901	AC233885.1_FG002
																			GRMZM2G122591	GRMZM2G045849	GRMZM5G860827	GRMZM2G327659	GRMZM2G154595	GRMZM2G359612
																			GRMZM2G023436	GRMZM2G169372	GRMZM2G160393	GRMZM2G085974	GRMZM2G019515	GRMZM2G050607
																			GRMZM2G028393	GRMZM2G171395	GRMZM2G019688	GRMZM2G116461	GRMZM2G112538	GRMZM2G171707
																			GRMZM2G068239	GRMZM2G493468	GRMZM2G123714	GRMZM2G133183	GRMZM2G064640	GRMZM2G385787
																			GRMZM2G700891	GRMZM2G125832	GRMZM2G031909	GRMZM2G061568	GRMZM2G337594	GRMZM2G168261
																			GRMZM2G053230	GRMZM2G177668	GRMZM2G136559	GRMZM2G099382	GRMZM2G059010	GRMZM2G169535
																			GRMZM2G575305	AC201746.4_FG001	GRMZM2G422510	GRMZM2G157164	GRMZM2G024948	GRMZM2G501099
																			GRMZM2G005825	GRMZM2G349839	GRMZM2G026795	GRMZM2G347488	GRMZM2G089803	GRMZM2G431030
																			GRMZM2G134235	GRMZM2G161673	GRMZM2G314652	GRMZM2G126496	GRMZM2G069784	GRMZM2G075042
																			GRMZM2G317938	GRMZM2G101069	GRMZM2G091916	GRMZM2G107942	GRMZM2G009139	GRMZM5G830839
																			GRMZM2G120539	GRMZM2G455817	GRMZM2G172410	GRMZM2G066870	GRMZM2G060680	GRMZM2G412598
																			GRMZM2G703598	AC234524.1_FG006	GRMZM2G134419	GRMZM2G348452	GRMZM2G050072	GRMZM2G017411
																			GRMZM2G012420	GRMZM5G835985	GRMZM2G082494	GRMZM5G811926	AC205413.4_FG002	GRMZM2G480356
																			GRMZM2G013588	GRMZM2G370193	GRMZM2G359571	GRMZM2G407495	GRMZM2G503484	GRMZM2G029827
																			GRMZM2G177227	GRMZM2G408038	GRMZM5G857871	GRMZM2G148090	GRMZM2G119071	GRMZM5G866821
																			GRMZM2G146981	GRMZM2G531231	GRMZM2G084389	GRMZM2G143046	AC208221.3_FG002	GRMZM2G342217
																			GRMZM2G114992	GRMZM2G134260	GRMZM5G860241	GRMZM2G371167	GRMZM2G356637	GRMZM2G306679
																			GRMZM2G475128	GRMZM5G834130	GRMZM2G137118	GRMZM2G105775	GRMZM2G400390	GRMZM2G092978
																			GRMZM2G578860	GRMZM5G876241	GRMZM2G119998	GRMZM2G702229	GRMZM2G074401	AC205057.3_FG004
																			GRMZM2G031991	GRMZM2G341771	GRMZM2G138382	GRMZM2G136687	GRMZM2G412848	GRMZM2G041039
																			AC205574.3_FG006	GRMZM2G100675	GRMZM2G453139	GRMZM2G065617	GRMZM2G333022	GRMZM2G033308
																			GRMZM2G480134	GRMZM2G340618	GRMZM5G847159	GRMZM2G047152	GRMZM2G023748	GRMZM2G166711
																			GRMZM2G428987	GRMZM2G576752	GRMZM2G446292	GRMZM2G167673	GRMZM2G124434	GRMZM2G139256
																			GRMZM2G468537	GRMZM2G563190	GRMZM2G410809	GRMZM2G108637	GRMZM2G010973	GRMZM2G067361
																			GRMZM2G080630	GRMZM5G883759	GRMZM5G871834	GRMZM2G153240	GRMZM2G111172	GRMZM2G366532
																			GRMZM2G006631	GRMZM2G144407	GRMZM2G411008	GRMZM5G876616	GRMZM2G496991	GRMZM2G110728
																			GRMZM2G120320	GRMZM5G863645	GRMZM2G043035	GRMZM2G001005	GRMZM2G076844	GRMZM2G382009
																			GRMZM2G119168	GRMZM2G134846	AC198700.2_FG004	GRMZM2G142437	AC205274.3_FG001	GRMZM2G011119
																			GRMZM2G147942	GRMZM2G131205	GRMZM2G301552	GRMZM2G071166	GRMZM2G473152	GRMZM2G098750
																			GRMZM2G012891	GRMZM2G380414	GRMZM2G129415	AC214138.3_FG007	GRMZM2G302604	GRMZM2G033394
																			GRMZM2G500285	GRMZM2G319187	GRMZM2G130605	GRMZM2G404965	GRMZM2G427937	AC199198.3_FG003
																			GRMZM2G336144	GRMZM2G154678	AC190811.1_FG003	GRMZM2G154505	GRMZM2G175818	GRMZM2G372081
																			GRMZM2G062037	GRMZM2G159632	AC233899.1_FG004	GRMZM2G105522	GRMZM2G041344	GRMZM2G048836
																			GRMZM2G402564	GRMZM2G030436	GRMZM2G092796	GRMZM2G017869	GRMZM2G035749	AC203855.2_FG001
																			AC191771.3_FG008	GRMZM2G125669	GRMZM2G060795	GRMZM2G325650	GRMZM2G038964	GRMZM2G039173
																			GRMZM2G066197	GRMZM2G392101	GRMZM2G127336	GRMZM2G104710	GRMZM2G309258	GRMZM5G886833
																			AC233979.1_FG007	AC234155.1_FG002	GRMZM2G458208	GRMZM2G020859	GRMZM2G106026	GRMZM2G116830
																			GRMZM2G441656	GRMZM2G124365	GRMZM2G071461	GRMZM2G114186	GRMZM5G835276	GRMZM2G099340
																			AC202435.3_FG001	GRMZM2G007289	GRMZM2G020586	GRMZM2G093809	GRMZM2G129674	GRMZM2G333635
																			GRMZM2G023237	GRMZM2G148884	GRMZM2G473356	AC149828.2_FG004	GRMZM2G037545	GRMZM5G833699
																			GRMZM2G044493	GRMZM5G852911	AC217811.3_FG003	GRMZM2G153920	GRMZM2G091201	GRMZM2G147917
																			GRMZM2G129166	GRMZM2G059845	GRMZM2G031551	GRMZM2G449313	GRMZM2G303157	GRMZM2G007969
																			GRMZM2G002104	GRMZM2G411129	GRMZM2G331274	GRMZM2G035579	GRMZM2G010348	GRMZM2G102711
																			GRMZM2G080940	GRMZM2G178699	GRMZM2G004590	GRMZM2G044460	GRMZM2G074107	GRMZM2G008834
																			GRMZM2G086841	GRMZM2G173654	GRMZM2G160444	GRMZM2G475948	GRMZM2G427697	GRMZM2G330377
																			GRMZM2G700208	GRMZM2G107886	GRMZM2G470950	GRMZM2G493395	GRMZM2G401328	AC216589.3_FG004
																			GRMZM2G105162	GRMZM2G174732	GRMZM2G003648	GRMZM2G022958	GRMZM2G000603	GRMZM2G076474
																			GRMZM2G001161	GRMZM2G025231	GRMZM2G100864	GRMZM2G068504	GRMZM2G091756	GRMZM2G128617
																			GRMZM2G035103	GRMZM2G100158	GRMZM2G398996	GRMZM2G427618	GRMZM5G870077	GRMZM2G468929
																			GRMZM2G005815	GRMZM2G082032	GRMZM2G306643	GRMZM2G066976	GRMZM2G447984	GRMZM2G063162
																			GRMZM2G002815	GRMZM2G050961	GRMZM5G801423	GRMZM2G529859	GRMZM2G147908	GRMZM2G327208
																			GRMZM2G566679	GRMZM2G463445	GRMZM2G137458	GRMZM2G001724	GRMZM2G061990	AC206425.3_FG002
																			GRMZM2G031447	GRMZM2G122251	GRMZM2G055000	GRMZM2G115630	GRMZM2G115901	GRMZM2G473960
																			GRMZM2G418223	GRMZM2G129453	GRMZM2G479125	GRMZM2G395778	GRMZM2G058690	GRMZM2G180438
																			GRMZM2G156684	GRMZM2G036783	GRMZM2G470010	GRMZM2G004060	GRMZM2G425729	GRMZM2G373607
																			GRMZM2G152451	AC208427.3_FG010	GRMZM2G171559	GRMZM2G468428	GRMZM2G050748	AC234154.1_FG009
																			GRMZM2G178756	GRMZM2G407949	GRMZM5G870763	GRMZM2G351232	GRMZM2G018692	GRMZM2G703293
																			GRMZM2G432060	GRMZM2G090675	GRMZM2G047918	GRMZM2G429035	GRMZM2G074540	GRMZM2G180947
																			GRMZM2G120270	GRMZM2G081114	GRMZM2G020254	GRMZM5G831474	GRMZM2G058702	GRMZM2G132880
																			GRMZM2G420870	GRMZM2G091643	GRMZM2G096048	GRMZM2G409795	GRMZM2G125271	GRMZM5G831724
																			GRMZM2G027697	GRMZM2G129954	GRMZM2G070375	GRMZM2G028726	GRMZM2G486933
																			GRMZM5G883926	GRMZM2G401848	GRMZM2G140811	GRMZM2G085176	GRMZM2G093606
																			GRMZM2G129644	GRMZM2G066208	GRMZM2G180605	GRMZM5G831025	GRMZM2G021881
																			GRMZM2G124876	GRMZM2G048430	GRMZM2G164062	GRMZM2G078667	GRMZM5G871471
																			GRMZM2G328341	GRMZM2G424832	GRMZM2G061751	GRMZM2G304897	GRMZM2G173742
																			GRMZM2G172320	GRMZM2G045154	GRMZM2G156761	GRMZM2G175874	GRMZM2G013448
																			GRMZM2G057283	GRMZM2G140355	GRMZM2G469313	GRMZM2G060311	GRMZM2G147756
																			GRMZM2G122072	GRMZM2G026802	GRMZM2G038722	GRMZM2G446234	GRMZM2G069594
																			GRMZM2G159431	GRMZM2G080044	GRMZM2G148790	GRMZM2G368491	GRMZM2G030731
																			GRMZM2G014392	AC214051.3_FG005	GRMZM2G064202	GRMZM2G113158	GRMZM2G023520
																			GRMZM2G124759	GRMZM2G056186	GRMZM2G171028	GRMZM2G349185	GRMZM2G081353
																			GRMZM2G016521	GRMZM2G023152	GRMZM2G024592	AC206957.1_FG005	GRMZM2G046055
																			GRMZM2G056407	GRMZM2G078143	GRMZM2G314233	GRMZM2G102737	GRMZM2G178209
																			GRMZM2G078170	GRMZM2G081644	GRMZM2G355244	GRMZM2G010474	GRMZM2G174708
																			GRMZM2G178930	GRMZM2G161569	GRMZM2G018082	GRMZM2G027478	GRMZM2G431821
																			GRMZM2G447480	GRMZM2G148693	AC194232.3_FG001	GRMZM5G804788	GRMZM2G146163
																			AC203231.4_FG001	GRMZM2G312736	GRMZM2G702579	GRMZM2G105330	GRMZM2G048117
																			GRMZM2G322547	GRMZM2G056283	GRMZM2G366156	GRMZM2G047262	GRMZM2G072729
																			GRMZM2G179728	GRMZM2G084859	GRMZM5G833253	GRMZM2G036048	GRMZM2G069176
																			GRMZM2G031496	GRMZM2G071396	GRMZM2G432624	GRMZM2G118078	GRMZM2G016250
																			GRMZM2G480954	GRMZM2G013781	GRMZM2G097981	GRMZM2G132690	GRMZM2G067654
																			GRMZM2G071575	GRMZM2G360234	GRMZM2G097739	GRMZM2G017685	GRMZM2G133613
																			GRMZM5G813661	GRMZM2G342907	GRMZM2G311347	GRMZM2G093072	GRMZM2G009553
																			GRMZM2G148277	GRMZM2G004534	GRMZM2G167794	GRMZM2G103231	GRMZM2G354502
																			GRMZM5G814279	GRMZM5G806622	GRMZM2G414278	GRMZM5G876022	GRMZM2G065278
																			GRMZM2G034727	GRMZM2G124739	GRMZM2G100152	GRMZM5G840614	GRMZM2G018212
																			GRMZM2G319786	GRMZM5G821755	GRMZM2G325907	GRMZM2G363116	GRMZM2G333582
																			GRMZM2G163054	GRMZM2G155021	GRMZM2G305066	GRMZM2G089528	AC197758.3_FG004
																			AC152495.1_FG012	GRMZM2G140317	GRMZM2G335323	GRMZM2G453805	GRMZM2G179976
																			GRMZM2G043782	GRMZM2G031354	GRMZM2G440605	GRMZM2G435393	GRMZM2G073882
																			GRMZM2G033179	GRMZM2G320248	GRMZM2G046229	GRMZM2G060134	GRMZM2G428518
																			GRMZM5G829665	GRMZM2G332225	GRMZM5G801755	GRMZM2G536803	GRMZM2G433184
																			GRMZM2G376825	GRMZM2G172834	GRMZM2G114841	GRMZM2G313104	GRMZM2G064701
																			GRMZM2G134450	GRMZM2G392076	GRMZM2G140455	GRMZM2G431018	GRMZM2G445478
																			GRMZM2G106792	GRMZM2G409133	GRMZM2G114356	AC197568.3_FG006	GRMZM2G114918
																			GRMZM2G123977	GRMZM2G141376	GRMZM2G448511	GRMZM5G831843	GRMZM2G154602
																			GRMZM2G332348	GRMZM2G097706	GRMZM2G124805	GRMZM2G180262	GRMZM2G024476
																			GRMZM2G587812	GRMZM5G863076	GRMZM2G157269	GRMZM2G179518	GRMZM2G072315
																			AC206951.3_FG017	GRMZM2G158140	GRMZM5G870342	GRMZM2G152175	GRMZM2G122018
																			GRMZM2G163574	GRMZM2G007729	GRMZM2G578141	GRMZM2G001696	GRMZM2G449094
																			GRMZM5G862956	GRMZM2G389173	GRMZM5G862540	GRMZM2G008792	GRMZM2G148904
																			GRMZM2G318408	GRMZM2G154048	GRMZM2G367023	GRMZM2G028821	GRMZM2G366659
																			GRMZM2G141133	GRMZM2G139662	GRMZM2G008972	GRMZM5G862594	GRMZM2G118173
																			GRMZM2G131351	AC233922.1_FG008	GRMZM5G837511	GRMZM2G163459	AC193786.3_FG005
																			GRMZM2G387934	GRMZM2G127853	GRMZM2G176521	GRMZM2G093210	GRMZM2G046371
																			GRMZM5G887277	GRMZM2G130375	GRMZM2G315806	GRMZM2G045706	GRMZM5G894597
																			GRMZM2G062160	GRMZM2G055704	GRMZM2G118062	GRMZM2G053882	GRMZM2G113016
																			GRMZM2G502560	GRMZM2G092427	GRMZM2G475952	GRMZM2G304712	GRMZM2G354373
																			GRMZM2G391596	GRMZM2G058208	GRMZM2G122073	GRMZM2G154231	GRMZM2G362823
																			GRMZM2G069082	GRMZM5G832229	GRMZM2G180547	GRMZM2G061016	GRMZM2G109869
																			GRMZM2G173630	GRMZM2G064527	GRMZM2G099967	AC210596.3_FG003	GRMZM2G082709
																			GRMZM2G075712	GRMZM2G128771	GRMZM5G814288	GRMZM2G060940	GRMZM2G549471
																			GRMZM2G078521	GRMZM2G031504	GRMZM2G401463	GRMZM2G437578	GRMZM2G006878
																			GRMZM2G317426	GRMZM2G108487	GRMZM2G037650	GRMZM2G084248	GRMZM2G166639
																			GRMZM2G083932	GRMZM2G139773	GRMZM2G152029	GRMZM2G149338	GRMZM2G048800
																			AC191281.3_FG010	GRMZM2G388608	GRMZM2G092474	GRMZM2G070051	GRMZM2G178351
																			GRMZM2G113272	AC220970.4_FG001	GRMZM2G060460	GRMZM2G039212	GRMZM2G096655
																			GRMZM2G063069	GRMZM2G317451	GRMZM2G057352	GRMZM2G076943	GRMZM2G062673
																			GRMZM2G121220	GRMZM2G042171	GRMZM2G332660	GRMZM2G134054	GRMZM2G145568
																			AC199709.3_FG004	GRMZM2G461465	GRMZM2G161097	GRMZM2G345700	GRMZM2G132794
																			GRMZM2G078164	GRMZM2G037555	GRMZM2G136439	GRMZM2G046848	GRMZM2G093404
																			AC205500.3_FG002	GRMZM2G344669	GRMZM2G110366	GRMZM2G030583	GRMZM2G153227
																			GRMZM2G153138	GRMZM2G159643	GRMZM2G098714	GRMZM2G013581	GRMZM2G134496
																			GRMZM5G853854	GRMZM2G047434	GRMZM2G443715	GRMZM2G480106	GRMZM2G056772
																			GRMZM2G417954	GRMZM2G036256	GRMZM2G539883	GRMZM2G062318	GRMZM2G003738
																			GRMZM2G037193	GRMZM2G180435	GRMZM2G163132	GRMZM2G321750	GRMZM2G078314
																			GRMZM2G092432	GRMZM2G024668	GRMZM2G043663	GRMZM2G020761	GRMZM2G006212
																			GRMZM2G449875	GRMZM2G143187	GRMZM2G143788	GRMZM2G132577	GRMZM5G817651
																			GRMZM2G467370	GRMZM2G176472	GRMZM2G542497	GRMZM2G115716	GRMZM2G063880
																			GRMZM2G347043	GRMZM2G077752	GRMZM2G099425	GRMZM2G180324	GRMZM2G136042
																			GRMZM2G365677	GRMZM2G368865	GRMZM2G365483	GRMZM2G012611	GRMZM2G062716
																			GRMZM2G367094	GRMZM2G098679	GRMZM2G162702	GRMZM2G152975	GRMZM5G883760
																			GRMZM2G109959	GRMZM2G331253	GRMZM5G894016	GRMZM2G474602	GRMZM2G047065
																			AC205175.3_FG002	GRMZM2G170322	GRMZM2G033566	GRMZM2G413687	GRMZM2G091303
																			GRMZM5G808977	GRMZM2G015889	GRMZM2G147399	GRMZM2G093755	GRMZM2G056388
																			GRMZM2G082487	GRMZM5G898274	GRMZM2G070620	GRMZM5G836174	GRMZM2G140908
																			GRMZM2G568099	GRMZM2G469380	GRMZM2G459304	GRMZM2G065989	GRMZM2G363229
																			GRMZM2G051522	GRMZM5G834462	AC209454.3_FG001	GRMZM2G068947	GRMZM2G111711
																			GRMZM2G358537	GRMZM5G815077	GRMZM2G129112	GRMZM5G840883	GRMZM2G476762
																			GRMZM2G414373	GRMZM2G023946	GRMZM2G063693	GRMZM2G391288	GRMZM2G084757
																			GRMZM2G055698	GRMZM2G117030	AC206611.3_FG002	GRMZM2G100234	GRMZM2G413135
																			GRMZM2G484427	GRMZM2G152555	GRMZM2G057459	GRMZM2G172807	GRMZM2G031001
																			GRMZM2G071307	GRMZM2G165720	GRMZM2G080955	GRMZM2G072383	GRMZM2G093286
																			GRMZM2G046570	GRMZM5G804323	GRMZM2G103270	GRMZM2G110894	GRMZM5G833389
																			GRMZM2G112077	GRMZM2G320023	GRMZM2G111939	GRMZM5G811409	GRMZM2G311684
																			GRMZM5G819464	GRMZM2G113332	GRMZM2G030776	GRMZM2G096753	GRMZM2G003551
																			GRMZM2G178182	GRMZM2G081883	AC155622.2_FG004	GRMZM2G412436	GRMZM5G813904
																			GRMZM2G031102	GRMZM2G003246	GRMZM2G099363	GRMZM2G135332	GRMZM2G071704
																			GRMZM2G703641	GRMZM2G170593	GRMZM2G406196	GRMZM2G093725	GRMZM2G112792
																			GRMZM2G047762	GRMZM2G010831	AC194264.3_FG006	AC234152.1_FG002	GRMZM2G401267
																			GRMZM5G847466	GRMZM2G107373	GRMZM2G059165	GRMZM2G082686	GRMZM2G152127
																			GRMZM2G105863	GRMZM2G048120	GRMZM2G319842	GRMZM2G459645	GRMZM2G012242
																			GRMZM2G044537	GRMZM2G137775	GRMZM2G066862	GRMZM2G029546	GRMZM2G041980
																			GRMZM5G858867	GRMZM2G144097	GRMZM2G456512	GRMZM2G471367	GRMZM2G124785
																			GRMZM2G410152	GRMZM2G057281	GRMZM5G895383	GRMZM2G047616	GRMZM2G046933
																			GRMZM2G477864	GRMZM2G040736	GRMZM2G332522	GRMZM2G024391	GRMZM5G810357
																			GRMZM2G011367	GRMZM2G357834	GRMZM5G892700	GRMZM2G177801	GRMZM2G097182
																			GRMZM2G006352	GRMZM2G143342	GRMZM2G128491	GRMZM2G070508	GRMZM2G115998
																			AC231180.2_FG001	GRMZM2G053779	GRMZM2G050131	AC209080.3_FG004	GRMZM2G024024
																			GRMZM2G369472	GRMZM2G043095	GRMZM2G126397	GRMZM2G171139	GRMZM2G339523
																			GRMZM2G084445	GRMZM2G392863	GRMZM2G335052	GRMZM2G162182	GRMZM5G877547
																			GRMZM2G115803	AC213431.4_FG005	GRMZM2G180150	GRMZM2G060481	GRMZM2G107114
																			GRMZM2G099295	GRMZM2G537793	GRMZM2G104789	GRMZM2G115658	GRMZM2G091540
																			GRMZM2G160005	GRMZM5G818961	GRMZM2G127123	GRMZM2G153459	GRMZM2G365774
																			GRMZM2G059562	GRMZM2G388746	GRMZM2G071720	GRMZM2G097851	GRMZM2G103864
																			GRMZM2G126260	AC217351.3_FG005	GRMZM2G092107	GRMZM2G086761	GRMZM2G062527
																			GRMZM2G381404	GRMZM2G108766	GRMZM2G036297	GRMZM2G089562	GRMZM2G302712
																			GRMZM2G327056	GRMZM2G433090	GRMZM2G010321	GRMZM2G172904	GRMZM2G026943
																			GRMZM2G426046	GRMZM2G142345	GRMZM2G128395	GRMZM5G832939	GRMZM2G143165
																			AC190693.1_FG006	GRMZM2G143871	GRMZM2G012874	GRMZM2G340656	AC225147.4_FG002
																			GRMZM2G168382	GRMZM2G138736	GRMZM2G069503	GRMZM2G053909	GRMZM2G086231
																			GRMZM2G301934	GRMZM2G385428	GRMZM2G038723	GRMZM2G036605	GRMZM2G010048
																			GRMZM2G409245	GRMZM2G175065	GRMZM2G042253	GRMZM2G112198	GRMZM2G091578
																			GRMZM2G032594	AC200872.4_FG003	GRMZM2G139811	GRMZM2G045565	GRMZM2G176225
																			GRMZM2G390150	GRMZM2G092379	AC226245.1_FG003	GRMZM2G322844	GRMZM5G868917
																			GRMZM2G138340	GRMZM5G848550	GRMZM2G108265	GRMZM2G090029	GRMZM2G058931
																			GRMZM2G022627	GRMZM2G105954	GRMZM2G132154	GRMZM2G041534	GRMZM2G172204
																			GRMZM2G030688	GRMZM2G173718	GRMZM2G075290	GRMZM2G412373	GRMZM2G007028
																			GRMZM2G049925	GRMZM2G047713	GRMZM2G420789	GRMZM2G080839	GRMZM2G054946
																			GRMZM2G467184	GRMZM2G014945	GRMZM2G387383	GRMZM2G081053	GRMZM2G099496
																			GRMZM2G069146	GRMZM2G155329	GRMZM2G319625	GRMZM2G058595	GRMZM2G013726
																			GRMZM2G075989	GRMZM2G074083	GRMZM2G120163	GRMZM2G143610	GRMZM2G388684
																			GRMZM2G087059	GRMZM2G093736	GRMZM2G559048	GRMZM2G024976	GRMZM2G169033
																			GRMZM2G121312	GRMZM5G804575	GRMZM2G023557	GRMZM2G163798	GRMZM2G008550
																			GRMZM2G145444	GRMZM2G083759	GRMZM2G001585	GRMZM2G054936	GRMZM2G075244
																			GRMZM2G152408	AC203294.3_FG012	GRMZM2G459503	AC202439.3_FG006	GRMZM2G071272
																			GRMZM2G132797	GRMZM5G872070	GRMZM2G116526	GRMZM2G050364	GRMZM2G032160
																			GRMZM2G083058	GRMZM2G085550	GRMZM2G121957	GRMZM2G112057	GRMZM2G303965
																			GRMZM2G404603	GRMZM2G152563	GRMZM2G396674	GRMZM2G138067	GRMZM2G125023
																			GRMZM2G101958	GRMZM2G024150	GRMZM5G888444	GRMZM2G078781	GRMZM2G174917
																			GRMZM2G174396	GRMZM2G444567	GRMZM2G025159	GRMZM2G017319	GRMZM2G093554
																			GRMZM2G004699	GRMZM2G018314	GRMZM2G111014	GRMZM2G174128	GRMZM2G002830
																			GRMZM2G032702	GRMZM5G839738	GRMZM2G476107	GRMZM2G037998	GRMZM2G443202
																			GRMZM2G035685	GRMZM2G133684	GRMZM2G003109	GRMZM2G153458	GRMZM2G329077
																			GRMZM2G105219	GRMZM2G047129	GRMZM2G178486	GRMZM2G037472	GRMZM2G110395
																			GRMZM2G061663	GRMZM2G414834	GRMZM2G133291	GRMZM2G014580	GRMZM2G073150
																			GRMZM2G079682	GRMZM2G175761	GRMZM2G091232	GRMZM2G326270	GRMZM2G044049
																			GRMZM2G171365	AC217050.4_FG007	GRMZM2G101576	GRMZM2G002569	GRMZM2G029153
																			GRMZM2G167394	GRMZM2G528918	GRMZM2G355062	GRMZM2G165769	GRMZM2G010596
																			GRMZM2G083894	GRMZM2G158147	GRMZM2G136838	GRMZM2G323844	AC149829.2_FG002
																			GRMZM2G180668	GRMZM2G051675	GRMZM2G469673	GRMZM2G163533	GRMZM2G044128
																			GRMZM2G176354	GRMZM2G450771	AC208436.3_FG007	GRMZM2G302074	GRMZM2G041055
																			GRMZM2G074017	GRMZM5G814148	GRMZM2G166695	GRMZM2G025870	GRMZM2G137440
																			GRMZM2G106445	GRMZM2G419992	GRMZM2G528219	GRMZM5G866334	GRMZM2G082943
																			GRMZM2G114036	GRMZM2G467372	GRMZM2G084891	GRMZM2G087740	GRMZM2G349875
																			GRMZM2G091047	GRMZM5G869984	GRMZM2G316089	GRMZM2G057011	GRMZM2G070304
																			GRMZM2G069511	GRMZM2G549568	GRMZM2G069938	GRMZM2G174739	GRMZM2G030228
																			GRMZM2G437575	GRMZM2G306105	GRMZM2G048377	GRMZM2G113421	GRMZM2G081090
																			AC217910.3_FG001	GRMZM2G164470	GRMZM2G072861	GRMZM2G063505	GRMZM2G159503
																			GRMZM2G165961	GRMZM2G054341	GRMZM2G445338	GRMZM2G167442	GRMZM2G132509
																			GRMZM2G147319	GRMZM2G056093	GRMZM2G459104	GRMZM2G076239	AC190609.3_FG002
																			GRMZM5G851862	GRMZM2G048497	GRMZM2G122280	GRMZM2G035848	AC197246.3_FG003
																			GRMZM2G700649	GRMZM2G167497	GRMZM2G174310	GRMZM2G096367	GRMZM5G899149
																			GRMZM2G417650	GRMZM2G066500	GRMZM5G807660	GRMZM2G024196	GRMZM2G152059
																			GRMZM2G165044	GRMZM2G382682	GRMZM2G408917	GRMZM2G047139	GRMZM2G032763
																			GRMZM2G071277	GRMZM2G106950	GRMZM2G019912	GRMZM2G111922	AC205413.4_FG001
																			GRMZM2G314037	GRMZM2G039556	GRMZM5G869027	GRMZM2G169093	GRMZM5G891282
																			GRMZM2G496579	GRMZM2G117276	GRMZM2G036257	GRMZM2G125812	GRMZM2G060369
																			GRMZM2G102318	GRMZM2G015285	GRMZM2G014844	GRMZM2G106980	GRMZM2G429396
																			GRMZM2G028286	GRMZM2G014695	GRMZM2G381429	GRMZM2G032302	GRMZM2G147268
																			GRMZM2G004317	GRMZM5G826658	GRMZM2G314582	GRMZM2G419342	GRMZM2G047637
																			GRMZM2G428179	GRMZM2G017894	GRMZM5G803982	GRMZM2G090528	GRMZM2G141036
																			GRMZM2G171468	GRMZM2G155253	GRMZM2G315879	AC215260.3_FG003	GRMZM2G045690
																			GRMZM2G094332	GRMZM2G098662	GRMZM2G301403	AC196104.3_FG004	GRMZM2G139894
																			GRMZM2G371079	GRMZM2G331638	GRMZM2G427424	GRMZM2G104961	GRMZM2G138585
																			GRMZM2G568748	GRMZM2G092223	GRMZM2G140561	GRMZM2G164761	GRMZM2G170336
																			GRMZM2G303810	GRMZM2G544145	GRMZM2G438938	GRMZM2G152477	GRMZM2G140116
																			GRMZM5G854367	GRMZM2G125092	GRMZM2G053939	GRMZM2G027484	GRMZM2G085750
																			GRMZM2G312877	GRMZM2G508397	GRMZM2G014720	GRMZM2G173419	GRMZM2G439337
																			GRMZM5G887949	GRMZM2G308944	GRMZM5G838486	GRMZM2G119967	GRMZM2G327032
																			GRMZM2G088819	GRMZM2G420732	GRMZM2G518198	GRMZM2G152447	GRMZM2G165133
																			GRMZM2G315431	GRMZM2G082520	GRMZM2G017666	GRMZM2G389802	GRMZM2G018027
																			GRMZM2G133021	GRMZM2G361611	GRMZM5G815098	GRMZM2G172826	GRMZM2G124921
																			GRMZM2G323830	GRMZM2G103929	GRMZM2G303105	GRMZM2G177104	GRMZM2G159581
																			GRMZM5G809280	GRMZM2G104325	GRMZM2G157249	GRMZM2G011160	GRMZM2G401029
																			GRMZM2G462760	GRMZM2G012224	GRMZM2G155111	GRMZM2G088053	GRMZM2G026839
																			GRMZM2G305362	GRMZM2G180080	GRMZM2G333399	GRMZM2G132238	GRMZM2G164325
																			GRMZM2G073324	GRMZM2G102616	GRMZM2G063244	GRMZM2G156529	GRMZM2G171484
																			GRMZM2G468585	GRMZM2G087101	GRMZM2G154300	AC202435.3_FG003	GRMZM2G016264
																			GRMZM2G148074	GRMZM2G463222	GRMZM2G143664	GRMZM2G145291	GRMZM2G395749
																			GRMZM2G080103	GRMZM2G070520	GRMZM2G019586	GRMZM2G044104	GRMZM2G180247
																			GRMZM2G106393	GRMZM2G565441	GRMZM5G841676	GRMZM5G868199	GRMZM2G064814
																			GRMZM2G479529	GRMZM2G144546	GRMZM2G433551	GRMZM2G042903	GRMZM2G111975
																			AC208201.3_FG002	GRMZM2G141931	GRMZM5G808865	GRMZM2G350693	GRMZM2G092169
																			GRMZM2G078077	GRMZM2G135384	GRMZM2G430947	GRMZM2G349791	GRMZM2G123119
																			AC190933.3_FG004	GRMZM2G046459	AC203909.3_FG006	GRMZM2G086880	GRMZM2G168108
																			AC197078.4_FG002	GRMZM2G056903	GRMZM2G390350	GRMZM2G037209	GRMZM2G159700
																			GRMZM2G059693	GRMZM2G104608	GRMZM2G025885	GRMZM2G139399	GRMZM5G820163
																			GRMZM2G113078	GRMZM2G071688	GRMZM5G860824	GRMZM5G856929	GRMZM2G001915
																			GRMZM2G028492	GRMZM2G049077	GRMZM2G019872	GRMZM2G083539	GRMZM5G877016
																			GRMZM2G055150	GRMZM2G121753	GRMZM2G044281	GRMZM2G012546	GRMZM2G040689
																			GRMZM2G138176	GRMZM2G127080	GRMZM5G885329	GRMZM2G093101	GRMZM2G119150
																			GRMZM2G000455	AC199039.3_FG003	GRMZM2G038094	GRMZM2G167758	GRMZM2G054012
																			GRMZM2G126451	GRMZM2G065979	GRMZM2G175447	GRMZM2G149022	GRMZM2G018197
																			GRMZM2G026980	GRMZM2G018499	GRMZM2G464891	GRMZM2G389948	GRMZM2G150907
																			GRMZM2G423555	GRMZM2G089244	AC198982.3_FG006	GRMZM2G007477	GRMZM2G025105
																			AC235543.1_FG003	GRMZM2G063495	GRMZM2G074896	GRMZM2G072652	GRMZM5G832108
																			GRMZM2G304745	GRMZM2G017081	AC205608.4_FG004	GRMZM2G566149	GRMZM2G066049
																			GRMZM2G063566	GRMZM2G085924	GRMZM2G110131	GRMZM2G313199	GRMZM2G138771
																			GRMZM2G132367	GRMZM2G047255	GRMZM2G064360	GRMZM2G475536	GRMZM2G015793
																			GRMZM2G093962	GRMZM2G091228	GRMZM5G853967	GRMZM2G064679	GRMZM2G120408
																			GRMZM2G430266	GRMZM2G032551	GRMZM2G015037	AY530952.1_FG001	GRMZM2G043224
																			GRMZM2G122816	GRMZM2G165506	GRMZM2G046209	GRMZM2G375113	GRMZM2G097316
																			GRMZM2G051005	GRMZM5G830671	GRMZM2G078959	GRMZM2G021378	GRMZM2G136750
																			GRMZM2G096868	GRMZM2G146437	GRMZM2G154320	GRMZM2G073805	GRMZM2G129189
																			GRMZM2G033952	GRMZM2G049882	GRMZM2G045067	GRMZM2G073310	GRMZM2G031329
																			GRMZM2G443690	GRMZM2G047055	GRMZM2G151639	GRMZM2G092137	GRMZM2G117378
																			AC234160.1_FG008	GRMZM2G374405	GRMZM5G805563	GRMZM2G123104	GRMZM2G000195
																			GRMZM2G394321	GRMZM2G132704	GRMZM5G858653	GRMZM2G073884	GRMZM5G811053
																			GRMZM2G311898	GRMZM2G122302	GRMZM2G409499	GRMZM2G116079	GRMZM2G104651
																			GRMZM2G144782	GRMZM2G056335	GRMZM2G060161	GRMZM2G034385	GRMZM2G155323
																			GRMZM2G122392	GRMZM2G044858	GRMZM2G013214	AC191109.3_FG001	GRMZM2G435120
																			GRMZM2G013657	GRMZM2G136032	GRMZM2G082580	GRMZM2G474088	GRMZM2G156632
																			GRMZM5G894968	GRMZM2G396540	GRMZM2G028556	GRMZM2G176206	GRMZM2G326066
																			GRMZM2G147840	AC185286.3_FG012	GRMZM2G108668	GRMZM2G041636	GRMZM5G862355
																			GRMZM2G132547	GRMZM2G001304	GRMZM2G100380	GRMZM2G080274	GRMZM2G177883
																			GRMZM2G036436	GRMZM5G823826	GRMZM2G460950	GRMZM2G122340	GRMZM5G853742
																			GRMZM5G813642	GRMZM2G100714	GRMZM2G557434	AC233960.1_FG002	GRMZM2G145562
																			GRMZM2G129775	GRMZM2G097505	GRMZM2G174048	GRMZM2G035285	GRMZM2G120876
																			GRMZM2G037189	GRMZM2G072205	GRMZM2G097404	GRMZM2G439951	GRMZM2G030036
																			GRMZM2G165390	GRMZM2G012631	GRMZM2G150674	GRMZM2G168721	GRMZM2G101945
																			GRMZM2G031580	GRMZM2G085970	GRMZM2G079342	GRMZM2G164036	GRMZM2G172159
																			GRMZM2G458494	GRMZM2G457309	GRMZM2G301512	AC205484.3_FG004	GRMZM2G031637
																			GRMZM2G098179	GRMZM2G080293	GRMZM2G113432	GRMZM2G470242	GRMZM2G023332
																			GRMZM5G895702	GRMZM2G175164	GRMZM2G354558	GRMZM2G022606	GRMZM2G070087
																			GRMZM2G335280	GRMZM2G086258	GRMZM2G015143	GRMZM2G404769	GRMZM2G119731
																			AC205471.4_FG007	GRMZM2G320287	GRMZM2G527250	GRMZM2G135849	GRMZM2G087186
																			GRMZM2G171713	GRMZM2G115635	GRMZM2G024624	GRMZM2G459663	GRMZM2G147774
																			GRMZM2G019029	GRMZM2G462719	GRMZM2G156760	GRMZM2G405519	GRMZM2G091648
																			GRMZM5G801953	GRMZM2G443836	GRMZM2G175258	GRMZM2G028889	GRMZM2G078526
																			GRMZM5G831577	GRMZM2G112336	GRMZM2G445459	GRMZM2G052625	GRMZM2G334740
																			GRMZM2G369079	GRMZM5G854655	GRMZM2G384695	GRMZM5G899494	GRMZM2G096958
																			GRMZM2G126990	GRMZM2G073223	GRMZM2G305048	GRMZM2G703753	GRMZM2G044773
																			GRMZM2G168704	GRMZM2G026833	GRMZM2G125768	GRMZM2G168191	GRMZM2G160719
																			GRMZM2G474555	GRMZM2G000423	GRMZM2G155517	GRMZM2G156255	GRMZM2G108712
																			AC204530.4_FG006	GRMZM2G573867	GRMZM5G898668	GRMZM5G863420	GRMZM2G113682
																			GRMZM2G036397	AC184133.3_FG001	GRMZM2G469298	GRMZM5G898290	GRMZM2G322986
																			GRMZM2G109405	GRMZM2G147544	GRMZM2G097141	GRMZM2G019335	GRMZM2G079263
																			GRMZM2G060257	GRMZM2G043493	GRMZM2G065718	GRMZM2G039630	GRMZM2G056231
																			GRMZM2G159105	GRMZM2G056912	GRMZM2G155720	GRMZM2G062218	GRMZM2G445958
																			GRMZM2G012754	GRMZM2G094028	GRMZM2G079256	GRMZM2G009724	GRMZM2G050548
																			GRMZM5G806833	AC203535.4_FG009	GRMZM2G042920	GRMZM2G410865	GRMZM2G105221
																			GRMZM2G501124	GRMZM2G328224	GRMZM5G830949	GRMZM2G114588	GRMZM2G050467
																			GRMZM2G062559	AC208897.3_FG003	GRMZM2G100060	GRMZM2G120587	GRMZM2G045534
																			GRMZM2G056743	GRMZM2G557542	GRMZM2G087619	GRMZM2G148460	GRMZM2G129493
																			GRMZM2G472077	GRMZM2G039996	GRMZM2G700727	GRMZM2G066291	GRMZM2G050803
																			GRMZM2G416535	GRMZM2G014356	GRMZM2G047379	GRMZM2G035073	GRMZM5G818655
																			GRMZM2G007025	GRMZM2G179792	GRMZM2G114945	GRMZM2G145109	AC217910.3_FG004
																			GRMZM2G098438	GRMZM2G120621	GRMZM2G468410	GRMZM2G449257	GRMZM2G075492
																			GRMZM2G585148	GRMZM2G034833	GRMZM2G042905	GRMZM2G043792	GRMZM2G073725
																			GRMZM2G012306	AC204212.4_FG001	GRMZM2G071750	GRMZM2G113594	GRMZM2G026085
																			GRMZM2G066213	GRMZM2G450939	GRMZM5G872502	GRMZM5G842965	GRMZM2G010909
																			GRMZM2G521234	GRMZM2G081239	GRMZM2G447238	GRMZM2G419328	GRMZM2G111309
																			GRMZM2G038281	GRMZM2G140774	GRMZM2G070013	GRMZM2G322846	GRMZM2G022740
																			GRMZM5G879570	GRMZM2G419938	GRMZM2G316232	GRMZM2G432480	GRMZM2G102242
																			GRMZM2G076343	GRMZM2G090266	GRMZM2G135111	AC204611.4_FG001	GRMZM2G034815
																			GRMZM2G364069	GRMZM2G103847	GRMZM2G009435	GRMZM2G417795	GRMZM2G082670
																			GRMZM2G151496	GRMZM2G156019	GRMZM2G157481	GRMZM2G542538	GRMZM5G896260
																			GRMZM2G148783	GRMZM2G123594	GRMZM2G175955	GRMZM2G069713	GRMZM2G073401
																			GRMZM2G340048	GRMZM2G129019	GRMZM2G704153	GRMZM2G007698	GRMZM2G100911
																			GRMZM2G079683	GRMZM2G125785	GRMZM2G180568	GRMZM5G836466	GRMZM2G001721
																			GRMZM2G112617	GRMZM2G350783	GRMZM2G114988	GRMZM2G328258	GRMZM2G465678
																			GRMZM2G058745	GRMZM2G079559	AC233879.1_FG002	AC212886.3_FG006	GRMZM2G548074
																			GRMZM2G449709	GRMZM2G080466	GRMZM2G119499	GRMZM2G104836	GRMZM2G143397
																			GRMZM2G320827	GRMZM2G105518	GRMZM2G010034	GRMZM2G026251	GRMZM2G134947
																			GRMZM2G101666		GRMZM2G336448	GRMZM2G076771	GRMZM2G148211
																			AC190915.3_FG007		GRMZM2G104504	GRMZM2G501810	GRMZM2G022558
																			GRMZM2G018372		GRMZM2G020151	GRMZM2G303909	GRMZM2G155464
																			GRMZM2G343317		GRMZM2G141277	GRMZM2G461586	GRMZM2G125731
																			GRMZM2G173377		GRMZM2G181568	GRMZM2G154090	GRMZM2G100462
																			GRMZM2G367633		GRMZM2G068577	GRMZM2G370026	GRMZM2G316907
																			GRMZM2G407146		GRMZM2G333054	GRMZM2G069325	GRMZM2G100403
																			GRMZM2G107544		GRMZM2G130284	GRMZM5G890836	GRMZM2G136964
																			GRMZM2G168833		GRMZM5G840610	GRMZM2G353024	GRMZM2G060811
																			GRMZM2G134334		GRMZM2G145554	GRMZM2G002915	GRMZM2G156150
																			GRMZM2G351330		GRMZM2G126019	GRMZM5G852704	GRMZM2G165914
																			GRMZM2G339736		GRMZM2G159924	GRMZM2G054419	GRMZM2G109448
																			GRMZM2G029029		GRMZM2G033226	GRMZM2G394783	GRMZM2G465812
																			GRMZM2G178079		GRMZM2G108847	GRMZM2G132489	GRMZM2G410338
																			GRMZM2G115357		GRMZM2G065021	GRMZM2G341658	GRMZM2G099593
																			GRMZM2G520193		GRMZM2G351796	GRMZM5G877788	GRMZM2G102548
																			GRMZM2G127821		GRMZM2G090563	GRMZM2G163578	GRMZM2G152552
																			GRMZM2G044843		GRMZM2G011651	GRMZM2G701791	GRMZM2G149257
																			GRMZM2G061941		GRMZM2G089257	GRMZM5G846082	GRMZM2G152016
																			GRMZM2G377451		GRMZM2G482256	GRMZM2G360191	GRMZM2G117706
																			GRMZM2G317428		GRMZM2G372145	GRMZM2G423472	GRMZM2G309759
																			GRMZM2G162709		GRMZM2G128212	GRMZM2G108123	GRMZM2G305154
																			GRMZM2G443166		GRMZM2G101393	GRMZM2G141607	GRMZM5G897309
																			AC159612.1_FG007		GRMZM2G155045	AC185500.3_FG005	GRMZM2G149756
																			GRMZM2G340578		GRMZM2G123440	GRMZM2G303829	GRMZM2G377797
																			GRMZM2G492471		GRMZM2G312301	GRMZM2G088601	GRMZM2G400961
																			GRMZM5G831993		GRMZM2G382038	GRMZM5G852177	GRMZM2G119864
																			GRMZM2G121729		GRMZM5G888877	GRMZM2G034407	GRMZM2G128560
																			GRMZM2G123373		GRMZM2G034278	GRMZM2G129058	GRMZM2G126594
																			GRMZM2G021885		GRMZM2G050450	GRMZM2G165960	GRMZM2G366077
																			GRMZM2G112402		GRMZM2G125448	GRMZM2G113480	AC209629.2_FG003
																			GRMZM2G148176		GRMZM2G406108	GRMZM2G104366	GRMZM2G047813
																			GRMZM2G434514		GRMZM2G031938	GRMZM2G161521	GRMZM2G010257
																			GRMZM2G039477		GRMZM2G389582	GRMZM2G136710	GRMZM2G056418
																			GRMZM2G051045		GRMZM2G096269	GRMZM2G081515	GRMZM5G895980
																			GRMZM2G099101		GRMZM2G373849	GRMZM2G114509	GRMZM5G818213
																			GRMZM2G429842		AC198871.3_FG001	GRMZM2G034611	GRMZM2G058923
																			GRMZM2G324999		GRMZM2G007647	GRMZM2G566758	GRMZM2G380247
																			GRMZM5G876786		GRMZM2G013814	GRMZM2G167018	GRMZM2G421415
																			GRMZM2G049185		GRMZM2G527387	GRMZM2G305159	GRMZM2G021388
																			GRMZM2G069694		GRMZM2G388402	GRMZM2G093346	GRMZM2G159953
																			GRMZM5G855994		GRMZM2G058647	GRMZM2G018793	GRMZM5G810746
																			GRMZM2G420883		GRMZM2G476294	GRMZM2G072406	GRMZM2G448701
																			GRMZM2G078650		GRMZM2G121990	GRMZM2G000620	GRMZM2G017386
																			AC203535.4_FG006		GRMZM2G126237	GRMZM2G423193	GRMZM2G305046
																			GRMZM2G164405		GRMZM5G869628	AC216731.3_FG002	GRMZM2G380088
																			GRMZM2G059964			AC213621.5_FG004	GRMZM2G151811
																			GRMZM2G422367			GRMZM2G114127	GRMZM2G119737
																			GRMZM2G153924			GRMZM2G432583	GRMZM2G001160
																			GRMZM2G149360			GRMZM2G456816	GRMZM2G105185
																			GRMZM2G426843			GRMZM2G016312	GRMZM2G035665
																			GRMZM5G892627			GRMZM2G083179	GRMZM2G108219
																			GRMZM2G067865			GRMZM5G888407	GRMZM2G154987
																			GRMZM2G031280			GRMZM2G346920	GRMZM2G057506
																			GRMZM2G177110			GRMZM2G092813	GRMZM2G015654
																			GRMZM2G151468			GRMZM2G178046	AC214771.3_FG003
																			GRMZM2G169580			GRMZM2G066067	GRMZM2G161827
																			GRMZM2G067583			GRMZM2G025048	GRMZM2G041699
																			GRMZM2G301939			GRMZM2G098460	GRMZM2G071484
																			GRMZM2G097081			GRMZM2G402262	GRMZM2G039365
																			GRMZM2G020272			GRMZM5G864847	GRMZM2G145407
																			GRMZM2G151909			GRMZM5G857552	GRMZM2G364982
																			GRMZM2G144868			GRMZM2G372877	GRMZM2G018108
																			GRMZM2G156620			GRMZM2G030116	GRMZM2G127521
																			GRMZM2G091511			GRMZM2G019806	GRMZM2G090245
																			GRMZM2G137161			GRMZM2G446454	GRMZM2G005715
																			GRMZM2G133781			GRMZM2G316148	GRMZM2G133895
																			GRMZM2G064136			GRMZM2G056546	GRMZM2G020098
																			GRMZM2G178839			GRMZM2G319781	GRMZM2G068789
																			GRMZM2G054807			GRMZM2G048136	GRMZM2G035017
																			GRMZM2G179147			GRMZM2G141392	GRMZM2G072529
																			GRMZM2G067919			GRMZM2G144464	GRMZM2G000339
																			GRMZM2G074759			GRMZM2G479029	GRMZM5G878943
																			AC193656.3_FG005			GRMZM2G035128	GRMZM2G159470
																			GRMZM2G062811			GRMZM2G154752	GRMZM2G133213
																			GRMZM2G076417			GRMZM2G332505	GRMZM2G013776
																			GRMZM2G166944			GRMZM2G143050	GRMZM2G076499
																			GRMZM2G049912			GRMZM2G135091	GRMZM2G701669
																			GRMZM2G052720			AC217358.3_FG008	GRMZM2G057959
																			GRMZM2G000752			GRMZM2G405559	GRMZM2G173257
																			GRMZM2G528571			GRMZM5G816289	GRMZM2G081719
																			GRMZM2G304297			GRMZM2G426161	GRMZM2G414995
																			GRMZM2G442387			GRMZM2G043154	GRMZM2G061963
																			GRMZM2G001375			GRMZM2G343428	GRMZM2G181358
																			GRMZM2G025250			GRMZM2G135029	GRMZM2G023683
																			GRMZM2G014839			GRMZM2G102959	GRMZM2G334336
																			GRMZM2G142357			GRMZM2G344388	GRMZM5G828219
																			GRMZM2G041421			GRMZM2G553781	GRMZM2G380784
																			GRMZM2G019274			GRMZM2G120449	GRMZM2G002138
																			GRMZM2G173710			GRMZM2G063438	GRMZM5G875445
																			GRMZM2G374077			GRMZM2G062458	GRMZM2G067456
																			GRMZM2G169312			GRMZM2G079284	GRMZM2G022311
																			GRMZM2G474039			GRMZM2G389789	GRMZM2G424804
																			GRMZM2G049913			GRMZM2G073036	AC205413.4_FG003
																			GRMZM2G328171			GRMZM2G070761	GRMZM5G852185
																			GRMZM2G164381			GRMZM2G121070	GRMZM2G000520
																			GRMZM5G836308			GRMZM2G060723	GRMZM2G146337
																			GRMZM2G046316			GRMZM2G057611	GRMZM2G429118
																			GRMZM2G173201			GRMZM2G452807	GRMZM2G120779
																			GRMZM2G089949			GRMZM2G466385	GRMZM2G075978
																			GRMZM2G174558			GRMZM2G343149	GRMZM2G587543
																			GRMZM2G053485			GRMZM2G455128	GRMZM2G091278
																			GRMZM2G065829			GRMZM2G111436	AC233899.1_FG002
																			GRMZM2G059042			GRMZM2G073779	GRMZM2G356076
																			GRMZM2G098637			GRMZM2G135125	GRMZM2G101405
																			GRMZM2G371176			GRMZM2G175406	GRMZM2G013152
																			GRMZM2G083301			GRMZM2G121264	GRMZM2G173826
																			GRMZM2G174347			GRMZM2G402582	GRMZM2G159388
																			GRMZM2G099239			GRMZM2G084587	GRMZM2G152123
																			GRMZM2G056039			GRMZM2G018673	AC233955.1_FG008
																			GRMZM2G018099			GRMZM2G167520	GRMZM5G846916
																			GRMZM2G410567			GRMZM2G090149	GRMZM2G011110
																			GRMZM2G568749			GRMZM2G107771	AC234163.1_FG002
																			GRMZM5G871180			GRMZM2G067000	GRMZM2G041350
																			GRMZM2G429857			GRMZM2G040840	GRMZM2G108207
																			GRMZM2G078887			GRMZM2G172506	GRMZM2G450273
																			GRMZM2G134023			GRMZM2G029756	GRMZM2G144224
																			GRMZM2G092956			GRMZM2G500167	GRMZM2G012412
																			GRMZM2G066668			GRMZM2G134067	GRMZM2G353313
																			GRMZM5G883417			GRMZM2G103972	GRMZM2G146154
																			GRMZM2G040592			GRMZM2G137891	GRMZM2G053338
																			GRMZM2G112883			GRMZM2G098892	GRMZM2G130119
																			GRMZM2G088396			GRMZM2G029878	GRMZM2G112244
																			GRMZM2G117007			GRMZM2G170047	GRMZM2G118403
																			GRMZM2G080530			GRMZM2G434557	GRMZM5G883250
																			GRMZM2G003937			GRMZM2G434363	GRMZM2G438960
																			GRMZM2G127379			GRMZM2G170742	GRMZM2G075438
																			GRMZM2G342856			GRMZM5G868715	GRMZM2G011213
																			GRMZM2G106650			GRMZM2G096358	GRMZM2G415529
																			GRMZM2G150688			GRMZM2G071219	GRMZM2G074248
																			GRMZM2G171096			GRMZM2G063276	GRMZM2G400718
																			GRMZM2G316749			GRMZM2G400806	GRMZM2G108153
																			GRMZM2G034428			GRMZM2G042667	GRMZM2G336694
																			GRMZM2G439311			GRMZM5G805480	GRMZM2G114322
																			GRMZM2G037049			GRMZM2G341309	GRMZM2G110330
																			AC208110.2_FG007			GRMZM2G091233	GRMZM5G868679
																			GRMZM2G102802			GRMZM2G028325	GRMZM2G035198
																			GRMZM2G136884			GRMZM2G112247	GRMZM2G143745
																			GRMZM2G022318			GRMZM2G113228	GRMZM2G011006
																			GRMZM2G042756			GRMZM5G863146	GRMZM2G320786
																			GRMZM5G811731			GRMZM2G106443	GRMZM2G088169
																			GRMZM2G090616			GRMZM2G140752	GRMZM2G117238
																			GRMZM2G180195			GRMZM2G326235	GRMZM2G157873
																			GRMZM2G122276			GRMZM2G067886	GRMZM2G135783
																			GRMZM2G417563			GRMZM2G088469	GRMZM2G064168
																			GRMZM2G085892			AC206611.3_FG003	GRMZM2G022679
																			GRMZM2G019777			GRMZM2G152290	GRMZM2G006853
																			GRMZM2G077336			GRMZM2G090269	GRMZM2G117319
																			GRMZM5G870959			GRMZM2G159161	GRMZM2G132693
																			GRMZM2G127350			GRMZM2G012685	GRMZM5G812126
																			GRMZM2G301089			GRMZM2G129879	GRMZM2G128651
																						GRMZM2G088028	GRMZM2G144155
																						GRMZM2G008202	GRMZM5G848124
																						GRMZM2G432642	GRMZM2G399961
																						GRMZM2G041235	GRMZM2G055101
																						GRMZM2G061537	GRMZM2G368698
																						GRMZM2G012076	GRMZM2G117250
																						GRMZM2G118992	GRMZM2G163769
																						GRMZM2G400281	GRMZM2G159592
																						GRMZM2G156599	GRMZM2G167637
																						GRMZM2G005269	GRMZM2G180399
																						GRMZM5G889974	GRMZM2G131442
																						GRMZM5G880541	GRMZM2G051151
																						GRMZM2G124290	GRMZM2G099144
																						GRMZM2G529894	GRMZM2G147857
																						AC197429.3_FG001	GRMZM2G000959
																						GRMZM2G463133	GRMZM2G053206
																						GRMZM2G321290	GRMZM2G125775
																						GRMZM2G335635	GRMZM2G103342
																						GRMZM2G031364	GRMZM2G039919
																						GRMZM2G072890	GRMZM2G040175
																						GRMZM2G403076	GRMZM2G024808
																						GRMZM2G063392	GRMZM2G121293
																						GRMZM2G075563	GRMZM2G450055
																						GRMZM2G072645	GRMZM2G179504
																						GRMZM5G812425	GRMZM2G115049
																						GRMZM2G324896	GRMZM2G437207
																						GRMZM2G127150	GRMZM2G179063
																						GRMZM2G044383	GRMZM2G042683
																						GRMZM2G057882	GRMZM2G087326
																						GRMZM2G140968	GRMZM2G437912
																						GRMZM2G146913	GRMZM2G149639
																						GRMZM2G394968	GRMZM2G079436
																						AC200203.2_FG007	GRMZM2G317614
																						GRMZM2G078773	GRMZM2G117993
																						GRMZM2G444178	GRMZM2G090432
																						GRMZM2G172386	GRMZM2G160417
																						GRMZM2G110195	GRMZM2G142685
																						GRMZM2G157168	GRMZM2G134738
																						GRMZM2G123473	GRMZM2G127857
																						GRMZM2G007801	GRMZM2G154420
																						GRMZM2G169149	GRMZM2G461159
																						GRMZM5G870932	GRMZM2G094639
																						GRMZM2G020104	GRMZM2G028234
																						GRMZM2G175576	GRMZM2G012943
																						GRMZM2G151230	GRMZM5G892774
																						GRMZM2G427408	GRMZM2G016922
																						GRMZM2G127134	GRMZM2G305439
																						GRMZM2G147752	GRMZM2G053236
																						GRMZM2G034810	GRMZM2G013986
																						AC217358.3_FG009	GRMZM2G003306
																						GRMZM2G477829	GRMZM2G128641
																						GRMZM2G129361	GRMZM2G173862
																						GRMZM2G118104	GRMZM2G077588
																						GRMZM2G152587	GRMZM2G092719
																						GRMZM2G039246	GRMZM2G105092
																						GRMZM2G132331	GRMZM2G008108
																						GRMZM2G013960	GRMZM2G044581
																						GRMZM5G862799	GRMZM2G162445
																						GRMZM2G032640	GRMZM2G088791
																							GRMZM2G347280
																							GRMZM5G858456
																							GRMZM2G033267
																							GRMZM2G433365
																							GRMZM2G158625
																							AC231745.1_FG003
																							GRMZM2G477063
																							GRMZM2G123314
																							GRMZM2G000842
																							GRMZM2G023986
																							GRMZM2G103945
																							GRMZM2G452121
																							GRMZM2G070673
																							GRMZM2G124809
																							GRMZM2G175995
																							GRMZM2G104342
																							GRMZM2G162336
																							GRMZM2G471357
																							GRMZM2G062600
																							GRMZM2G111415
																							GRMZM2G071339
																							GRMZM2G464393
																							GRMZM2G163195
																							GRMZM2G307152
																							GRMZM2G339699
																							GRMZM2G070603
																							GRMZM2G100641
																							GRMZM2G338691
																							GRMZM2G174834
																							GRMZM2G025989
																							GRMZM2G104032
																							GRMZM2G352855
																							GRMZM2G455122
																							GRMZM2G044472
																							GRMZM2G008353
																							GRMZM5G806387
																							GRMZM2G122712
																							GRMZM2G156110
																							GRMZM2G092296
																							GRMZM2G017629
																							GRMZM2G124061
																							GRMZM2G400497
																							GRMZM2G098128
																							GRMZM2G088189
																							GRMZM2G177863
																							GRMZM2G081589
																							GRMZM2G162413
																							GRMZM5G837822
																							GRMZM5G804783
																							GRMZM2G117963
																							GRMZM2G152781
																							GRMZM2G050925
																							GRMZM2G451308
																							GRMZM2G151921
																							GRMZM2G149649
																							GRMZM2G156446
																							GRMZM5G860864
																							GRMZM2G033098
																							GRMZM2G077669
																							GRMZM2G066618
																							GRMZM2G089506
																							GRMZM2G039009
																							GRMZM2G031400
																							GRMZM2G038356
																							GRMZM2G036708
																							GRMZM2G040389
																							GRMZM2G042008
																							GRMZM2G156296
																							GRMZM2G099502
																							GRMZM2G118462
																							GRMZM2G015401
																							GRMZM2G115451
																							GRMZM2G178415
																							GRMZM2G080825
																							GRMZM2G434506
																							AC195914.2_FG002
																							GRMZM2G113098
																							GRMZM2G007055
																							GRMZM2G008316
																							GRMZM2G072578
																							GRMZM2G358791
																							GRMZM2G021069
																							GRMZM2G134109
																							GRMZM2G116632
																							GRMZM2G058528
																							GRMZM2G176537
																							GRMZM2G005459
																							GRMZM5G859099
																							GRMZM2G146760
																							GRMZM2G024996
																							GRMZM2G126572
																							GRMZM2G439297
																							GRMZM2G128740
																							GRMZM2G112912
																							GRMZM2G093092
																							GRMZM2G050829
																							GRMZM2G076313
																							GRMZM2G071977
																							GRMZM2G064960
																							GRMZM2G359924
																							AC194341.4_FG002
																							GRMZM5G874955
																							GRMZM2G170201
																							GRMZM2G159110
																							GRMZM5G888608
																							GRMZM5G805526
																							GRMZM2G364375
																							GRMZM5G879665
																							GRMZM2G354187
																							GRMZM2G173771
																							GRMZM2G064083
																							AC203966.5_FG005
																							GRMZM2G105266
																							GRMZM2G001169
																							GRMZM2G171452
																							GRMZM2G322728
																							GRMZM2G130555
																							GRMZM2G027960
																							GRMZM2G357296
																							GRMZM2G117281
																							GRMZM2G324111
																							GRMZM2G125649
																							GRMZM2G075461
																							GRMZM2G180724
																							GRMZM2G407740
																							GRMZM2G429617
																							GRMZM2G427815
																							GRMZM2G113060
																							GRMZM2G401339
																							GRMZM2G084264
																							GRMZM2G017199
																							GRMZM2G067402
																							GRMZM2G178365
																							GRMZM2G179049
																							GRMZM2G127418
																							GRMZM2G083812
																							AC209664.3_FG002
																							GRMZM5G834303
																							GRMZM2G059785
																							GRMZM2G066029
																							AC194970.5_FG005
																							GRMZM2G105419
																							GRMZM2G475971
																							GRMZM2G020986
																							GRMZM2G073260
																							GRMZM2G115783
																							GRMZM2G075247
																							GRMZM2G007939
																							GRMZM2G087827
																							GRMZM2G328035
																							GRMZM2G099740
																							GRMZM2G000353
																							GRMZM2G033665
																							GRMZM2G027726
																							GRMZM2G161959
																							GRMZM2G302002
																							GRMZM2G041125
																							GRMZM2G173192
																							GRMZM2G163421
																							GRMZM2G438524
																							GRMZM2G484596
																							GRMZM2G128658
																							GRMZM2G150893
																							GRMZM2G024561
																							AC203909.3_FG003
																							GRMZM2G450717
																							GRMZM2G155058
																							GRMZM2G045431
																							GRMZM2G097340
																							GRMZM2G080247
																							GRMZM2G474194
																							GRMZM2G117956
																							GRMZM2G455071
																							GRMZM2G108865
																							GRMZM2G130389
																							GRMZM2G127147
																							GRMZM5G813363
																							GRMZM2G170302
																							GRMZM2G302624
																							GRMZM2G375153
																							GRMZM2G067238
																							AC149475.2_FG007
																							GRMZM2G138907
																							GRMZM2G077187
																							GRMZM2G110968
																							GRMZM2G041022
																							GRMZM2G131155
																							GRMZM2G116452
																							GRMZM2G117627
																							GRMZM2G304121
																							GRMZM2G465383
