# Supplementary material for: RNA-Seq Analysis Reveals MAPKKK Family Members Related to Drought Tolerance in Maize
Source: PLoS One. 2015 Nov 24;10(11):e0143128. doi: 10.1371/journal.pone.0143128 (PMC4658043; doi:10.1371/journal.pone.0143128)
Supplement: S4 File — (XLSX) [file pone.0143128.s004.xlsx]

## Sheet: primers
Supplementary Table S3.Primers for qPCR
GRMZM2G165099-S(5’-GGCTGTTGGAAGAGCAGTGTATG -3’)
GRMZM2G165099-A(5’-TCGCACCAGTTAGGCAGTTGTA-3’)
GRMZM2G476477 -S(5’-CAATGCAGGAGAAGCTGACGC-3’)
GRMZM2G476477-A(5’-TCCATGAAGCCG ACCGATAAA-3’)
GRMZM2G063069-S(5’-GTTCTCAATGGAAATCCCTACA-3’)
GRMZM2G063069-A(5’-ACGGACAACCGCAGACG-3’)
GRMZM2G305066-S(5’-CTCGGT GAGCAATGTGAGGC-3’)
GRMZM2G305066-A(5’-TCAGGAGCTGGCACTCGTCTT -3’)
GRMZM2G041774-S(5’-GAGATTCCACGCCCGTTGTT-3’)
GRMZM2G041774-A (5’-GACGATATTCCAGTTTGTCCAG-3’)
GRMZM2G474546-S(5’-TCATCACCGAGTTTCT GTCC-3’)
GRMZM2G474546-A(5’-TACCTGGATCATCGCCTAAC-3’)
GRMZM2G021416-S(5’-AGGATTTGCCAGCATGAGC-3’)
GRMZM2G021416-A(5’-TCT ACTAGACCGCCACGACA-3’)
GRMZM2G173965-S(5’-TCAGGCGTCCACGAAAAGA-3’)
GRMZM2G173965-S(5’-TGTGCCAACGAACCAGAAGG-3’)
