# Supplementary material for: RNA-Seq Analysis Reveals MAPKKK Family Members Related to Drought Tolerance in Maize
Source: PLoS One. 2015 Nov 24;10(11):e0143128. doi: 10.1371/journal.pone.0143128 (PMC4658043; doi:10.1371/journal.pone.0143128)
Supplement: S5 File — (ZIP) [file pone.0143128.s005.zip]

Archive with 6 entries (5 files):
- S5 File/
- S5 File/Figure A.eps
- S5 File/Figure B.eps
- S5 File/Figure C.eps
- S5 File/Figure D.eps
- S5 File/Figure E.eps
